# Supplementary material for: Refinement of the androgen response element based on ChIP-Seq in androgen-insensitive and androgen-responsive prostate cancer cell lines
Source: Sci Rep. 2016 Sep 14;6:32611. doi: 10.1038/srep32611 (PMC5021938; doi:10.1038/srep32611)
Supplement: Supplementary Tables 1-7 [file srep32611-s1.xlsx]

## Sheet: SI_Table_of_contents
Refinement of the androgen response element based on ChIP-Seq in androgen-insensitive and androgen-responsive prostate cancer cell lines
Systems Biology and Cancer Metabolism, Program for Quantitative Systems Biology, University of California Merced, Merced, CA 95343, USA
Stephen Wilson*, Jianfei Qi#, Fabian V. Filipp*
Address: 2500 North Lake Road, Merced, CA 95343, USA
Phone: +1-858-349-0349		e-mail: filipp@ucmerced.edu
SREP-16-06847, 2016		systemsbiology.ucmerced.edu
http://dx.doi.org/10.1038/srep32611		http://www.nature.com/articles/srep32611
SI	Supplementary Tables	Tab	Content
	Glossary	Glossary	Explanation of biological nomenclature and abbreviations
SI_01	Supplementary Table 1	SI01_ARE_LOGO_PSSM	Position site specific matrix (PSSM) models describe a search pattern for motif discovery.
SI_02	Supplementary Table 2	SI02_CHIPSEQ_ARE_Annotation	ARE locations identified by PSSM-based motif models.
SI_03	Supplementary Table 3	SI03_CHIPSEQ_Genelist	Genomic annotation and gene mapping of AREs.
SI_04	Supplementary Table 4	SI04_SCNA	Somatic copy number alteration (SCNA) profiles in prostate cancer.
SI_04	Supplementary Table 4	SI04_CHIPSEQ_PATHWAYS	Gene set enrichment analysis of identified putative AR target genes.
SI_05	Supplementary Table 5	SI05_CHIPSEQ_ARE_KLF_MOTIFS	Genomic annotation and overlap of KLF motifs and AREs.
SI	Supplementary Legends	Tab	Content
SI_01	Supplementary Table 1	SI01_ARE_PSSM	Position site specific matrix (PSSM) models describe a search pattern for motif discovery.
			Nucleotide frequency matrices used as a criteria for the FIMO MEME suite version 4.04 for
			searching sequenced data for motif sequences. Currently Jaspar matrix what is what is used
			to predict AREs found in sequenced data. However this matrix poorly predicts canonical full
			site ARE models and subsequent ARE models were needed to predict ARE patterns. The
			ideal model was designed for finding canonical ARES, while the lenient model allowed for
			more degenerate canonical AREs to be found, and the extended model allowed for
			nucleotides neighboring the AREs outside genomic masked regions to be identified.
			The refined, experimentally derieved ARE full and half sites are provided in transposed
			logo format and deposited into the transcription factor databases.
SI_02	Supplementary Table 2	SI02_CHIPSEQ_ARE_Annotation	ARE locations identified by PSSM-based motif models.
			Results by the FIMO MEME suite v. 4.04 tool are listed in a table format by the motif model
			scanned, genomic coordinates, p value, and motif.
SI_03	Supplementary Table 3	SI03_CHIPSEQ_Genelist	Genomic annotation and gene mapping of AREs.
			Discovered ARE sequences were tagged with their genomic coordinates, the wig-bed region
			ARE is found, the genomic annotation, gene symbol, distance to nearest TSS, and microarray
			list.
SI_04	Supplementary Table 4	SI04_SCNA	Somatic copy number alteration (SCNA) profiles in prostate cancer.
			SCNA profiles of the CWR22Rv1 prostate cancer line and 492 prostate adenocarcinoma
			(PRAD) patients in The Cancer Genome Atlas (TCGA).
SI_05	Supplementary Table 5	SI05_CHIPSEQ_PATHWAYS	Gene set enrichment analysis of identified putative AR target genes.
			KEGG pathways with an overrepresentation of putative AR target genes.
			Significance of KEGG pathway is dependent upon the input size, and the number of genes
			found within the specific KEGG pathway.
SI_06	Supplementary Table 6	SI06_CHIPSEQ_ARE_KLF_MOTIFS	Genomic annotation and overlap of KLF motifs and AREs.
			Discovered KLF motifs were matched with genomic coordinates of AREs confirmed by
			ChIPSeq as well as transcriptomic experiments.

## Sheet: Glossary
Abbreviation	Expression
ADT	androgen deprivation therapy
AR	androgen receptor, GeneBank: 367
ARE	androgen-response element
AR-FL	AR full-length
AR-V	AR splice variant
BHLH	basic helix-loop-helix
cDNA	Complementary DNA
ChIP	chromatin immunoprecipitation
ChIPSeq	ChIP in combination with next generation sequencing
CRPC	castration-resistant prostate cancer
CWR22Rv1	human prostate carcinoma epithelial cell line derived from CWR22 xenograft
DBD	DNA binding domain
DREME	discriminative regular expression motif elicitation
FIMO	find individual motif occurrences
FOX	forkhead box
KLF	Krüppel-like factors
LBD	ligand-binding domain
LIMMA	linear models for microarray analysis
MACS	model-based analysis of ChIPSeq
MEME	maximization for motif elicitation
NaCl	sodium chloride
NTD	N-terminal transactivation domain
PPIA	peptidylprolyl isomerase A, cyclophilin A, GeneBank: 5478
PRAD	prostate adenocarcinoma
PSSM	position site specific matrix
qRT-PCR	quantitative real time polymerase chain reaction
RIPA	radio-immunoprecipitation assay
RNaseA	ribonuclease A
SDS	sodium dodecyl sulfate
SDS-PAGE	sodium dodecyl sulfate-polyacrylamide gel electrophoresis
SPAMO	spaced motif analysis
SREBF	sterol regulatory element binding factor
TCGA	The Cancer Genome Atlas
Tris-HCl	trisaminomethane hydrochloride
TSS	transcription start sites
TTS	transcription termination sites
VSN	variance stabilization

## Sheet: SI01_ARE_LOGO_PSSM
ARE full site	Experimental transcription factor logo deposited under accession AR in Jaspar, accession ANDR_HUMAN in HOCOMOCO, accession M08907, TRANSFAC, 2016.3 release.
Position	A	C	G	T
1	33065	730	3963	5198
2	1908	1316	38778	954
3	31476	4778	5110	1592
4	28126	7971	4545	2314
5	2064	37906	1955	1031
6	35865	3351	933	2807
7	7612	9703	17624	8017
8	8768	12839	12618	8731
9	8115	17543	9723	7575
10	2955	931	3413	35657
11	986	1978	37831	2161
12	2319	4317	8163	28157
13	1559	4888	4945	31564
14	863	38918	1269	1906
15	5263	3993	698	33002
ARE half site	Experimental transcription factor logo deposited under accession M08908 in TRANSFAC, 2016.3 release.
Position	A	C	G	T
1	79065	0	0	0
2	0	0	79065	0
3	79065	0	0	0
4	79065	0	0	0
5	0	79065	0	0
6	79065	0	0	0
7	10444	20556	37506	10559
8	17086	23381	26668	11930
9	16723	21819	28641	11882
10	14815	27577	26222	10451
11	23595	19882	16954	18634
12	21666	17471	20697	19231
13	22489	17155	21526	17895
14	21919	15893	21401	19852
15	23017	17963	19774	18311
Meme PSSM
Position	A	C	G	T
1	0.777778	0	0.111111	0.111111
2	0.0740741	0	0.888889	0.037037
3	0.62963	0.0740741	0.296296	0
4	0.0740741	0.740741	0	0.185185
5	0.0740741	0.592593	0.0740741	0.259259
6	0.62963	0.0740741	0.296296	0
7	0.037037	0.444444	0.444444	0.0740741
8	0.37037	0.333333	0	0.296296
9	0.111111	0.37037	0.407407	0.111111
10	0.222222	0	0.111111	0.666667
11	0.037037	0.037037	0.925926	0
12	0.444444	0.037037	0.407407	0.111111
13	0.185185	0.037037	0.777778	0
14	0.037037	0.814815	0.111111	0.037037
15	0.481481	0.185185	0	0.333333
Dreme PSSM
Position	A	C	G	T
1	0	0	0	1
2	0	0	1	0
3	1	0	0	0
4	0	0	1	0
5	1	0	0	0
6	1	0	0	0
7	0	0.74	0	0.34
8	1	0	0	0
IDEAL MODEL
Position	A	C	G	T
1	1	0	0	0
2	0	0	1	0
3	1	0	0	0
4	1	0	0	0
5	0	1	0	0
6	1	0	0	0
7	0.25	0.25	0.25	0.25
8	0.25	0.25	0.25	0.25
9	0.25	0.25	0.25	0.25
10	0	0	0	1
11	0	0	1	0
12	0	0	0	1
13	0	0	0	1
14	0	1	0	0
15	0	0	0	1
LENIENT MODEL
Position	A	C	G	T
1	0.7	0.1	0.1	0.1
2	0.1	0.1	0.7	0.1
3	0.7	0.1	0.1	0.1
4	0.7	0.1	0.1	0.1
5	0.1	0.7	0.1	0.1
6	0.7	0.1	0.1	0.1
7	0.25	0.25	0.25	0.25
8	0.25	0.25	0.25	0.25
9	0.25	0.25	0.25	0.25
10	0.1	0.1	0.1	0.7
11	0.1	0.1	0.7	0.1
12	0.1	0.1	0.1	0.7
13	0.1	0.1	0.1	0.7
14	0.1	0.7	0.1	0.1
15	0.1	0.1	0.1	0.7
EXTENDED MODEL
Position	A	C	G	T
1	0.25	0.25	0.25	0.25
2	0.25	0.25	0.25	0.25
3	0.25	0.25	0.25	0.25
4	0.7	0.1	0.1	0.1
5	0.1	0.1	0.7	0.1
6	0.7	0.1	0.1	0.1
7	0.7	0.1	0.1	0.1
8	0.1	0.7	0.1	0.1
9	0.7	0.1	0.1	0.1
10	0.25	0.25	0.25	0.25
11	0.25	0.25	0.25	0.25
12	0.25	0.25	0.25	0.25
13	0.1	0.1	0.1	0.7
14	0.1	0.1	0.7	0.1
15	0.1	0.1	0.1	0.7
16	0.1	0.1	0.1	0.7
17	0.1	0.7	0.1	0.1
18	0.1	0.1	0.1	0.7
19	0.25	0.25	0.25	0.25
20	0.25	0.25	0.25	0.25
21	0.25	0.25	0.25	0.25
Half site PSSM
Position	A	C	G	T
1	0.25	0.25	0.25	0.25
2	0.25	0.25	0.25	0.25
3	0.25	0.25	0.25	0.25
4	0.25	0.25	0.25	0.25
5	0.7	0.1	0.1	0.1
6	0.1	0.1	0.7	0.1
7	0.7	0.1	0.1	0.1
8	0.7	0.1	0.1	0.1
9	0.1	0.7	0.1	0.1
10	0.7	0.1	0.1	0.1
11	0.25	0.25	0.25	0.25
12	0.25	0.25	0.25	0.25
13	0.25	0.25	0.25	0.25
14	0.25	0.25	0.25	0.25
As reference position-shifted PSSM based on outdated database entry MA0007.2
Position	A	C	G	T
1	0.56	0.1	0.27	0.07
2	0.58	0	0.42	0
3	0	0	1	0
4	0.58	0.12	0.11	0.2
5	1	0	0	0
6	0	0.99	0.01	0
7	0.93	0	0.01	0.06
8	0.13	0.27	0.36	0.24
9	0.39	0.19	0.19	0.23
10	0.3	0.29	0.29	0.12
11	0.29	0.01	0.03	0.67
12	0	0.05	0.95	0
13	0.2	0.11	0.06	0.63
14	0.24	0.22	0.22	0.33
15	0.14	0.63	0.03	0.2

## Sheet: SI02_CHIPSEQ_ARE_Annotation
ARE chr	ARE Start	ARE Stop	Fimo P-value	ARE Sequence	Tier	Genomic Location	Gene Symbol	Distance to TSS		Regulation by AR
chr6	35569858	35569872	7.65e-09	AGAACAGGGTGTTCT	Tier one	intron(NM_001145776	MIR5690	62701	0	0
chr7	126721226	126721240	7.65e-09	AGAACAGGCTGTTCT	Tier one	intron(NR_028041	MIR592	-22995	0	0
chr1	83223955	83223969	3.56e-08	AGAACACCATGTTCT	Tier one	Intergenic	LPHN2	957880	0	0
chr1	84741353	84741367	3.56e-08	AGAACAGAGTGTTCT	Tier one	Intergenic	SAMD13	-22689	0	0
chr10	35222735	35222749	3.56e-08	AGAACATGGTGTTCT	Tier one	Intergenic	PARD3-AS1	118046	0	0
chr10	97123229	97123243	3.56e-08	AGAACAGCTTGTTCT	Tier one	intron(NM_001034955	PDLIM1	-72331	0	0
chr11	32134973	32134987	3.56e-08	AGAACAGCATGTTCT	Tier one	Intergenic	RCN1	22503	0	0
chr12	1919290	1919304	3.56e-08	AGAACATGGTGTTCT	Tier one	intron(NM_172364	LRTM2	-10136	0	0
chr12	92424612	92424626	3.56e-08	AGAACATCCTGTTCT	Tier one	intron(NR_046160	C12orf79	110870	0	0
chr13	31561664	31561678	3.56e-08	AGAACACAGTGTTCT	Tier one	Intergenic	TEX26	54837	0	0
chr16	24979474	24979488	3.56e-08	AGAACAGGATGTTCT	Tier one	intron(NM_001006634	ARHGAP17	47218	0	0
chr16	69286348	69286362	3.56e-08	AGAACACCTTGTTCT	Tier one	intron(NM_006750	VPS4A	-58932	0	0
chr18	10041306	10041320	3.56e-08	AGAACATCCTGTTCT	Tier one	Intergenic	VAPA	127358	0	0
chr19	1111261	1111275	3.56e-08	AGAACAGCATGTTCT	Tier one	intron(NM_014963	GPX4	6619	0	0
chr19	2893817	2893831	3.56e-08	AGAACAGGATGTTCT	Tier one	Intergenic	ZNF57	-7072	0	0
chr2	86055742	86055756	3.56e-08	AGAACAGCATGTTCT	Tier one	Intergenic	AC105053.3	13496	0	0
chr3	10361918	10361932	3.56e-08	AGAACACAGTGTTCT	Tier one	intron(NM_001136026	SEC13	800	0	0
chr3	15823714	15823728	3.56e-08	AGAACAGAGTGTTCT	Tier one	intron(NM_015199	ANKRD28	15970	0	0
chr3	55367666	55367680	3.56e-08	AGAACAGCATGTTCT	Tier one	Intergenic	WNT5A	147753	0	0
chr3	141131300	141131314	3.56e-08	AGAACAGACTGTTCT	Tier one	intron(NM_001080412	RASA2	-74619	0	0
chr3	174393360	174393374	3.56e-08	AGAACAGACTGTTCT	Tier one	Intergenic	NAALADL2	-183744	1	1
chr6	49366161	49366175	3.56e-08	AGAACAAGCTGTTCT	Tier one	Intergenic	MUT	64873	0	0
chr6	138028855	138028869	3.56e-08	AGAACAGTGTGTTCT	Tier one	Intergenic	TNFAIP3	-159463	0	0
chr7	22372116	22372130	3.56e-08	AGAACATCCTGTTCT	Tier one	intron(NM_012294	RAPGEF5	24410	0	0
chr7	45277849	45277863	3.56e-08	AGAACACCTTGTTCT	Tier one	Intergenic	RAMP3	80489	0	0
chr8	51208665	51208679	3.56e-08	AGAACACCATGTTCT	Tier one	intron(NM_001287813	SNTG1	384333	0	0
chr9	96094045	96094059	3.56e-08	AGAACACTCTGTTCT	Tier one	intron(NM_001098808	C9orf129	14644	0	0
chr1	170326146	170326160	6.96e-08	AGAACACATTGTTCT	Tier one	Intergenic	LINC01142	-72804	0	0
chr1	179529622	179529636	6.96e-08	AGAACAAGATGTTCT	Tier one	intron(NM_014625	NPHS2	15455	1	1
chr1	201748993	201749007	6.96e-08	AGAACATACTGTTCT	Tier one	intron(NR_046945	RNU6-79P	18778	0	0
chr1	241852245	241852259	6.96e-08	AGAACAACATGTTCT	Tier one	intron(NM_144625	WDR64	36672	0	0
chr12	557575	557589	6.96e-08	AGAACACTATGTTCT	Tier one	Intergenic	B4GALNT3	-11961	0	0
chr12	19869306	19869320	6.96e-08	AGAACAGAATGTTCT	Tier one	Intergenic	AEBP2	275798	0	0
chr12	28231555	28231569	6.96e-08	AGAACAACTTGTTCT	Tier one	Intergenic	PTHLH	-106646	0	0
chr12	131045439	131045453	6.96e-08	AGAACATGATGTTCT	Tier one	Intergenic	RIMBP2	-43036	0	0
chr13	50152929	50152943	6.96e-08	AGAACAAAGTGTTCT	Tier one	intron(NM_018191	RCBTB1	6783	0	0
chr13	85331104	85331118	6.96e-08	AGAACATTCTGTTCT	Tier one	Intergenic	LINC00351	-606627	0	0
chr15	62592903	62592917	6.96e-08	AGAACAGTATGTTCT	Tier one	Intergenic	MIR8067	4023	0	0
chr16	65331571	65331585	6.96e-08	AGAACAGAATGTTCT	Tier one	intron(NR_027755	CDH11	-175659	0	0
chr18	41408976	41408990	6.96e-08	AGAACACTTTGTTCT	Tier one	Intergenic	SYT4	-551368	1	1
chr2	7669159	7669173	6.96e-08	AGAACACAATGTTCT	Tier one	Intergenic	LOC100506274	107774	0	0
chr2	203421120	203421134	6.96e-08	AGAACAAGATGTTCT	Tier one	exon (NM_001204	FAM117B	-78774	0	0
chr22	24030343	24030357	6.96e-08	AGAACAACATGTTCT	Tier one	intron(NR_024448	RGL4	-2698	0	0
chr4	146264701	146264715	6.96e-08	AGAACAGAATGTTCT	Tier one	Intergenic	SMAD1	-138243	0	0
chr4	161677159	161677173	6.96e-08	AGAACATGATGTTCT	Tier one	Intergenic	FSTL5	1408020	0	0
chr5	14842975	14842989	6.96e-08	AGAACACAATGTTCT	Tier one	intron(NM_054027	MIR4637	-16861	0	0
chr5	16824092	16824106	6.96e-08	AGAACAGTTTGTTCT	Tier one	intron(NM_012334	MYO10	112286	1	1
chr6	55685964	55685978	6.96e-08	AGAACATGATGTTCT	Tier one	intron(NM_021073	BMP5	54404	0	0
chr7	77662967	77662981	6.96e-08	AGAACAATCTGTTCT	Tier one	intron(NM_012301	PHTF2	193527	0	0
chr7	147112152	147112166	6.96e-08	AGAACACAATGTTCT	Tier one	intron(NR_031690	MIR548F4	-36946	0	0
chr7	151598653	151598667	6.96e-08	AGAACAGAATGTTCT	Tier one	Intergenic	PRKAG2	-24344	0	0
chr8	55880972	55880986	6.96e-08	AGAACAATGTGTTCT	Tier one	Intergenic	XKR4	-134038	0	0
chr8	110026200	110026214	6.96e-08	AGAACAAAGTGTTCT	Tier one	Intergenic	TRHR	-73446	0	0
chr8	123092995	123093009	6.96e-08	AGAACATCATGTTCT	Tier one	Intergenic	HAS2	-439372	0	0
chr8	127141811	127141825	6.96e-08	AGAACAGAATGTTCT	Tier one	Intergenic	LINC00861	-178377	0	0
chr9	12065217	12065231	6.96e-08	AGAACACTTTGTTCT	Tier one	Intergenic	TYRP1	-628162	0	0
chr9	100374005	100374019	6.96e-08	AGAACAATCTGTTCT	Tier one	intron(NM_139246	NCBP1	-21693	0	0
chr9	111180838	111180852	6.96e-08	AGAACATTCTGTTCT	Tier one	Intergenic	ACTL7B	437430	0	0
chr1	162323905	162323919	8.34e-08	AGAACAATTTGTTCT	Tier one	intron(NM_001164757	NOS1AP	-8861	0	0
chr10	53307847	53307861	8.34e-08	AGAACAATTTGTTCT	Tier one	intron(NM_001098512	CSTF2T	151501	1	1
chr11	125928174	125928188	8.34e-08	AGAACATTTTGTTCT	Tier one	intron(NM_016952	CDON	5006	0	0
chr19	19827639	19827653	8.34e-08	AGAACATTATGTTCT	Tier one	intron(NM_021030	ZNF14	16275	0	0
chr3	187944304	187944318	8.34e-08	AGAACATAATGTTCT	Tier one	intron(NM_005578	LPP	1118	0	0
chr5	57251906	57251920	8.34e-08	AGAACATTATGTTCT	Tier one	Intergenic	RP11-478P10.1	-56924	0	0
chr5	172492132	172492146	8.34e-08	AGAACATTTTGTTCT	Tier one	intron(NM_001168393	CREBRF	8784	0	0
chr8	74072582	74072596	8.34e-08	AGAACAAATTGTTCT	Tier one	Intergenic	SBSPON	-67082	0	0
chr8	82026011	82026025	8.34e-08	AGAACATTTTGTTCT	Tier one	Intergenic	PAG1	-1715	0	0
chr8	107938076	107938090	8.34e-08	AGAACAAAATGTTCT	Tier one	Intergenic	ABRA	-155611	0	0
chr8	129169719	129169733	8.34e-08	AGAACAATTTGTTCT	Tier one	Intergenic	MIR1208	7364	0	0
chr9	13677770	13677784	8.34e-08	AGAACAAAATGTTCT	Tier one	Intergenic	FLJ41200	-246449	0	0
chr9	39121844	39121858	8.34e-08	AGAACATAATGTTCT	Tier one	intron(NM_033655	CNTNAP3	166449	0	0
chr1	17313383	17313397	1.84e-07	AGAACACCGTGGTCT	Tier two	exon (NM_001141973	MFAP2	-5309	0	0
chr1	152885595	152885609	1.84e-07	AGCACAGGGTGTTCT	Tier two	Intergenic	IVL	4563	0	0
chr1	168601063	168601077	1.84e-07	AGAACAGCGTGTGCT	Tier two	Intergenic	XCL1	55359	0	0
chr1	176469106	176469120	1.84e-07	AGAGCAGGCTGTTCT	Tier two	intron(NM_020318	PAPPA2	36806	0	0
chr1	178568874	178568888	1.84e-07	AGAGCACCCTGTTCT	Tier two	Intergenic	C1orf220	56950	0	0
chr1	207183520	207183534	1.84e-07	AGCACACCCTGTTCT	Tier two	Intergenic	C1orf116	22574	1	-1
chr10	29710421	29710435	1.84e-07	AGACCAGGCTGTTCT	Tier two	non-coding (NR_003930	PTCHD3P1	11927	0	0
chr10	44783019	44783033	1.84e-07	AGAGCAGCCTGTTCT	Tier two	Intergenic	LOC100130539	-5172	0	0
chr10	61102657	61102671	1.84e-07	AGAGCAGGGTGTTCT	Tier two	intron(NM_001001971	FAM13C	19688	0	0
chr10	80037803	80037817	1.84e-07	AGGACAGCCTGTTCT	Tier two	intron(NR_073447	LINC00595	10725	0	0
chr11	62355387	62355401	1.84e-07	AGGACAGGGTGTTCT	Tier two	intron(NM_022830	TUT1	3715	0	0
chr12	71869345	71869359	1.84e-07	AGAGCAGGCTGTTCT	Tier two	intron(NM_001277227	LGR5	35802	0	0
chr12	124447485	124447499	1.84e-07	AGAACCCCGTGTTCT	Tier two	intron(NM_025140	CCDC92	9671	0	0
chr12	133788957	133788971	1.84e-07	AGAGCAGGGTGTTCT	Tier two	Intergenic	ANHX	23458	0	0
chr13	73663917	73663931	1.84e-07	AGAGCAGGCTGTTCT	Tier two	Intergenic	KLF5	30994	0	0
chr13	77962109	77962123	1.84e-07	AGAACAGGCTGTCCT	Tier two	Intergenic	MYCBP2	-60939	0	0
chr14	51776667	51776681	1.84e-07	AGAACAGGCTGTTCC	Tier two	Intergenic	LINC00640	-23437	0	0
chr14	69078471	69078485	1.84e-07	AGAACAGCCTGTGCT	Tier two	Intergenic	ZFP36L1	182153	1	1
chr14	93202453	93202467	1.84e-07	GGAACACCCTGTTCT	Tier two	intron(NM_005606	LGMN	12587	0	0
chr14	100207364	100207378	1.84e-07	AGAACAGCCTGCTCT	Tier two	Intergenic	EML1	-52374	0	0
chr15	86077547	86077561	1.84e-07	AGAACAGGGTGTGCT	Tier two	intron(NM_007200	AKAP13	-85627	0	0
chr15	99637320	99637334	1.84e-07	AGAACACGGTGTTCC	Tier two	Intergenic	SYNM	-7959	0	0
chr15	102038893	102038907	1.84e-07	AGAGCAGCCTGTTCT	Tier two	Intergenic	PCSK6	-8713	0	0
chr16	8105981	8105995	1.84e-07	AGAACACGGTGTCCT	Tier two	Intergenic	TMEM114	516238	0	0
chr16	50036352	50036366	1.84e-07	GGAACACCCTGTTCT	Tier two	Intergenic	CNEP1R1	-22758	1	-1
chr19	670882	670896	1.84e-07	AGAGCAGCGTGTTCT	Tier two	Intergenic	FSTL3	-5500	0	0
chr19	4878301	4878315	1.84e-07	AGAACAGGCCGTTCT	Tier two	Intergenic	PLIN3	-10528	0	0
chr19	42208302	42208316	1.84e-07	AGAACAGGGTGGTCT	Tier two	Intergenic	CEACAM5	-4221	0	0
chr19	56207801	56207815	1.84e-07	AGAACAGCCTGTTCG	Tier two	TTS (NM_001130071)	EPN1	19817	0	0
chr2	206607160	206607174	1.84e-07	AGAGCACCCTGTTCT	Tier two	intron(NM_201264	NRP2	59943	0	0
chr2	232539469	232539483	1.84e-07	GGAACACCGTGTTCT	Tier two	Intergenic	PTMA	-33759	0	0
chr20	14834881	14834895	1.84e-07	GGAACAGGCTGTTCT	Tier two	intron(NM_080676	MACROD2-AS1	75276	0	0
chr21	33727026	33727040	1.84e-07	AGAACAGGCTGGTCT	Tier two	intron(NM_014825	SNORA80	22598	0	0
chr3	13094902	13094916	1.84e-07	AGCACAGGGTGTTCT	Tier two	intron(NM_001134382	IQSEC1	19708	0	0
chr3	13203652	13203666	1.84e-07	AGAACAGCCTGCTCT	Tier two	Intergenic	IQSEC1	-89042	0	0
chr3	17451569	17451583	1.84e-07	AGAACAGCCTGTCCT	Tier two	intron(NM_001134381	TBC1D5	289936	0	0
chr3	25501470	25501484	1.84e-07	AGAACACCCCGTTCT	Tier two	intron(NM_000965	RARB	31643	1	1
chr3	35073358	35073372	1.84e-07	AGAACACCCTGTTCC	Tier two	Intergenic	ARPP21	-607301	0	0
chr3	50621581	50621595	1.84e-07	AGAACAGGCTGTCCT	Tier two	3' UTR (NM_016173	C3orf18	-13130	0	0
chr3	141179384	141179398	1.84e-07	AGAACCCGCTGTTCT	Tier two	Intergenic	RASA2	-26535	0	0
chr3	162257023	162257037	1.84e-07	AGAACGGGGTGTTCT	Tier two	Intergenic	LINC01192	764059	0	0
chr4	41741098	41741112	1.84e-07	AGAACAGGGTGTTCC	Tier two	Intergenic	PHOX2B	9882	0	0
chr4	114036182	114036196	1.84e-07	AGAACACCCTGTGCT	Tier two	intron(NM_020977	MIR1243	8170	0	0
chr4	151915400	151915414	1.84e-07	AGAGCACCCTGTTCT	Tier two	intron(NM_001199282	LRBA	21012	0	0
chr5	36417428	36417442	1.84e-07	AGCACAGCCTGTTCT	Tier two	Intergenic	RANBP3L	-115424	0	0
chr6	39178151	39178165	1.84e-07	AGAACAGGGGGTTCT	Tier two	intron(NM_003740	KCNK5	19093	0	0
chr6	109028355	109028369	1.84e-07	AGGACAGGCTGTTCT	Tier two	Intergenic	LINC00222	-44495	0	0
chr8	2374497	2374511	1.84e-07	AGCACACGCTGTTCT	Tier two	Intergenic	MIR7160	349835	0	0
chr8	87708452	87708466	1.84e-07	AGAGCAGGGTGTTCT	Tier two	intron(NM_019098	CNGB3	47444	0	0
chr9	34425821	34425835	1.84e-07	AGAACAGCCTGTGCT	Tier two	intron(NM_001184942	C9orf24	-27979	0	0
chr1	3690003	3690017	6.12e-07	AGAACACGTTGTTCC	Tier two	intron(NM_001288583	SMIM1	659	0	0
chr1	7363667	7363681	6.12e-07	AGAACCCAGTGTTCT	Tier two	intron(NM_015215	VAMP3	-467655	1	-1
chr1	9374962	9374976	6.12e-07	AGAACAGCATGTCCT	Tier two	intron(NM_025106	SPSB1	22028	0	0
chr1	22918049	22918063	6.12e-07	AGGACAGCTTGTTCT	Tier two	intron(NM_020526	EPHA8	28052	0	0
chr1	26947529	26947543	6.12e-07	GGAACACGTTGTTCT	Tier two	Intergenic	MIR1976	66503	0	0
chr1	38174384	38174398	6.12e-07	AGAACACAGGGTTCT	Tier two	3' UTR (NM_018101	CDCA8	16318	1	1
chr1	57684592	57684606	6.12e-07	AGAGCAGGATGTTCT	Tier two	intron(NM_021080	C8B	-252786	0	0
chr1	116160748	116160762	6.12e-07	AGAACAGGATGTCCT	Tier two	Intergenic	VANGL1	-23819	0	0
chr1	151778121	151778135	6.12e-07	AGAACAGCAGGTTCT	Tier two	promoter-TSS (NM_001004432)	LINGO4	-246	0	0
chr1	153341092	153341106	6.12e-07	AGAACAGCTTGGTCT	Tier two	Intergenic	S100A12	6976	0	0
chr1	165997634	165997648	6.12e-07	AGGACAGGTTGTTCT	Tier two	Intergenic	MIR3658	120483	0	0
chr1	167686469	167686483	6.12e-07	AGAGCAGGATGTTCT	Tier two	Intergenic	MPZL1	-4711	0	0
chr1	180947746	180947760	6.12e-07	AGAACAGAGTGCTCT	Tier two	intron(NM_001286210	STX6	44504	0	0
chr1	181118087	181118101	6.12e-07	AGAACATGGTGGTCT	Tier two	Intergenic	IER5	60456	1	-1
chr1	183345020	183345034	6.12e-07	AGAACAACCTGTGCT	Tier two	intron(NM_015039	NMNAT2	42607	0	0
chr1	191248805	191248819	6.12e-07	AGAACACAGTGTCCT	Tier two	Intergenic	RP11-463J7.2	654792	0	0
chr1	195863703	195863717	6.12e-07	AGAACAGGATGTCCT	Tier two	Intergenic	MIR4735	687901	0	0
chr1	197201633	197201647	6.12e-07	AGAACATGGTGTCCT	Tier two	intron(NM_001257965	CRB1	31048	0	0
chr1	202187005	202187019	6.12e-07	AGCACAACCTGTTCT	Tier two	intron(NM_001017404	LGR6	3729	0	0
chr1	204946093	204946107	6.12e-07	AGAACAAGCTGTGCT	Tier two	3' UTR (NM_001160333	NFASC	32746	0	0
chr1	207169072	207169086	6.12e-07	AGAACATGCTGTCCT	Tier two	Intergenic	FCAMR	-25109	0	0
chr1	212113381	212113395	6.12e-07	AGAACCCCTTGTTCT	Tier two	TTS (NR_037667)	DTL	-95507	0	0
chr1	213291945	213291959	6.12e-07	AGAACACGTTGCTCT	Tier two	intron(NM_012424	RPS6KC1	67377	1	-1
chr1	213588204	213588218	6.12e-07	AGAACAGCGTGTTCA	Tier two	Intergenic	RPS6KC1	363636	1	-1
chr1	216014040	216014054	6.12e-07	AGCACACAGTGTTCT	Tier two	intron(NM_206933	KCTD3	273312	0	0
chr1	221932120	221932134	6.12e-07	AGAGCACCATGTTCT	Tier two	Intergenic	DUSP10	-16611	1	1
chr1	234492061	234492075	6.12e-07	AGAACAGAGTGTGCT	Tier two	Intergenic	COA6	-17146	0	0
chr10	1179957	1179971	6.12e-07	AGAACAGGCAGTTCT	Tier two	Intergenic	LINC00200	-25744	0	0
chr10	29530335	29530349	6.12e-07	AGATCAGGGTGTTCT	Tier two	Intergenic	LYZL1	-47648	0	0
chr10	35070753	35070767	6.12e-07	AGAACACTGTGCTCT	Tier two	intron(NM_001184790	PARD3	33493	0	0
chr10	66770774	66770788	6.12e-07	AGAGCACTCTGTTCT	Tier two	Intergenic	ANXA2P3	185496	0	0
chr10	71439939	71439953	6.12e-07	AGAACAAGCTGCTCT	Tier two	Intergenic	C10orf35	49943	0	0
chr10	94183156	94183170	6.12e-07	AGAACACTGTGTCCT	Tier two	Intergenic	MARK2P9	4745	0	0
chr10	95685967	95685981	6.12e-07	GGAACAGAGTGTTCT	Tier two	Intergenic	SLC35G1	32244	0	0
chr10	102562141	102562155	6.12e-07	AGAACACTGTGTTCC	Tier two	intron(NM_003987	PAX2	56680	0	0
chr10	111905444	111905458	6.12e-07	AGAACAGCTTGGTCT	Tier two	Intergenic	MXI1	-61912	0	0
chr11	7560131	7560145	6.12e-07	AGATCAGGCTGTTCT	Tier two	intron(NM_003621	PPFIBP2	25142	0	0
chr11	8057224	8057238	6.12e-07	AGAACATGCTGGTCT	Tier two	Intergenic	TUB	-2949	1	1
chr11	14623128	14623142	6.12e-07	AGAACCCCTTGTTCT	Tier two	intron(NM_148976	PSMA1	42045	0	0
chr11	24177176	24177190	6.12e-07	AGGACAGACTGTTCT	Tier two	Intergenic	LUZP2	-341333	1	-1
chr11	44136439	44136453	6.12e-07	AGAACAAGCTGTGCT	Tier two	intron(NM_000401	EXT2	18699	0	0
chr11	44279050	44279064	6.12e-07	AGGACACAGTGTTCT	Tier two	Intergenic	ALX4	52659	0	0
chr11	61340113	61340127	6.12e-07	AGACCACCTTGTTCT	Tier two	intron(NM_001252065	SYT7	8224	0	0
chr11	76399328	76399342	6.12e-07	AGCACACCATGTTCT	Tier two	intron(NR_024042	LRRC32	-17544	0	0
chr11	83122109	83122123	6.12e-07	AGAACAGCCTGTACT	Tier two	Intergenic	CCDC90B	-124666	1	1
chr11	91565992	91566006	6.12e-07	AGAACAGTGGGTTCT	Tier two	Intergenic	FAT3	-519263	0	0
chr11	111176329	111176343	6.12e-07	AGGACACTGTGTTCT	Tier two	intron(NM_001271457	COLCA1	-5797	1	1
chr11	121140844	121140858	6.12e-07	AGAACATGCTGCTCT	Tier two	Intergenic	SC5D	-22537	0	0
chr11	121867499	121867513	6.12e-07	AGAACAGCTTGTGCT	Tier two	Intergenic	MIR125B1	103046	0	0
chr12	201998	202012	6.12e-07	AGAACAGCTGGTTCT	Tier two	intron(NM_015232	IQSEC3	15463	0	0
chr12	289036	289050	6.12e-07	AGACCATCCTGTTCT	Tier two	Intergenic	RP11-598F7.4	-30711	0	0
chr12	443529	443543	6.12e-07	GGAACAGTCTGTTCT	Tier two	exon (NM_001042603	CCDC77	-54980	0	0
chr12	1005604	1005618	6.12e-07	GGAACAAGCTGTTCT	Tier two	exon (NM_001184985	RAD52	53252	0	0
chr12	12157630	12157644	6.12e-07	AGACCAGGTTGTTCT	Tier two	Intergenic	BCL2L14	-66241	0	0
chr12	13269337	13269351	6.12e-07	AGAACACCCTGTTCA	Tier two	Intergenic	GSG1	-12714	0	0
chr12	14809681	14809695	6.12e-07	AGAACACCATGTCCT	Tier two	intron(NM_004963	GUCY2C	39831	0	0
chr12	15782201	15782215	6.12e-07	AGAACAGACTGTCCT	Tier two	intron(NM_004447	PTPRO	82930	0	0
chr12	22347665	22347679	6.12e-07	AGAACAGGAGGTTCT	Tier two	3' UTR (NM_003034	ST8SIA1	139976	1	-1
chr12	27238592	27238606	6.12e-07	AGAACAAGCTGTTCC	Tier two	Intergenic	C12orf71	-3144	0	0
chr12	31388507	31388521	6.12e-07	AGAACCCTCTGTTCT	Tier two	Intergenic	FLJ13224	-88736	0	0
chr12	41581944	41581958	6.12e-07	AGAACACAGTGTTCC	Tier two	promoter-TSS (NM_001164595)	PDZRN4	-299	0	0
chr12	63819722	63819736	6.12e-07	AGAACAGGCTGATCT	Tier two	Intergenic	DPY19L2	242625	0	0
chr12	88204705	88204719	6.12e-07	AGCACATCCTGTTCT	Tier two	Intergenic	MKRN9P	-26224	0	0
chr12	89606272	89606286	6.12e-07	AGAACAGGATGTCCT	Tier two	Intergenic	DUSP6	140017	1	-1
chr12	92804638	92804652	6.12e-07	GGAACACTGTGTTCT	Tier two	Intergenic	CLLU1	-10662	0	0
chr12	120114945	120114959	6.12e-07	AGAACAGCCAGTTCT	Tier two	intron(NM_006253	PRKAB1	9191	0	0
chr12	120235188	120235202	6.12e-07	AGAACAAGCTGTGCT	Tier two	intron(NM_007174	CIT	79900	0	0
chr12	127299774	127299788	6.12e-07	AGAACAGGTGGTTCT	Tier two	Intergenic	LINC00944	-42973	0	0
chr13	33524069	33524083	6.12e-07	AGACCACTCTGTTCT	Tier two	Intergenic	LINC00423	-38286	0	0
chr13	33746756	33746770	6.12e-07	AGAACACACTGTTCC	Tier two	intron(NM_001243476	STARD13	13453	0	0
chr13	44151661	44151675	6.12e-07	AGAACACTGTGTCCT	Tier two	intron(NM_001242863	ENOX1	51945	0	0
chr13	45423765	45423779	6.12e-07	GGAACATGGTGTTCT	Tier two	Intergenic	LINC00330	-40006	0	0
chr13	48771781	48771795	6.12e-07	AGGACACAGTGTTCT	Tier two	Intergenic	ITM2B	-35486	0	0
chr13	66315798	66315812	6.12e-07	AGAACAACCTGCTCT	Tier two	Intergenic	PCDH9-AS2	-1083496	0	0
chr13	99024793	99024807	6.12e-07	AGAGCAGCATGTTCT	Tier two	intron(NM_001286839	STK24	149579	0	0
chr13	102999323	102999337	6.12e-07	AGAACACCGTGTTCA	Tier two	intron(NR_036486	FGF14-IT1	47539	0	0
chr14	44709591	44709605	6.12e-07	AGAACAGAGTGCTCT	Tier two	Intergenic	FSCB	266901	0	0
chr14	51033015	51033029	6.12e-07	AGGACAACCTGTTCT	Tier two	intron(NM_181598	ATL1	6279	0	0
chr14	68084061	68084075	6.12e-07	GGAACACCTTGTTCT	Tier two	Intergenic	ARG2	-2511	0	0
chr14	88498919	88498933	6.12e-07	AGACCATGGTGTTCT	Tier two	intron(NR_046094	RP11-300J18.1	-6270	0	0
chr15	32104011	32104025	6.12e-07	GGAACATGGTGTTCT	Tier two	Intergenic	OTUD7A	-156476	0	0
chr15	48108826	48108840	6.12e-07	AGAACAAGCTGTGCT	Tier two	Intergenic	SEMA6D	98147	1	-1
chr15	64217551	64217565	6.12e-07	AGAACACCATGTCCT	Tier two	intron(NM_014326	HERC1	-91411	0	0
chr15	64755905	64755919	6.12e-07	AGAACAACCTGTTCC	Tier two	Intergenic	ZNF609	-35707	0	0
chr15	79457708	79457722	6.12e-07	AGGACACCTTGTTCT	Tier two	Intergenic	MIR184	-44415	0	0
chr15	79758045	79758059	6.12e-07	AGAGCAGGTTGTTCT	Tier two	intron(NM_015206	KIAA1024	33194	0	0
chr15	91607995	91608009	6.12e-07	AGAACAGACTGCTCT	Tier two	Intergenic	SV2B	-35180	0	0
chr15	91855391	91855405	6.12e-07	AGAACACAGGGTTCT	Tier two	Intergenic	RP11-661P17.1	-151171	0	0
chr15	92441009	92441023	6.12e-07	GGAACAGACTGTTCT	Tier two	intron(NM_001145044	SLCO3A1	44078	0	0
chr15	95972871	95972885	6.12e-07	AGCACAGACTGTTCT	Tier two	Intergenic	LINC00924	-3444	0	0
chr15	100724437	100724451	6.12e-07	AGAACAGTCTGCTCT	Tier two	intron(NM_139057	ADAMTS17	157739	0	0
chr15	101263834	101263848	6.12e-07	AGAACAGGCAGTTCT	Tier two	Intergenic	ASB7	121086	0	0
chr16	757302	757316	6.12e-07	AGCACAGCTTGTTCT	Tier two	Intergenic	FBXL16	-1484	0	0
chr16	17106019	17106033	6.12e-07	AGAACACCTTGGTCT	Tier two	Intergenic	XYLT1	458712	0	0
chr16	23576442	23576456	6.12e-07	AGGACAGCTTGTTCT	Tier two	intron(NM_019116	UBFD1	7587	0	0
chr16	73020077	73020091	6.12e-07	AGGACAGTCTGTTCT	Tier two	intron(NM_006885	ZFHX3	62190	0	0
chr16	74050594	74050608	6.12e-07	AGAACACACTGTGCT	Tier two	Intergenic	AC009120.4	198819	0	0
chr16	81447215	81447229	6.12e-07	AGAACAAGCTGGTCT	Tier two	Intergenic	MIR4720	28599	0	0
chr16	89572680	89572694	6.12e-07	AGAACCCAGTGTTCT	Tier two	Intergenic	SPG7	-2118	0	0
chr17	9609289	9609303	6.12e-07	AGAACCAGGTGTTCT	Tier two	intron(NM_153210	USP43	60442	1	1
chr17	32293144	32293158	6.12e-07	AGAACAAGGTGTTCC	Tier two	intron(NM_001094	ASIC2	190674	0	0
chr17	39647409	39647423	6.12e-07	AGAACAACCTGCTCT	Tier two	Intergenic	KRT36	-1300	0	0
chr17	43051607	43051621	6.12e-07	AGCACATGCTGTTCT	Tier two	Intergenic	C1QL1	-5970	0	0
chr17	46106795	46106809	6.12e-07	AGAACAGTCTGGTCT	Tier two	intron(NM_016429	MIR152	7811	0	0
chr17	54385358	54385372	6.12e-07	AGAACCGCATGTTCT	Tier two	intron(NM_153228	ANKFN1	154529	0	0
chr17	66321053	66321067	6.12e-07	AGAACATCCTGTGCT	Tier two	intron(NM_001267727	ARSG	33424	1	1
chr17	67458511	67458525	6.12e-07	AGCACACTGTGTTCT	Tier two	intron(NM_002758	MAP2K6	47680	1	1
chr17	70455765	70455779	6.12e-07	AGAACACTGGGTTCT	Tier two	intron(NR_036488	LINC00673	133171	1	-1
chr17	80092150	80092164	6.12e-07	AGAACAGCATGTTCC	Tier two	intron(NM_198082	FASN	-36051	0	0
chr18	8608473	8608487	6.12e-07	AGAACCCTGTGTTCT	Tier two	promoter-TSS (NM_001025300)	RAB12	-963	0	0
chr18	23279920	23279934	6.12e-07	AGAACAGGTTGTTCC	Tier two	Intergenic	ZNF521	-347713	0	0
chr18	27716255	27716269	6.12e-07	AGAACAGGGAGTTCT	Tier two	Intergenic	MIR302F	-162614	0	0
chr18	30532464	30532478	6.12e-07	AGAACATGGTGTCCT	Tier two	intron(NM_198995	KLHL14	-179497	0	0
chr18	32834080	32834094	6.12e-07	AGAACACAGTGTCCT	Tier two	exon (NM_001112734	ZNF397	13093	0	0
chr18	36450540	36450554	6.12e-07	AGCACATCCTGTTCT	Tier two	Intergenic	MIR5583-1	-806138	0	0
chr18	52624749	52624763	6.12e-07	AGGACACTGTGTTCT	Tier two	intron(NM_025214	CCDC68	523	0	0
chr18	57692276	57692290	6.12e-07	GGAACAGTCTGTTCT	Tier two	Intergenic	PMAIP1	125091	0	0
chr18	73843001	73843015	6.12e-07	AGAGCAGTGTGTTCT	Tier two	intron(NR_040034	LOC339298	8055	0	0
chr19	18672818	18672832	6.12e-07	AGACCACTCTGTTCT	Tier two	intron(NM_001171948	KXD1	4253	0	0
chr19	28318420	28318434	6.12e-07	AGAACCCTCTGTTCT	Tier two	Intergenic	LINC00662	-33579	0	0
chr19	34807933	34807947	6.12e-07	AGAACAGGATGCTCT	Tier two	intron(NM_014686	GPI	-47705	1	1
chr19	46910404	46910418	6.12e-07	AGAACAGAGTGTTCG	Tier two	Intergenic	CCDC8	6508	0	0
chr19	47512149	47512163	6.12e-07	TGAACAGGCTGTTCT	Tier two	Intergenic	NPAS1	-11987	0	0
chr2	2504881	2504895	6.12e-07	AGAACACAGTGTGCT	Tier two	Intergenic	MYT1L	-169843	0	0
chr2	2692690	2692704	6.12e-07	AGGACACCTTGTTCT	Tier two	Intergenic	MYT1L	-357652	0	0
chr2	6364246	6364260	6.12e-07	AGAACAGCATGTCCT	Tier two	Intergenic	AC105253.1	151301	0	0
chr2	20371114	20371128	6.12e-07	AGGACAAGCTGTTCT	Tier two	Intergenic	SDC1	53806	0	0
chr2	55324912	55324926	6.12e-07	AGAACAGCCTGTTCA	Tier two	Intergenic	RTN4	-47185	0	0
chr2	75722537	75722551	6.12e-07	AGAACACTGTGGTCT	Tier two	intron(NM_032181	AC007099.1	-28650	0	0
chr2	77117063	77117077	6.12e-07	AGGACACTCTGTTCT	Tier two	intron(NM_001134745	AC079117.1	-96021	0	0
chr2	116875074	116875088	6.12e-07	AGCACACACTGTTCT	Tier two	Intergenic	DPP10	955397	0	0
chr2	133838530	133838544	6.12e-07	AGAACAGTCTGCTCT	Tier two	intron(NM_207363	AC010890.1	-185230	0	0
chr2	135597398	135597412	6.12e-07	AGAACAGCATGTTCC	Tier two	intron(NM_138326	ACMSD	1219	0	0
chr2	200877749	200877763	6.12e-07	AGAACACTGTGTCCT	Tier two	Intergenic	TYW5	-57297	0	0
chr2	219652629	219652643	6.12e-07	AGAACCCTCTGTTCT	Tier two	intron(NM_000784	CYP27A1	6164	0	0
chr20	4151772	4151786	6.12e-07	AGTACAGGGTGTTCT	Tier two	intron(NM_001270691	RP4-779E11.3	-21958	0	0
chr20	17931958	17931972	6.12e-07	AGAGCACCTTGTTCT	Tier two	intron(NM_152227	SNORD17	11624	0	0
chr20	20772927	20772941	6.12e-07	AGAACAGCATGTCCT	Tier two	Intergenic	RALGAPA2	-79668	1	-1
chr20	33621477	33621491	6.12e-07	AGAACAGGGTGATCT	Tier two	intron(NM_015638	MIR499B	-43209	0	0
chr20	39988231	39988245	6.12e-07	AGAACACTGTGTCCT	Tier two	TTS (NM_052846)	EMILIN3	7260	0	0
chr20	53601770	53601784	6.12e-07	GGAACAGTGTGTTCT	Tier two	Intergenic	RP5-1010E17.2	441958	0	0
chr21	35527500	35527514	6.12e-07	AGAACAGGCTGTACT	Tier two	Intergenic	LINC00310	-25471	0	0
chr21	42207216	42207230	6.12e-07	AGAACAGTCTGTGCT	Tier two	intron(NR_073202	DSCAM	11816	0	0
chr22	17571887	17571901	6.12e-07	AGAGCACACTGTTCT	Tier two	intron(NM_014339	IL17RA	6045	0	0
chr22	41759839	41759853	6.12e-07	GGAACATGGTGTTCT	Tier two	Intergenic	TEF	-3491	0	0
chr22	43330031	43330045	6.12e-07	AGAACTGGCTGTTCT	Tier two	intron(NM_001184970	PACSIN2	13009	0	0
chr3	2978344	2978358	6.12e-07	AGAACGTGCTGTTCT	Tier two	intron(NM_175607	CNTN4	44452	0	0
chr3	35409684	35409698	6.12e-07	AGCACAGACTGTTCT	Tier two	Intergenic	ARPP21	-270975	0	0
chr3	41367642	41367656	6.12e-07	AGAACAGACTGCTCT	Tier two	intron(NM_017886	CTNNB1	126707	0	0
chr3	58512208	58512222	6.12e-07	AGAACACAGTGCTCT	Tier two	exon (NM_003500	ACOX2	10714	0	0
chr3	73052567	73052581	6.12e-07	TGAACAGGCTGTTCT	Tier two	intron(NM_174907	PPP4R2	6455	0	0
chr3	101852627	101852641	6.12e-07	AGAACCTGGTGTTCT	Tier two	Intergenic	LOC152225	192931	0	0
chr3	102384255	102384269	6.12e-07	AGAACAGCTTGTCCT	Tier two	Intergenic	ZPLD1	230403	1	-1
chr3	107744170	107744184	6.12e-07	AGCACAGTGTGTTCT	Tier two	Intergenic	CD47	65758	1	1
chr3	118957797	118957811	6.12e-07	AGACCACAGTGTTCT	Tier two	intron(NM_212543	B4GALT4	1948	0	0
chr3	123457177	123457191	6.12e-07	AGACCACAGTGTTCT	Tier two	intron(NM_053025	MYLK	-117654	0	0
chr3	146192319	146192333	6.12e-07	AGAACAGCATGGTCT	Tier two	intron(NM_001199979	PLSCR2	-5238	0	0
chr3	157542187	157542201	6.12e-07	AGAACCCCTTGTTCT	Tier two	Intergenic	C3orf55	281061	0	0
chr3	160800143	160800157	6.12e-07	AGAACAGCATGTTCC	Tier two	Intergenic	B3GALNT1	22533	0	0
chr3	165064626	165064640	6.12e-07	AGAACACGCTGTACT	Tier two	Intergenic	SLITRK3	-150164	1	-1
chr3	171302112	171302126	6.12e-07	AGAACAACCTGCTCT	Tier two	Intergenic	TNIK	-123922	0	0
chr3	171580017	171580031	6.12e-07	AGAACATCGTGTCCT	Tier two	Intergenic	TMEM212	18885	0	0
chr3	182578722	182578736	6.12e-07	AGAACTGGCTGTTCT	Tier two	intron(NM_014616	ATP11B	67438	0	0
chr4	19362264	19362278	6.12e-07	AGAACAGCATGTTCC	Tier two	Intergenic	SLIT2	-892916	0	0
chr4	23743388	23743402	6.12e-07	AGAGCAACCTGTTCT	Tier two	Intergenic	PPARGC1A	148305	0	0
chr4	41400735	41400749	6.12e-07	AGAACAGTGTGTGCT	Tier two	intron(NM_014988	LIMCH1	37940	0	0
chr4	56161785	56161799	6.12e-07	AGGACATGGTGTTCT	Tier two	Intergenic	SRD5A3	-50596	0	0
chr4	58548300	58548314	6.12e-07	AGAACAAGCTGCTCT	Tier two	Intergenic	IGFBP7	-571756	0	0
chr4	64274443	64274457	6.12e-07	AGAACAAGCTGTGCT	Tier two	Intergenic	TECRL	1000728	0	0
chr4	78265417	78265431	6.12e-07	AGAACACCAGGTTCT	Tier two	Intergenic	CXCL13	-167483	1	1
chr4	82645226	82645240	6.12e-07	AGACCAGTGTGTTCT	Tier two	Intergenic	RASGEF1B	-252172	0	0
chr4	87972362	87972376	6.12e-07	AGAACTGGGTGTTCT	Tier two	intron(NM_005935	AFF1	44216	1	-1
chr4	103702956	103702970	6.12e-07	AGGACATCCTGTTCT	Tier two	Intergenic	MANBA	-20812	0	0
chr4	110567927	110567941	6.12e-07	AGAACACCATGTGCT	Tier two	intron(NM_017918	CASP6	56695	0	0
chr4	137894765	137894779	6.12e-07	AGAGCACCATGTTCT	Tier two	Intergenic	PCDH18	558857	0	0
chr4	138284534	138284548	6.12e-07	AGAACAGAGTGCTCT	Tier two	Intergenic	PCDH18	169088	0	0
chr4	147880970	147880984	6.12e-07	AGAACAGCATGGTCT	Tier two	Intergenic	TTC29	-13943	0	0
chr4	152686020	152686034	6.12e-07	AGAACACCCTGTTCA	Tier two	Intergenic	PET112	-3852	0	0
chr4	165205516	165205530	6.12e-07	AGAACAAGCTGGTCT	Tier two	intron(NM_001166373	ANP32C	-86660	0	0
chr4	184549252	184549266	6.12e-07	AGAGCAGCTTGTTCT	Tier two	Intergenic	RWDD4	31072	0	0
chr5	40077020	40077034	6.12e-07	GGAACACCTTGTTCT	Tier two	Intergenic	LINC00603	24634	0	0
chr5	57478541	57478555	6.12e-07	AGAACACAGGGTTCT	Tier two	Intergenic	LOC101928569	-60380	0	0
chr5	67889294	67889308	6.12e-07	AGAACAGGCTGTTCA	Tier two	Intergenic	PIK3R1	300905	0	0
chr5	77134391	77134405	6.12e-07	AGAACATGGGGTTCT	Tier two	Intergenic	LOC101929154	-46082	0	0
chr5	77607245	77607259	6.12e-07	AGAGCACTCTGTTCT	Tier two	Intergenic	AP3B1	-16673	0	0
chr5	79479212	79479226	6.12e-07	AGAACAGTCTGGTCT	Tier two	intron(NM_178276	SERINC5	72679	1	-1
chr5	87957791	87957805	6.12e-07	AGAACACCTTGTCCT	Tier two	intron(NR_015436	MIR9-2	4959	0	0
chr5	92540915	92540929	6.12e-07	AGTACAGGGTGTTCT	Tier two	Intergenic	NR2F1-AS1	365577	0	0
chr5	99983784	99983798	6.12e-07	AGAACTGGCTGTTCT	Tier two	Intergenic	FAM174A	112667	1	-1
chr5	106825630	106825644	6.12e-07	AGAACAGGATGTCCT	Tier two	intron(NM_001962	EFNA5	180959	1	1
chr5	114794939	114794953	6.12e-07	AGAACAGTCTGTGCT	Tier two	Intergenic	FEM1C	85645	0	0
chr5	116312722	116312736	6.12e-07	AGAACAGAGTGTGCT	Tier two	Intergenic	LOC102467223	-214824	0	0
chr5	121490744	121490758	6.12e-07	AGAACATGCTGTGCT	Tier two	Intergenic	LOC100505841	-5120	0	0
chr5	124601239	124601253	6.12e-07	AGACCAGGATGTTCT	Tier two	intron(NR_109882	RP11-756H20.1	-227708	0	0
chr5	130723650	130723664	6.12e-07	AGAACACAGTGCTCT	Tier two	intron(NM_001038702	CDC42SE2	123955	0	0
chr5	147521401	147521415	6.12e-07	AGAACAGGATGTCCT	Tier two	Intergenic	SPINK14	-27888	0	0
chr5	149548523	149548537	6.12e-07	AGAACACAGGGTTCT	Tier two	intron(NM_001804	CDX1	2186	0	0
chr5	155616911	155616925	6.12e-07	AGGACACCATGTTCT	Tier two	Intergenic	SGCD	-136849	0	0
chr5	169707587	169707601	6.12e-07	AGGACACAGTGTTCT	Tier two	intron(NM_005565	LCP2	17228	0	0
chr5	174040062	174040076	6.12e-07	AGAACAGTGTGTCCT	Tier two	Intergenic	MSX2	-111506	0	0
chr5	175765375	175765389	6.12e-07	AGAACAGCATGTCCT	Tier two	intron(NM_198567	KIAA1191	23428	0	0
chr5	178886963	178886977	6.12e-07	AGGACAAGGTGTTCT	Tier two	Intergenic	RUFY1	-90592	0	0
chr5	179887652	179887666	6.12e-07	AGAACAGTCTGTCCT	Tier two	Intergenic	CNOT6	-33758	0	0
chr6	13448655	13448669	6.12e-07	AGCACAGCATGTTCT	Tier two	intron(NM_018988	GFOD1	23633	0	0
chr6	18461803	18461817	6.12e-07	AGAACAGCATGTCCT	Tier two	intron(NM_182757	RNF144B	74229	0	0
chr6	29676588	29676602	6.12e-07	CGAACAGCTTGTTCT	Tier two	Intergenic	HLA-F	-14522	0	0
chr6	39796267	39796281	6.12e-07	AGGACACAGTGTTCT	Tier two	intron(NM_015345	DAAM2	35501	0	0
chr6	40288499	40288513	6.12e-07	GGAACAGCATGTTCT	Tier two	Intergenic	LINC00951	35239	0	0
chr6	52060377	52060391	6.12e-07	AGAACCCCATGTTCT	Tier two	Intergenic	IL17A	9199	0	0
chr6	52253740	52253754	6.12e-07	AGGACAGTCTGTTCT	Tier two	intron(NM_133367	PAQR8	26821	0	0
chr6	54160265	54160279	6.12e-07	AGAACAAGGTGTGCT	Tier two	Intergenic	TINAG	-12931	0	0
chr6	85493901	85493915	6.12e-07	AGAGCAGACTGTTCT	Tier two	Intergenic	TBX18	-19954	0	0
chr6	99222635	99222649	6.12e-07	AGACCACTGTGTTCT	Tier two	Intergenic	POU3F2	-59938	1	-1
chr6	129460105	129460119	6.12e-07	AGGACACACTGTTCT	Tier two	intron(NM_000426	LAMA2	255826	0	0
chr6	143824510	143824524	6.12e-07	AGAACTCCCTGTTCT	Tier two	intron(NM_032020	FUCA2	8503	1	1
chr6	166898507	166898521	6.12e-07	AGAACGACCTGTTCT	Tier two	intron(NM_001006932	RPS6KA2-IT1	-19643	0	0
chr7	17799097	17799111	6.12e-07	TGAACAGGGTGTTCT	Tier two	Intergenic	SNX13	181027	0	0
chr7	20380683	20380697	6.12e-07	AGAACAGCCAGTTCT	Tier two	intron(NM_002214	LOC101927811	-9305	0	0
chr7	20633760	20633774	6.12e-07	AGCACATGCTGTTCT	Tier two	Intergenic	ABCB5	-21478	0	0
chr7	25772220	25772234	6.12e-07	AGAACACCAGGTTCT	Tier two	Intergenic	RNU6-16P	108403	0	0
chr7	26439098	26439112	6.12e-07	AGACCAGGATGTTCT	Tier two	Intergenic	LOC441204	-4003	0	0
chr7	33871618	33871632	6.12e-07	AGAACAGCTGGTTCT	Tier two	Intergenic	BMPER	-72898	0	0
chr7	53429644	53429658	6.12e-07	GGAACAGGATGTTCT	Tier two	Intergenic	POM121L12	326302	0	0
chr7	73520052	73520066	6.12e-07	AGAACTCGGTGTTCT	Tier two	intron(NM_002314	LIMK1	12573	0	0
chr7	86953582	86953596	6.12e-07	AGAACATGGTGTTCC	Tier two	Intergenic	TP53TG1	21219	0	0
chr7	91882108	91882122	6.12e-07	AGAACAAGCTGTTCC	Tier two	intron(NM_019004	ANKIB1	6567	0	0
chr7	108165391	108165405	6.12e-07	AGTACAGGCTGTTCT	Tier two	intron(NM_001256011	PNPLA8	1364	0	0
chr7	115959692	115959706	6.12e-07	AGGACACAGTGTTCT	Tier two	Intergenic	TES	96694	0	0
chr7	124446404	124446418	6.12e-07	AGACCAGGATGTTCT	Tier two	Intergenic	LOC154872	-15547	0	0
chr7	126863029	126863043	6.12e-07	AGTACACCCTGTTCT	Tier two	intron(NR_110194	AC000099.1	7855	0	0
chr7	129187496	129187510	6.12e-07	AGAACACCTGGTTCT	Tier two	Intergenic	SMKR1	45183	0	0
chr7	134125713	134125727	6.12e-07	AGAACAGCTGGTTCT	Tier two	Intergenic	AKR1B1	18168	0	0
chr7	144669268	144669282	6.12e-07	AGAACAGGGAGTTCT	Tier two	Intergenic	TPK1	-136129	0	0
chr7	146920064	146920078	6.12e-07	AGAACGCTGTGTTCT	Tier two	intron(NM_014141	MIR548F4	155142	0	0
chr7	155431010	155431024	6.12e-07	AGAACACAGTGGTCT	Tier two	Intergenic	RBM33	-6186	0	0
chr7	155964298	155964312	6.12e-07	AGAACACTCTGGTCT	Tier two	Intergenic	AC073133.1	273977	0	0
chr7	156913057	156913071	6.12e-07	AGACCATCGTGTTCT	Tier two	Intergenic	UBE3C	-18591	0	0
chr8	10953029	10953043	6.12e-07	AGAACAGTGTGTGCT	Tier two	intron(NM_173683	MIR598	-60224	0	0
chr8	19551756	19551770	6.12e-07	AGAACACAGTGTTCC	Tier two	Intergenic	CSGALNACT1	-11502	0	0
chr8	21207003	21207017	6.12e-07	AGGACAGCTTGTTCT	Tier two	Intergenic	RP11-24P4.1	51260	0	0
chr8	22579986	22580000	6.12e-07	AGAGCACAGTGTTCT	Tier two	intron(NM_144962	EGR3	-29178	0	0
chr8	23714642	23714656	6.12e-07	AGAACACGATGTCCT	Tier two	Intergenic	STC1	-2329	0	0
chr8	25654680	25654694	6.12e-07	AGAACCCAGTGTTCT	Tier two	Intergenic	EBF2	247953	1	-1
chr8	33201802	33201816	6.12e-07	AGAACAAGCTGTGCT	Tier two	Intergenic	FUT10	128855	0	0
chr8	35582282	35582296	6.12e-07	AGAACCTCCTGTTCT	Tier two	intron(NM_080872	UNC5D	489314	0	0
chr8	50893182	50893196	6.12e-07	GGAACACACTGTTCT	Tier two	intron(NM_001287814	SNTG1	68850	0	0
chr8	56188412	56188426	6.12e-07	AGGACAAGGTGTTCT	Tier two	intron(NM_052898	XKR4	173402	0	0
chr8	62901521	62901535	6.12e-07	AGTACACGGTGTTCT	Tier two	Intergenic	NKAIN3	-259973	0	0
chr8	80817590	80817604	6.12e-07	AGCACACCTTGTTCT	Tier two	Intergenic	MRPS28	124909	1	1
chr8	83124235	83124249	6.12e-07	AGAACACCAGGTTCT	Tier two	Intergenic	SNX16	-369721	1	-1
chr8	87214296	87214310	6.12e-07	GGAACACCTTGTTCT	Tier two	Intergenic	SLC7A13	28301	0	0
chr8	96504315	96504329	6.12e-07	AGAACCAGCTGTTCT	Tier two	intron(NR_038207	C8orf37	-222860	0	0
chr8	96666012	96666026	6.12e-07	AGCACACCTTGTTCT	Tier two	intron(NR_038205	LOC100500773	294557	0	0
chr8	119378003	119378017	6.12e-07	AGAACAGTCTGTTCC	Tier two	intron(NR_109794	EXT1	-253952	0	0
chr8	119395582	119395596	6.12e-07	AGAACAGGGTGATCT	Tier two	intron(NR_109794	SAMD12-AS1	-237651	0	0
chr8	138310187	138310201	6.12e-07	AGAACCTGGTGTTCT	Tier two	Intergenic	FAM135B	1198871	0	0
chr9	3550817	3550831	6.12e-07	AGAACACGCAGTTCT	Tier two	Intergenic	RFX3	-24823	0	0
chr9	5586974	5586988	6.12e-07	AGACCATCCTGTTCT	Tier two	Intergenic	KIAA1432	-42138	0	0
chr9	7507143	7507157	6.12e-07	GGAACACTGTGTTCT	Tier two	Intergenic	TMEM261	292649	0	0
chr9	13934499	13934513	6.12e-07	AGAACAGCCTGATCT	Tier two	intron(NR_038194	LINC00583	6536	0	0
chr9	18684810	18684824	6.12e-07	AGCACAGACTGTTCT	Tier two	3' UTR (NM_052866	MIR3152	111513	0	0
chr9	18861300	18861314	6.12e-07	AGCACATGCTGTTCT	Tier two	intron(NM_001040272	FAM154A	171949	1	-1
chr9	84732121	84732135	6.12e-07	AGAACAAGCTGTCCT	Tier two	Intergenic	SPATA31D1	128441	0	0
chr9	91515866	91515880	6.12e-07	AGAACACAGTGTTCC	Tier two	Intergenic	C9orf47	-89905	0	0
chr9	92504000	92504014	6.12e-07	AGTACACCCTGTTCT	Tier two	Intergenic	RP11-406A20.1	-227691	0	0
chr9	116260755	116260769	6.12e-07	AGACCAAGGTGTTCT	Tier two	intron(NM_017790	RGS3	-2945	0	0
chr9	120026113	120026127	6.12e-07	AGGACAGGATGTTCT	Tier two	intron(NM_014010	SNORA70C	-82640	0	0
chr9	125790845	125790859	6.12e-07	AGTACACGCTGTTCT	Tier two	intron(NM_012197	GPR21	-5070	0	0
chr9	136282117	136282131	6.12e-07	AGAACACACTGGTCT	Tier two	intron(NM_001279351	REXO4	1092	0	0
chrX	66758844	66758858	6.12e-07	AGAACCCTCTGTTCT	Tier two	Intergenic	AR	-5023	1	1
chrX	103121985	103121999	6.12e-07	AGAACATGGGGTTCT	Tier two	Intergenic	RAB9B	-34780	0	0
chrX	110197010	110197024	6.12e-07	AGAGCACAGTGTTCT	Tier two	intron(NM_001128167	PAK3	9504	0	0
chrY	18091396	18091410	6.12e-07	AGAACAACCTGTCCT	Tier two	Intergenic	NLGN4Y-AS1	-1175490	1	-1
chr1	57006544	57006558	6.43e-07	AGAACAGCCTCTTCT	Tier two	intron(NM_003713	PPAP2B	38706	0	0
chr1	159194314	159194328	6.43e-07	AGAACACCCTGTTGT	Tier two	Intergenic	DARC	19272	0	0
chr10	78693143	78693157	6.43e-07	AGAAGAGCCTGTTCT	Tier two	intron(NM_001271518	KCNMA1	704427	1	1
chr12	3808043	3808057	6.43e-07	ACAACAGCCTGTTCT	Tier two	intron(NM_001144958	EFCAB4B	54316	0	0
chr12	97671901	97671915	6.43e-07	ACAACAGGGTGTTCT	Tier two	Intergenic	RMST	-186891	0	0
chr13	30715381	30715395	6.43e-07	AGAACACCCTCTTCT	Tier two	Intergenic	KATNAL1	165803	0	0
chr14	95764598	95764612	6.43e-07	AGAAGAGCCTGTTCT	Tier two	intron(NM_024734	CLMN	21640	0	0
chr17	5606746	5606760	6.43e-07	ACAACACCCTGTTCT	Tier two	Intergenic	LOC339166	-68801	0	0
chr18	51762380	51762394	6.43e-07	ACAACAGCCTGTTCT	Tier two	Intergenic	MBD2	-11229	0	0
chr3	150627381	150627395	6.43e-07	AGAACAGGGTGTTGT	Tier two	Intergenic	CLRN1	34635	0	0
chr4	5864264	5864278	6.43e-07	AGAACAGCGTCTTCT	Tier two	intron(NM_001014809	CRMP1	25269	0	0
chr6	50085076	50085090	6.43e-07	AGAAGAGCCTGTTCT	Tier two	Intergenic	DEFB112	-68719	0	0
chr6	130000803	130000817	6.43e-07	ACAACAGGGTGTTCT	Tier two	intron(NM_033515	ARHGAP18	30560	0	0
chr7	2876178	2876192	6.43e-07	AGAACAGGCTCTTCT	Tier two	intron(NM_007353	GNA12	7774	0	0
chr7	4450162	4450176	6.43e-07	AGAACAGGGTCTTCT	Tier two	Intergenic	FOXK1	-271761	0	0
chr7	86941090	86941104	6.43e-07	AGAACAGGCTCTTCT	Tier two	Intergenic	TP53TG1	33711	0	0
chr7	131819641	131819655	6.43e-07	AGAACAGGCTCTTCT	Tier two	intron(NM_020911	PLXNA4	441675	0	0
chr8	15349769	15349783	6.43e-07	AGAACAGGCTCTTCT	Tier two	Intergenic	TUSC3	-47820	0	0
chr8	63180813	63180827	6.43e-07	AGAAGAGGCTGTTCT	Tier two	intron(NM_173688	NKAIN3	19319	0	0
chr1	4917296	4917310	1.31e-06	AGAACAGAATGTCCT	Tier two	Intergenic	AJAP1	202198	0	0
chr1	18329620	18329634	1.31e-06	AGAACAGACAGTTCT	Tier two	Intergenic	IGSF21	-104613	0	0
chr1	24311231	24311245	1.31e-06	AGAACTCAGTGTTCT	Tier two	Intergenic	SRSF10	-4285	0	0
chr1	27068931	27068945	1.31e-06	AGGACAGTATGTTCT	Tier two	intron(NM_139135	PIGV	-45516	1	1
chr1	32826875	32826889	1.31e-06	AGCACAAACTGTTCT	Tier two	promoter-TSS (NM_052841)	FAM229A	962	0	0
chr1	34292886	34292900	1.31e-06	AGAACAGATTGGTCT	Tier two	intron(NM_052896	HMGB4	-33183	0	0
chr1	40976210	40976224	1.31e-06	AGAACAGGTAGTTCT	Tier two	intron(NM_022774	EXO5	1784	0	0
chr1	43458016	43458030	1.31e-06	AGAACAGAATGCTCT	Tier two	Intergenic	SLC2A1	-33176	0	0
chr1	58274624	58274638	1.31e-06	GGAACATAGTGTTCT	Tier two	intron(NM_021080	DAB1-AS1	-51584	1	-1
chr1	61999939	61999953	1.31e-06	AGATCATGCTGTTCT	Tier two	Intergenic	MGC34796	-119968	0	0
chr1	68430985	68430999	1.31e-06	AGAACAGAATGCTCT	Tier two	intron(NR_040077	DIRAS3	85468	0	0
chr1	78677318	78677332	1.31e-06	AGAACAGGATGATCT	Tier two	Intergenic	MGC27382	-17958	0	0
chr1	89971318	89971332	1.31e-06	AGAACCTTGTGTTCT	Tier two	Intergenic	LRRC8B	-19072	1	1
chr1	91272250	91272264	1.31e-06	AGAACAGAATGCTCT	Tier two	Intergenic	BARHL2	-89463	0	0
chr1	95144596	95144610	1.31e-06	AGAACATGATGTTCC	Tier two	intron(NR_104131	F3	-137190	1	1
chr1	99705405	99705419	1.31e-06	AGAGCACATTGTTCT	Tier two	Intergenic	LPPR4	-24436	0	0
chr1	111280093	111280107	1.31e-06	AGAACAAGATGGTCT	Tier two	Intergenic	KCNA3	-62445	0	0
chr1	111320876	111320890	1.31e-06	AGTACACAGTGTTCT	Tier two	Intergenic	CD53	-92938	0	0
chr1	144882644	144882658	1.31e-06	AGCACAAGTTGTTCT	Tier two	exon (NM_001198834	PDE4DIP	49714	0	0
chr1	149225653	149225667	1.31e-06	AGAACCCATTGTTCT	Tier two	Intergenic	LOC388692	-53816	0	0
chr1	150040861	150040875	1.31e-06	AGAACACTCTGATCT	Tier two	intron(NM_001279353	VPS45	1143	0	0
chr1	151660052	151660066	1.31e-06	AGAACAGAGAGTTCT	Tier two	intron(NM_030918	CELF3	28733	1	-1
chr1	151703072	151703086	1.31e-06	AGAACACTTTGCTCT	Tier two	TTS (NM_001144956)	RIIAD1	9066	0	0
chr1	153724662	153724676	1.31e-06	AGAACATGTTGTTCC	Tier two	intron(NM_023015	SLC27A3	-23099	0	0
chr1	157253959	157253973	1.31e-06	AGGACATACTGTTCT	Tier two	Intergenic	ETV3	-145583	0	0
chr1	160142508	160142522	1.31e-06	AGAACACCTAGTTCT	Tier two	intron(NM_144699	ATP1A4	-4686	0	0
chr1	166290764	166290778	1.31e-06	AGAACAGAATGCTCT	Tier two	Intergenic	FAM78B	-154813	0	0
chr1	166803303	166803317	1.31e-06	AGAACAGAATGCTCT	Tier two	Intergenic	POGK	-5414	0	0
chr1	168823112	168823126	1.31e-06	AGAGCATTCTGTTCT	Tier two	Intergenic	LINC00626	66940	0	0
chr1	176485215	176485229	1.31e-06	AGGACAACATGTTCT	Tier two	intron(NM_020318	PAPPA2	52915	0	0
chr1	178751559	178751573	1.31e-06	AGAGCATTCTGTTCT	Tier two	intron(NM_001286247	RALGPS2	57284	0	0
chr1	179152278	179152292	1.31e-06	AGAACATGCAGTTCT	Tier two	intron(NM_007314	ABL2	-40061	1	-1
chr1	183639478	183639492	1.31e-06	AGAGCATTCTGTTCT	Tier two	intron(NM_015149	APOBEC4	-17037	0	0
chr1	193475792	193475806	1.31e-06	AGCACAAGATGTTCT	Tier two	Intergenic	B3GALT2	-320056	0	0
chr1	201886950	201886964	1.31e-06	GGAACATACTGTTCT	Tier two	intron(NM_012134	LMOD1	28759	0	0
chr1	203498286	203498300	1.31e-06	AGAACTGCTTGTTCT	Tier two	Intergenic	OPTC	35022	0	0
chr1	204058273	204058287	1.31e-06	AGCACATTCTGTTCT	Tier two	intron(NM_005686	SOX13	16034	0	0
chr1	204119481	204119495	1.31e-06	AGAACACTATGTCCT	Tier two	intron(NM_018208	ETNK2	1819	0	0
chr1	205341893	205341907	1.31e-06	AGAGCAACATGTTCT	Tier two	promoter-TSS (NR_038425)	LEMD1-AS1	-480	0	0
chr1	207408649	207408663	1.31e-06	AGAACATGATGTTCC	Tier two	Intergenic	CD55	-86161	0	0
chr1	210273538	210273552	1.31e-06	AGTACACCTTGTTCT	Tier two	exon (NM_001146264	SERTAD4	-132650	0	0
chr1	211120417	211120431	1.31e-06	AGAACCTACTGTTCT	Tier two	intron(NM_002238	KCNH1	187033	0	0
chr1	215531409	215531423	1.31e-06	AGAGCACATTGTTCT	Tier two	Intergenic	KCTD3	-209319	0	0
chr1	221136844	221136858	1.31e-06	AGAACAGCTTGATCT	Tier two	Intergenic	HLX-AS1	-83369	0	0
chr1	223869766	223869780	1.31e-06	AGAACTCAGTGTTCT	Tier two	Intergenic	CAPN8	-16337	0	0
chr1	225781866	225781880	1.31e-06	AGGACAAACTGTTCT	Tier two	intron(NM_001008493	ENAH	58972	0	0
chr1	227852347	227852361	1.31e-06	AGAACATCTTGCTCT	Tier two	intron(NR_102302	ZNF847P	33054	0	0
chr1	235060958	235060972	1.31e-06	AGAACAAAGTGTGCT	Tier two	Intergenic	LINC01132	201176	0	0
chr1	240651194	240651208	1.31e-06	GGAACATCATGTTCT	Tier two	Intergenic	GREM2	124261	0	0
chr10	1368047	1368061	1.31e-06	AGAACAAGCTGTTCA	Tier two	intron(NM_018702	LINC00200	162346	0	0
chr10	2058659	2058673	1.31e-06	AGAACAGTTTGGTCT	Tier two	Intergenic	LINC00700	-2124	0	0
chr10	10718393	10718407	1.31e-06	AGAACAGAGTGATCT	Tier two	Intergenic	SFTA1P	118477	0	0
chr10	13185988	13186002	1.31e-06	AGAACAGAATGCTCT	Tier two	Intergenic	MCM10	-17559	0	0
chr10	30039528	30039542	1.31e-06	TGAACATGCTGTTCT	Tier two	Intergenic	SVIL	-14805	0	0
chr10	35070703	35070717	1.31e-06	AGAACACACAGTTCT	Tier two	intron(NM_001184790	PARD3	33543	0	0
chr10	58789451	58789465	1.31e-06	AGAACAAAGTGTCCT	Tier two	Intergenic	MIR3924	274861	0	0
chr10	77047099	77047113	1.31e-06	AGCACACTATGTTCT	Tier two	Intergenic	ZNF503-AS1	-9035	0	0
chr10	94717152	94717166	1.31e-06	AGAACATTGTGTTCC	Tier two	intron(NM_001013848	CYP26C1	-103862	0	0
chr10	95196519	95196533	1.31e-06	AGAACAGTTTGGTCT	Tier two	intron(NM_013451	MYOF	45548	1	-1
chr10	95822540	95822554	1.31e-06	AGACCATGATGTTCT	Tier two	intron(NM_016341	PLCE1	-26236	0	0
chr10	119044399	119044413	1.31e-06	AGAACCAGATGTTCT	Tier two	exon (NM_173791	SLC18A2	43822	0	0
chr10	125866582	125866596	1.31e-06	AGAACAGAGTGTTCA	Tier two	Intergenic	CHST15	-13466	0	0
chr11	2860020	2860034	1.31e-06	CGAACAAAGTGTTCT	Tier two	intron(NM_181798	KCNQ1DN	-31236	0	0
chr11	10265910	10265924	1.31e-06	TGAACAGACTGTTCT	Tier two	intron(NM_030962	SBF2	49837	0	0
chr11	16556245	16556259	1.31e-06	AGGACAGTTTGTTCT	Tier two	Intergenic	SOX6	-58317	0	0
chr11	30164688	30164702	1.31e-06	AGAACAGAGAGTTCT	Tier two	Intergenic	FSHB	-87868	0	0
chr11	32312423	32312437	1.31e-06	AGAACATGCTGTACT	Tier two	Intergenic	WT1	139933	0	0
chr11	42107435	42107449	1.31e-06	GGAACAAAGTGTTCT	Tier two	Intergenic	LOC100507205	167798	0	0
chr11	55792721	55792735	1.31e-06	AGCACATGTTGTTCT	Tier two	Intergenic	OR5AS1	-5167	0	0
chr11	57628741	57628755	1.31e-06	AGGACACATTGTTCT	Tier two	Intergenic	CTNND1	99514	0	0
chr11	64272629	64272643	1.31e-06	AGAACAAGATGTCCT	Tier two	Intergenic	SLC22A11	-50462	0	0
chr11	66657685	66657699	1.31e-06	AGATCACTGTGTTCT	Tier two	intron(NM_000920	PC	17648	1	1
chr11	74140510	74140524	1.31e-06	AGAACTCTGTGTTCT	Tier two	Intergenic	PGM2L1	-31015	1	-1
chr11	93897804	93897818	1.31e-06	AGAACATTCTGCTCT	Tier two	intron(NM_015368	PANX1	35717	0	0
chr11	94915969	94915983	1.31e-06	AGAACCACTTGTTCT	Tier two	intron(NM_144665	LOC101929295	32273	0	0
chr11	102254792	102254806	1.31e-06	AGAACAACATGTCCT	Tier two	Intergenic	BIRC2	36694	0	0
chr11	107711168	107711182	1.31e-06	AGAACAGAAGGTTCT	Tier two	intron(NM_017515	SLC35F2	18739	0	0
chr11	118387452	118387466	1.31e-06	AGAACAGATTGTTCC	Tier two	intron(NM_005933	TTC36	-10751	0	0
chr11	121741093	121741107	1.31e-06	AGGACAGAATGTTCT	Tier two	Intergenic	MIR125B1	229452	0	0
chr11	130756453	130756467	1.31e-06	TGAACACTGTGTTCT	Tier two	intron(NM_014758	SNX19	29922	0	0
chr11	133707428	133707442	1.31e-06	AGAGCATTCTGTTCT	Tier two	Intergenic	SPATA19	7957	0	0
chr12	11061110	11061124	1.31e-06	AGAACACAGTGATCT	Tier two	exon (NM_023920	TAS2R13	1044	0	0
chr12	22885011	22885025	1.31e-06	AGAACAGAGTGATCT	Tier two	Intergenic	ETNK1	106942	0	0
chr12	23657848	23657862	1.31e-06	AGAACAGACTGTTCA	Tier two	Intergenic	SOX5	79691	0	0
chr12	31988538	31988552	1.31e-06	AGAACATCTTGTCCT	Tier two	Intergenic	H3F3C	-43370	0	0
chr12	32879160	32879174	1.31e-06	AGACCAATCTGTTCT	Tier two	intron(NM_001278464	YARS2	29720	0	0
chr12	50644330	50644344	1.31e-06	AGAACATCTTGGTCT	Tier two	intron(NM_016357	MIR1293	-16342	0	0
chr12	52637065	52637079	1.31e-06	AGAACATTCTGTGCT	Tier two	intron(NM_005556	KRT7	10118	0	0
chr12	58986791	58986805	1.31e-06	AGCACATGATGTTCT	Tier two	Intergenic	LRIG3	326529	0	0
chr12	67793488	67793502	1.31e-06	AGAACACTTTGGTCT	Tier two	Intergenic	RP11-542B15.1	-120367	0	0
chr12	77428086	77428100	1.31e-06	AGAGCAAGATGTTCT	Tier two	intron(NM_203394	E2F7	31267	0	0
chr12	78926842	78926856	1.31e-06	AGAACATTCTGTTCC	Tier two	Intergenic	SYT1	-330924	0	0
chr12	96179113	96179127	1.31e-06	AGCACAAAGTGTTCT	Tier two	intron(NM_021229	NTN4	5416	1	-1
chr12	101147990	101148004	1.31e-06	AGAACACTGTGTTCA	Tier two	Intergenic	ANO4	-40377	1	-1
chr12	104101287	104101301	1.31e-06	AGATCATGCTGTTCT	Tier two	intron(NM_017564	STAB2	120225	0	0
chr12	104242801	104242815	1.31e-06	AGAACAATCTGTTCC	Tier two	intron(NR_027249	NT5DC3	-7833	1	1
chr12	104601482	104601496	1.31e-06	AGGACAGAATGTTCT	Tier two	Intergenic	TXNRD1	-8068	1	1
chr12	105249781	105249795	1.31e-06	AGAACAACTTGTCCT	Tier two	intron(NM_032148	SLC41A2	72684	0	0
chr12	108317915	108317929	1.31e-06	AGTACAGCATGTTCT	Tier two	Intergenic	LOC728739	-20374	1	1
chr12	108319745	108319759	1.31e-06	AGGACATTGTGTTCT	Tier two	Intergenic	LOC728739	-22204	1	1
chr12	108934647	108934661	1.31e-06	AGAACCAGTTGTTCT	Tier two	intron(NM_014706	SART3	20511	0	0
chr12	120926083	120926097	1.31e-06	AGAACAGCATGTTCA	Tier two	intron(NM_001037494	DYNLL1-AS1	7659	1	-1
chr12	129758796	129758810	1.31e-06	AGAACAATGTGTGCT	Tier two	intron(NM_133448	RP11-669N7.3	65657	0	0
chr13	28402817	28402831	1.31e-06	AGAACAGTTGGTTCT	Tier two	Intergenic	GSX1	36044	0	0
chr13	30008538	30008552	1.31e-06	AGATCACAGTGTTCT	Tier two	intron(NM_015233	MTUS2	5768	0	0
chr13	36108431	36108445	1.31e-06	AGAACAGACAGTTCT	Tier two	intron(NM_001204197	NBEA	57552	0	0
chr13	44568014	44568028	1.31e-06	AGTACAGCATGTTCT	Tier two	Intergenic	LINC00284	-28450	0	0
chr13	64944819	64944833	1.31e-06	AGAACCTGTTGTTCT	Tier two	Intergenic	LINC00395	-632675	0	0
chr13	73763649	73763663	1.31e-06	AGGACATGTTGTTCT	Tier two	Intergenic	KLF5	130726	0	0
chr13	74305272	74305286	1.31e-06	AGAACAGTCAGTTCT	Tier two	intron(NM_007249	KLF12	402787	0	0
chr13	85822161	85822175	1.31e-06	AGAACTCTGTGTTCT	Tier two	Intergenic	LINC00351	-115570	0	0
chr13	89600961	89600975	1.31e-06	AGAACAAGTTGTCCT	Tier two	Intergenic	LINC00433	407884	0	0
chr13	95497651	95497665	1.31e-06	AGAACAGTATGTGCT	Tier two	Intergenic	SOX21-AS1	132688	0	0
chr13	98396962	98396976	1.31e-06	AGAACCATCTGTTCT	Tier two	Intergenic	IPO5	-208960	0	0
chr13	100484393	100484407	1.31e-06	AGCACATTGTGTTCT	Tier two	intron(NR_104592	ZIC5	139778	0	0
chr13	105233925	105233939	1.31e-06	AGAACAAAGTGCTCT	Tier two	Intergenic	DAOA	-884284	0	0
chr14	26302689	26302703	1.31e-06	AGGACACAATGTTCT	Tier two	Intergenic	NOVA1	764264	0	0
chr14	30694580	30694594	1.31e-06	AGCACACAATGTTCT	Tier two	Intergenic	PRKD1	-297688	1	-1
chr14	31291014	31291028	1.31e-06	AGAACAAGTGGTTCT	Tier two	Intergenic	COCH	-52720	1	-1
chr14	33789373	33789387	1.31e-06	AGCACATAGTGTTCT	Tier two	intron(NM_173159	NPAS3	380921	0	0
chr14	36381338	36381352	1.31e-06	AGAACAAACTGTCCT	Tier two	Intergenic	BRMS1L	85748	0	0
chr14	67870042	67870056	1.31e-06	AGAACAATCTGCTCT	Tier two	intron(NM_016445	PLEK2	8779	1	1
chr14	69162434	69162448	1.31e-06	AGAACAGACTGTTCA	Tier two	Intergenic	ZFP36L1	98190	1	1
chr14	69375125	69375139	1.31e-06	TGAACACTGTGTTCT	Tier two	intron(NM_001102	ACTN1	70951	0	0
chr14	77864696	77864710	1.31e-06	AGAGCATTCTGTTCT	Tier two	intron(NM_001113475	SAMD15	20941	1	-1
chr14	79454113	79454127	1.31e-06	TGAACACACTGTTCT	Tier two	intron(NR_073547	NRXN3	-291562	0	0
chr14	104685417	104685431	1.31e-06	AGAACATTCTGCTCT	Tier two	Intergenic	KIF26A	80364	0	0
chr15	26354529	26354543	1.31e-06	AGTACACTCTGTTCT	Tier two	Intergenic	LINC00929	-6424	0	0
chr15	38483555	38483569	1.31e-06	AGAACAGAATGCTCT	Tier two	Intergenic	SPRED1	-61490	0	0
chr15	52714878	52714892	1.31e-06	AGCACAGTATGTTCT	Tier two	intron(NM_000259	MYO5A	106362	0	0
chr15	58211196	58211210	1.31e-06	AGAACTCCTTGTTCT	Tier two	Intergenic	ALDH1A2	95092	0	0
chr15	92705342	92705356	1.31e-06	AGAACAGTGTGTACT	Tier two	intron(NM_001145044	ST8SIA2	-231791	0	0
chr16	2964089	2964103	1.31e-06	AGAACAAGGTGTTCA	Tier two	intron(NM_032296	FLYWCH1	2116	0	0
chr16	20255469	20255483	1.31e-06	AGAACATGTGGTTCT	Tier two	Intergenic	GP2	83359	0	0
chr16	30752969	30752983	1.31e-06	AGAGCATTCTGTTCT	Tier two	intron(NM_001256829	LOC100862671	1464	0	0
chr16	46803889	46803903	1.31e-06	AGAACAGGTTGATCT	Tier two	Intergenic	MYLK3	-21675	0	0
chr16	57573239	57573253	1.31e-06	AGAACTTCCTGTTCT	Tier two	Intergenic	CCDC102A	-2769	0	0
chr16	69922298	69922312	1.31e-06	AGAACAAGCAGTTCT	Tier two	intron(NM_001270454	WWP2	-36581	0	0
chr16	82344112	82344126	1.31e-06	GGAACATACTGTTCT	Tier two	Intergenic	MPHOSPH6	-140290	0	0
chr16	82995314	82995328	1.31e-06	AGAACAAACTGGTCT	Tier two	intron(NM_001220490	MIR8058	272785	0	0
chr17	5332694	5332708	1.31e-06	AGAGCATCTTGTTCT	Tier two	non-coding (NR_027679	NUP88	-9642	0	0
chr17	8057777	8057791	1.31e-06	AGAACATGATGTTCC	Tier two	Intergenic	PER1	-2031	1	1
chr17	8888360	8888374	1.31e-06	AGAACTCACTGTTCT	Tier two	Intergenic	PIK3R5	-19338	0	0
chr17	26469556	26469570	1.31e-06	AGAACACAATGCTCT	Tier two	intron(NM_016231	PYY2	-84026	0	0
chr17	43170922	43170936	1.31e-06	AGAACATTCTGTGCT	Tier two	intron(NM_021079	MIR6784	20872	0	0
chr17	65325090	65325104	1.31e-06	AGATCACGTTGTTCT	Tier two	Intergenic	PSMD12	37624	0	0
chr17	72199376	72199390	1.31e-06	AGAACAACAGGTTCT	Tier two	promoter-TSS (NM_000999)	RPL38	-412	0	0
chr17	81077889	81077903	1.31e-06	AGAACTTCGTGTTCT	Tier two	Intergenic	METRNL	40329	0	0
chr18	4102988	4103002	1.31e-06	AGAACTCCATGTTCT	Tier two	intron(NM_001242761	DLGAP1-AS4	140642	0	0
chr18	6269839	6269853	1.31e-06	AGAACATCCAGTTCT	Tier two	intron(NM_173464	MIR4317	104578	0	0
chr18	10045156	10045170	1.31e-06	AGAACTGCATGTTCT	Tier two	Intergenic	VAPA	131208	0	0
chr18	21464366	21464380	1.31e-06	AGAACAGAGAGTTCT	Tier two	intron(NM_198129	LAMA3	11389	1	-1
chr18	22227398	22227412	1.31e-06	AGAACAACCTGTTCA	Tier two	intron(NR_040033	RP11-449D8.1	19259	0	0
chr18	29632808	29632822	1.31e-06	TGAACAGCATGTTCT	Tier two	intron(NM_017831	RNF125	34370	0	0
chr18	31289793	31289807	1.31e-06	AGAACAGACTGTTCA	Tier two	intron(NM_030632	ASXL3	131259	1	-1
chr18	31417516	31417530	1.31e-06	AGATCAACCTGTTCT	Tier two	Intergenic	NOL4	211053	0	0
chr18	36905228	36905242	1.31e-06	AGAACATCTGGTTCT	Tier two	intron(NR_024391	MIR5583-1	-351450	0	0
chr18	37278571	37278585	1.31e-06	AGTACAGCATGTTCT	Tier two	intron(NR_024391	MIR5583-2	-21837	0	0
chr18	38172461	38172475	1.31e-06	AGCACAATCTGTTCT	Tier two	Intergenic	LINC00669	-840509	1	1
chr18	48035712	48035726	1.31e-06	GGAACAACTTGTTCT	Tier two	Intergenic	MAPK4	-50765	0	0
chr18	49691419	49691433	1.31e-06	TGAACATCCTGTTCT	Tier two	Intergenic	DCC	-175116	0	0
chr18	60267725	60267739	1.31e-06	AGTACAGCATGTTCT	Tier two	Intergenic	ZCCHC2	77074	0	0
chr19	1813808	1813822	1.31e-06	TGAACACACTGTTCT	Tier two	Intergenic	ATP8B3	-1540	0	0
chr19	29457472	29457486	1.31e-06	AGAGCAATCTGTTCT	Tier two	non-coding (NR_027318	LINC00906	1441	0	0
chr19	31685243	31685257	1.31e-06	AGAGCATTCTGTTCT	Tier two	Intergenic	DKFZp566F0947	44467	0	0
chr19	33234605	33234619	1.31e-06	AGAACATACTGTCCT	Tier two	intron(NM_001110822	TDRD12	23933	0	0
chr19	37063346	37063360	1.31e-06	AGAACACAGTGTTCA	Tier two	intron(NM_001145649	ZNF529	844	1	1
chr19	41803678	41803692	1.31e-06	AGAACGACATGTTCT	Tier two	intron(NM_144732	CCDC97	-12409	0	0
chr2	17658935	17658949	1.31e-06	AGAACAACATGCTCT	Tier two	Intergenic	RAD51AP2	40764	0	0
chr2	18696034	18696048	1.31e-06	AGAACAGACAGTTCT	Tier two	Intergenic	RDH14	45918	0	0
chr2	31618324	31618338	1.31e-06	AGAGCATTCTGTTCT	Tier two	intron(NM_000379	XDH	19280	0	0
chr2	35679444	35679458	1.31e-06	AGAACTCACTGTTCT	Tier two	Intergenic	LOC100288911	903262	0	0
chr2	76421669	76421683	1.31e-06	AGAACATTCTGCTCT	Tier two	Intergenic	GCFC2	-483565	0	0
chr2	88589214	88589228	1.31e-06	AGAACATCTTGGTCT	Tier two	Intergenic	THNSL2	116563	0	0
chr2	100684508	100684522	1.31e-06	GGAACAGTTTGTTCT	Tier two	intron(NM_001025108	AFF3	37530	0	0
chr2	102635472	102635486	1.31e-06	AGAACATTGTGTGCT	Tier two	intron(NM_004633	IL1R2	20055	0	0
chr2	105843646	105843660	1.31e-06	AGAACAAGTTGGTCT	Tier two	Intergenic	GPR45	-14547	0	0
chr2	107786915	107786929	1.31e-06	AGAACACCTTGATCT	Tier two	Intergenic	ST6GAL2	-283359	0	0
chr2	163981935	163981949	1.31e-06	AGAGCATTCTGTTCT	Tier two	Intergenic	KCNH7	-286685	0	0
chr2	181664120	181664134	1.31e-06	GGAACAATGTGTTCT	Tier two	intron(NR_104325	SCHLAP1	107296	0	0
chr2	190276856	190276870	1.31e-06	AGTACACGTTGTTCT	Tier two	Intergenic	WDR75	-29296	0	0
chr2	193612045	193612059	1.31e-06	AGCACAGAATGTTCT	Tier two	Intergenic	PCGEM1	-2519	0	0
chr2	198101712	198101726	1.31e-06	GGAACAAAGTGTTCT	Tier two	intron(NM_153697	ANKRD44-IT1	65524	0	0
chr2	198205899	198205913	1.31e-06	TGAACACTGTGTTCT	Tier two	Intergenic	ANKRD44	-30385	0	0
chr2	202796488	202796502	1.31e-06	AGAACTACGTGTTCT	Tier two	Intergenic	FZD7	-102815	0	0
chr2	207787641	207787655	1.31e-06	AGAACGACTTGTTCT	Tier two	Intergenic	CPO	-16630	0	0
chr2	210835734	210835748	1.31e-06	AGATCATGGTGTTCT	Tier two	intron(NM_032504	RPE	-31548	0	0
chr2	228725807	228725821	1.31e-06	AGATCAGCTTGTTCT	Tier two	Intergenic	DAW1	-10513	0	0
chr2	229143402	229143416	1.31e-06	AGAACACAATGGTCT	Tier two	Intergenic	SPHKAP	-97048	0	0
chr2	229164553	229164567	1.31e-06	AGAACACTAGGTTCT	Tier two	Intergenic	SPHKAP	-118199	0	0
chr2	234844304	234844318	1.31e-06	AGAACAGAGAGTTCT	Tier two	intron(NM_024080	TRPM8	18268	0	0
chr20	2317610	2317624	1.31e-06	AGAACATTCTGTCCT	Tier two	intron(NM_003245	TGM3	41004	0	0
chr20	9317866	9317880	1.31e-06	AGAGCAAGTTGTTCT	Tier two	intron(NM_182797	PLCB4	29426	0	0
chr20	10011089	10011103	1.31e-06	AGAACAACGTGTACT	Tier two	intron(NR_040710	ANKEF1	-4601	0	0
chr20	14269403	14269417	1.31e-06	AGGACATTCTGTTCT	Tier two	intron(NM_080676	FLRT3	48903	1	-1
chr20	18863138	18863152	1.31e-06	AGAACAAAGTGCTCT	Tier two	Intergenic	C20orf78	-52306	0	0
chr20	23059363	23059377	1.31e-06	AGAACCCTTTGTTCT	Tier two	TTS (NM_012072)	CD93	7607	0	0
chr20	41330829	41330843	1.31e-06	TGAACAGAGTGTTCT	Tier two	intron(NM_133170	LOC101927159	16713	0	0
chr20	43096468	43096482	1.31e-06	AGAACAAAGTGTCCT	Tier two	Intergenic	C20orf62	-2491	0	0
chr20	46293553	46293567	1.31e-06	AGCACAGAATGTTCT	Tier two	intron(NM_018837	SULF2	121248	0	0
chr20	61644101	61644115	1.31e-06	AGAACAGAATGCTCT	Tier two	intron(NR_033370	RP11-305P22.9	3373	0	0
chr21	16240965	16240979	1.31e-06	AGAACCCTTTGTTCT	Tier two	Intergenic	NRIP1	196154	0	0
chr21	47634170	47634184	1.31e-06	AGAACAGAATGTTCC	Tier two	intron(NM_001001438	LSS	14561	1	1
chr22	19280547	19280561	1.31e-06	AGAACAGACTGTTCA	Tier two	Intergenic	CLTCL1	-1315	0	0
chr3	11586257	11586271	1.31e-06	AGAACCATCTGTTCT	Tier two	intron(NM_006395	VGLL4	24134	0	0
chr3	26542563	26542577	1.31e-06	AGAACACTCTGTTCA	Tier two	Intergenic	LRRC3B	-121730	0	0
chr3	30979300	30979314	1.31e-06	AGTACAGGATGTTCT	Tier two	Intergenic	GADL1	-43154	0	0
chr3	37070108	37070122	1.31e-06	AGATCAGTCTGTTCT	Tier two	intron(NM_001258274	MLH1	34847	0	0
chr3	37934145	37934159	1.31e-06	AGAACACTCAGTTCT	Tier two	intron(NM_001008392	CTDSPL	30483	0	0
chr3	49735021	49735035	1.31e-06	AGAACACAATGGTCT	Tier two	intron(NM_022064	RNF123	8078	0	0
chr3	65298995	65299009	1.31e-06	AGAACATGCTGTACT	Tier two	Intergenic	MAGI1-AS1	-580489	0	0
chr3	66022862	66022876	1.31e-06	AGAACGAGTTGTTCT	Tier two	intron(NM_004742	MAGI1	1640	0	0
chr3	71259812	71259826	1.31e-06	AGAACAGAACGTTCT	Tier two	intron(NM_001012505	FOXP1	34497	1	-1
chr3	71708583	71708597	1.31e-06	AGAACATACTGGTCT	Tier two	Intergenic	EIF4E3	65936	0	0
chr3	76412652	76412666	1.31e-06	AGAACAGGTAGTTCT	Tier two	Intergenic	ZNF717	-578404	0	0
chr3	102115639	102115653	1.31e-06	AGAACAGCATGTTCA	Tier two	Intergenic	ZPLD1	-38213	1	-1
chr3	106713060	106713074	1.31e-06	AGAACTGGATGTTCT	Tier two	Intergenic	LINC00882	246418	0	0
chr3	109108888	109108902	1.31e-06	AGATCACAGTGTTCT	Tier two	Intergenic	FLJ25363	-19942	0	0
chr3	111831657	111831671	1.31e-06	AGGACAGTATGTTCT	Tier two	promoter-TSS (NR_030292)	MIR567	16	0	0
chr3	115227324	115227338	1.31e-06	AGAACACACAGTTCT	Tier two	Intergenic	GAP43	-114820	0	0
chr3	119156068	119156082	1.31e-06	AGAACACTCAGTTCT	Tier two	intron(NR_073506	TMEM39A	26454	1	1
chr3	121868062	121868076	1.31e-06	AGAACTCACTGTTCT	Tier two	Intergenic	CASR	-34461	0	0
chr3	123579328	123579342	1.31e-06	AGGACATAGTGTTCT	Tier two	intron(NM_053025	MYLK	23814	0	0
chr3	124121218	124121232	1.31e-06	AGAACATCATGTTCC	Tier two	intron(NM_001024660	MIR6083	28046	0	0
chr3	130982117	130982131	1.31e-06	AGAACTGCATGTTCT	Tier two	intron(NM_001146003	NUDT16P1	-98565	0	0
chr3	134867517	134867531	1.31e-06	AGAACATTCTGTGCT	Tier two	intron(NM_004441	EPHB1	353425	0	0
chr3	140298768	140298782	1.31e-06	AGAACATGTTGCTCT	Tier two	Intergenic	CLSTN2-AS1	-71144	0	0
chr3	141896571	141896585	1.31e-06	AGACCATTCTGTTCT	Tier two	intron(NM_001039547	TFDP2	-28192	0	0
chr3	143260934	143260948	1.31e-06	AGAACACCTTGTACT	Tier two	intron(NM_173653	SLC9A9-AS1	199853	0	0
chr3	149802185	149802199	1.31e-06	AGACCACTATGTTCT	Tier two	Intergenic	LOC646903	113126	0	0
chr3	168000504	168000518	1.31e-06	AGAACAGAGTGTACT	Tier two	intron(NR_021485	EGFEM1P	33201	0	0
chr3	169992389	169992403	1.31e-06	AGAACAGCATGATCT	Tier two	intron(NM_002740	PRKCI	52176	0	0
chr3	172061833	172061847	1.31e-06	AGCACAAAGTGTTCT	Tier two	intron(NM_001135095	GHSR	104406	0	0
chr3	197294814	197294828	1.31e-06	AGATCATGGTGTTCT	Tier two	intron(NM_203315	BDH1	5373	0	0
chr4	5677780	5677794	1.31e-06	AGAACACTGTGATCT	Tier two	intron(NM_147127	EVC2	32507	1	-1
chr4	6709283	6709297	1.31e-06	AGAACACTCAGTTCT	Tier two	TTS (NM_203462)	MRFAP1L1	2316	0	0
chr4	9937137	9937151	1.31e-06	AGAGCATCTTGTTCT	Tier two	intron(NM_001001290	SLC2A9	85970	0	0
chr4	13870301	13870315	1.31e-06	AGAACAACATGTCCT	Tier two	Intergenic	MIR5091	240819	0	0
chr4	22852383	22852397	1.31e-06	AGAACAGTCTGTACT	Tier two	Intergenic	GBA3	136678	0	0
chr4	38006637	38006651	1.31e-06	AGAACACTTTGCTCT	Tier two	intron(NM_001253912	PTTG2	44588	0	0
chr4	47356501	47356515	1.31e-06	AGAACTCTGTGTTCT	Tier two	intron(NM_000812	COMMD8	109168	0	0
chr4	67357732	67357746	1.31e-06	CGAACAGTTTGTTCT	Tier two	Intergenic	EPHA5	-821526	0	0
chr4	68304665	68304679	1.31e-06	AGAACAGAATGCTCT	Tier two	Intergenic	CENPC	106584	0	0
chr4	69903126	69903140	1.31e-06	AGAACATGTGGTTCT	Tier two	Intergenic	UGT2B10	-17020	1	-1
chr4	90338705	90338719	1.31e-06	AGAACACTTTGTCCT	Tier two	Intergenic	GPRIN3	-109551	0	0
chr4	91063549	91063563	1.31e-06	AGAACAGACTGTACT	Tier two	intron(NM_001145065	CCSER1	14872	0	0
chr4	106522734	106522748	1.31e-06	AGGACAATGTGTTCT	Tier two	intron(NM_001242729	ARHGEF38-IT1	39993	0	0
chr4	138960301	138960315	1.31e-06	AGAACAGAATGCTCT	Tier two	intron(NR_037866	SLC7A11-AS1	-49860	0	0
chr4	147903010	147903024	1.31e-06	AGAACATTCTGGTCT	Tier two	Intergenic	TTC29	-35983	0	0
chr4	153057464	153057478	1.31e-06	AGAACATTCTGTTCC	Tier two	Intergenic	DEAR	-201336	0	0
chr4	170962197	170962211	1.31e-06	AGGACATGTTGTTCT	Tier two	Intergenic	MFAP3L	-14775	0	0
chr5	1752960	1752974	1.31e-06	AGAGCAAACTGTTCT	Tier two	Intergenic	MIR4277	-43984	0	0
chr5	33104851	33104865	1.31e-06	AGTACACAGTGTTCT	Tier two	Intergenic	LOC340113	157309	0	0
chr5	38430013	38430027	1.31e-06	AGAACCACTTGTTCT	Tier two	intron(NM_182798	EGFLAM	-15558	0	0
chr5	38653678	38653692	1.31e-06	AGAACACACTGATCT	Tier two	intron(NR_103554	LIFR	-58178	0	0
chr5	55903307	55903321	1.31e-06	AGAACATCTTGCTCT	Tier two	Intergenic	LOC101928448	-1255	0	0
chr5	62509876	62509890	1.31e-06	AGCACATAGTGTTCT	Tier two	Intergenic	LRRC70	635321	0	0
chr5	73730449	73730463	1.31e-06	AGAACCAGATGTTCT	Tier two	Intergenic	LOC101929082	112145	0	0
chr5	77312599	77312613	1.31e-06	AGAACATAGTGTTCC	Tier two	intron(NM_001271769	LOC101929154	58535	0	0
chr5	95969394	95969408	1.31e-06	AGACCATCATGTTCT	Tier two	Intergenic	CAST	-28340	0	0
chr5	98413811	98413825	1.31e-06	AGAGCATTCTGTTCT	Tier two	Intergenic	LOC100289230	148980	0	0
chr5	109287549	109287563	1.31e-06	AGAACACTCTGTACT	Tier two	Intergenic	LOC100289673	68673	0	0
chr5	110418168	110418182	1.31e-06	TGAACAGTGTGTTCT	Tier two	Intergenic	TSLP	9163	1	-1
chr5	120431385	120431399	1.31e-06	AGAACAGAATGCTCT	Tier two	Intergenic	LOC102467226	-226853	0	0
chr5	130222284	130222298	1.31e-06	AGAACACTCAGTTCT	Tier two	Intergenic	HINT1	278750	0	0
chr5	136604526	136604540	1.31e-06	TGAACATGCTGTTCT	Tier two	intron(NM_004598	SPOCK1	230485	1	1
chr5	142072031	142072045	1.31e-06	AGAACAGAGTGATCT	Tier two	intron(NM_001144935	FGF1	5597	0	0
chr5	143122757	143122771	1.31e-06	AGAACACACAGTTCT	Tier two	Intergenic	MIR5197	63339	0	0
chr5	148261173	148261187	1.31e-06	AGACCAGTTTGTTCT	Tier two	Intergenic	ADRB2	55024	0	0
chr5	156022660	156022674	1.31e-06	AGTACAGGATGTTCT	Tier two	intron(NM_172244	PPP1R2P3	-254882	0	0
chr5	169331371	169331385	1.31e-06	AGAGCAACTTGTTCT	Tier two	intron(NM_001129891	FAM196B	76366	0	0
chr5	176397839	176397853	1.31e-06	AGAACAGTTTGCTCT	Tier two	exon (NM_016290	UIMC1	35597	0	0
chr6	957458	957472	1.31e-06	AGAACAGTTGGTTCT	Tier two	Intergenic	LOC285768	144102	0	0
chr6	8268665	8268679	1.31e-06	AGGACATTGTGTTCT	Tier two	Intergenic	EEF1E1	-165844	0	0
chr6	11288346	11288360	1.31e-06	AGATCAGGATGTTCT	Tier two	intron(NM_001142393	NEDD9	-55438	0	0
chr6	13514333	13514347	1.31e-06	AGAGCAACTTGTTCT	Tier two	Intergenic	GFOD1	-26471	0	0
chr6	16158255	16158269	1.31e-06	AGAACAACATGGTCT	Tier two	Intergenic	MIR4639	16475	0	0
chr6	19327893	19327907	1.31e-06	AGACCAGAATGTTCT	Tier two	Intergenic	ID4	-509701	0	0
chr6	19337077	19337091	1.31e-06	AGAACACAGAGTTCT	Tier two	Intergenic	ID4	-500517	0	0
chr6	40554912	40554926	1.31e-06	AGAACAAGTTGTGCT	Tier two	5' UTR (NM_020737	LRFN2	207	0	0
chr6	45348919	45348933	1.31e-06	AGAGCAAGTTGTTCT	Tier two	intron(NM_001015051	SUPT3H	-3138	0	0
chr6	45940151	45940165	1.31e-06	AGAACACAATGTCCT	Tier two	intron(NM_001114086	CLIC5	-34824	0	0
chr6	52595060	52595074	1.31e-06	AGAACGTCATGTTCT	Tier two	Intergenic	GSTA7P	14890	0	0
chr6	55937811	55937825	1.31e-06	AGCACACATTGTTCT	Tier two	intron(NM_030820	COL21A1	174560	0	0
chr6	64202603	64202617	1.31e-06	AGTACATGCTGTTCT	Tier two	Intergenic	PTP4A1	-79307	1	1
chr6	71224605	71224619	1.31e-06	AGAACATTCTGTCCT	Tier two	intron(NM_001105531	C6orf57	-52013	0	0
chr6	80459119	80459133	1.31e-06	GGAACAATCTGTTCT	Tier two	Intergenic	RNY4	7490	0	0
chr6	80679789	80679803	1.31e-06	AGAACTGCATGTTCT	Tier two	Intergenic	ELOVL4	-22481	0	0
chr6	83149502	83149516	1.31e-06	AGAACAGTCTGATCT	Tier two	Intergenic	TPBG	75548	0	0
chr6	83988500	83988514	1.31e-06	AGAACAGAATGCTCT	Tier two	intron(NM_002395	PGM3	-84852	0	0
chr6	84539787	84539801	1.31e-06	AGGACAGTTTGTTCT	Tier two	Intergenic	RIPPLY2	-23191	0	0
chr6	85608075	85608089	1.31e-06	AGAACAGTTTGTTCC	Tier two	Intergenic	TBX18	-134128	0	0
chr6	86505291	86505305	1.31e-06	TGAACACCATGTTCT	Tier two	Intergenic	SNHG5	-116847	0	0
chr6	91986015	91986029	1.31e-06	AGATCAGAGTGTTCT	Tier two	Intergenic	MIR4643	-245356	0	0
chr6	116630897	116630911	1.31e-06	TGAACACCATGTTCT	Tier two	intron(NM_001080976	DSE	29621	0	0
chr6	127997019	127997033	1.31e-06	AGAACATGCAGTTCT	Tier two	Intergenic	C6orf58	98707	0	0
chr6	128139112	128139126	1.31e-06	AGAACAGAATGCTCT	Tier two	intron(NM_001010923	THEMIS	83107	0	0
chr6	133756369	133756383	1.31e-06	AGAACAGTGTGTTCA	Tier two	intron(NM_172105	EYA4	193881	0	0
chr6	144465875	144465889	1.31e-06	AGTACACCTTGTTCT	Tier two	Intergenic	STX11	-5772	0	0
chr6	148842494	148842508	1.31e-06	AGAACATCCTGTTCA	Tier two	intron(NM_015278	SASH1	178772	0	0
chr6	154940431	154940445	1.31e-06	AGAACACATTGTTCC	Tier two	Intergenic	CNKSR3	-108685	0	0
chr6	156831791	156831805	1.31e-06	AGATCACTCTGTTCT	Tier two	Intergenic	ARID1B	-267266	0	0
chr7	2412251	2412265	1.31e-06	AGAGCACTATGTTCT	Tier two	intron(NM_003751	EIF3B	17784	0	0
chr7	6309309	6309323	1.31e-06	GGAACAATGTGTTCT	Tier two	intron(NM_004227	CYTH3	2926	0	0
chr7	12755560	12755574	1.31e-06	AGGACAAAGTGTTCT	Tier two	Intergenic	ARL4A	28656	0	0
chr7	16395055	16395069	1.31e-06	AGAACAGACTGTACT	Tier two	intron(NM_001101417	ISPD	65885	0	0
chr7	18317834	18317848	1.31e-06	AGAACACTGTGATCT	Tier two	intron(NM_001204144	HDAC9	191269	0	0
chr7	23054935	23054949	1.31e-06	AGAACACCATGTTCA	Tier two	Intergenic	FAM126A	-1172	0	0
chr7	24541927	24541941	1.31e-06	AGAACTGCATGTTCT	Tier two	Intergenic	MPP6	-71151	1	1
chr7	32475603	32475617	1.31e-06	AGACCAATCTGTTCT	Tier two	Intergenic	LOC100130673	22496	0	0
chr7	40261657	40261671	1.31e-06	AGCACACAATGTTCT	Tier two	intron(NM_024728	SUGCT	87089	0	0
chr7	40873381	40873395	1.31e-06	AGAACAGAGAGTTCT	Tier two	intron(NM_024728	SUGCT	698813	0	0
chr7	46812538	46812552	1.31e-06	AGCACAGATTGTTCT	Tier two	Intergenic	TNS3	809197	1	1
chr7	48541031	48541045	1.31e-06	AGAACACACTGATCT	Tier two	intron(NM_152701	ABCA13	329981	0	0
chr7	49937551	49937565	1.31e-06	AGAACACAATGCTCT	Tier two	intron(NM_198570	VWC2	124301	0	0
chr7	52780283	52780297	1.31e-06	AGAGCATTCTGTTCT	Tier two	Intergenic	POM121L12	-323059	0	0
chr7	56540310	56540324	1.31e-06	AGAGCAAGATGTTCT	Tier two	Intergenic	LOC100240728	10695	0	0
chr7	71123363	71123377	1.31e-06	AGGACACATTGTTCT	Tier two	intron(NM_022479	MIR3914-1	-350614	0	0
chr7	86061101	86061115	1.31e-06	AGAACACAATGTCCT	Tier two	Intergenic	GRM3	-212122	0	0
chr7	86877581	86877595	1.31e-06	AGAACCTTCTGTTCT	Tier two	Intergenic	TMEM243	-28557	1	1
chr7	93067763	93067777	1.31e-06	AGAACATCATGTGCT	Tier two	intron(NM_001742	MIR653	44397	0	0
chr7	101773051	101773065	1.31e-06	CGAACAACTTGTTCT	Tier two	intron(NM_001202546	SH2B2	-155347	0	0
chr7	104429734	104429748	1.31e-06	AGAACACCATGTACT	Tier two	intron(NM_199000	LHFPL3-AS1	14798	0	0
chr7	106008528	106008542	1.31e-06	AGAGCATTCTGTTCT	Tier two	Intergenic	NAMPT	-82897	0	0
chr7	112990230	112990244	1.31e-06	AGAACATTCTGTGCT	Tier two	Intergenic	LINC00998	-231600	0	0
chr7	121302349	121302363	1.31e-06	AGAACAGAATGCTCT	Tier two	Intergenic	PTPRZ1	-210803	1	1
chr7	121410236	121410250	1.31e-06	AGCACATCTTGTTCT	Tier two	Intergenic	PTPRZ1	-102916	1	1
chr7	123759933	123759947	1.31e-06	AGAACTTGGTGTTCT	Tier two	Intergenic	TMEM229A	-86417	0	0
chr7	129016281	129016295	1.31e-06	AGAACCCTATGTTCT	Tier two	intron(NM_001130722	AHCYL2	804	0	0
chr7	129684261	129684275	1.31e-06	GGAACAAGTTGTTCT	Tier two	intron(NM_001282190	ZC3HC1	7023	0	0
chr7	131297831	131297845	1.31e-06	AGAACACTTTGGTCT	Tier two	Intergenic	PODXL	-56462	0	0
chr7	139669134	139669148	1.31e-06	AGCACAGAATGTTCT	Tier two	intron(NM_030984	PARP12	94380	0	0
chr7	141227288	141227302	1.31e-06	AGAACATACTGTGCT	Tier two	Intergenic	AGK	-23783	0	0
chr7	148778746	148778760	1.31e-06	AGAACATCTTGTGCT	Tier two	intron(NM_152411	ZNF786	9116	0	0
chr7	156178500	156178514	1.31e-06	AGAGCATTCTGTTCT	Tier two	Intergenic	AC073133.1	59775	0	0
chr7	156307444	156307458	1.31e-06	AGTACAGGTTGTTCT	Tier two	intron(NR_103858	LINC00244	-25734	0	0
chr8	4785787	4785801	1.31e-06	AGAACAAACTGTCCT	Tier two	intron(NM_033225	CSMD1	66534	0	0
chr8	11461811	11461825	1.31e-06	AGAACAGGATGATCT	Tier two	Intergenic	LINC00208	27774	0	0
chr8	29060640	29060654	1.31e-06	AGGACAAAGTGTTCT	Tier two	intron(NM_015254	KIF13B	59963	1	-1
chr8	31965905	31965919	1.31e-06	GGAACAGTATGTTCT	Tier two	intron(NR_104156	NRG1-IT1	82178	0	0
chr8	32266178	32266192	1.31e-06	AGAACAGGTTGTTCA	Tier two	intron(NM_013962	NRG1-IT3	-32077	0	0
chr8	36838728	36838742	1.31e-06	AGAACAAGGTGTTCA	Tier two	Intergenic	KCNU1	196893	0	0
chr8	42110980	42110994	1.31e-06	AGAGCAGTTTGTTCT	Tier two	Intergenic	IKBKB	-17833	0	0
chr8	42163810	42163824	1.31e-06	AGAACACAATGTCCT	Tier two	intron(NR_033818	POLB	-32156	0	0
chr8	54872387	54872401	1.31e-06	AGAGCACATTGTTCT	Tier two	TTS (NM_003702)	TCEA1	62622	0	0
chr8	55802960	55802974	1.31e-06	AGGACAAGATGTTCT	Tier two	Intergenic	XKR4	-212050	0	0
chr8	58464254	58464268	1.31e-06	AGAACCCATTGTTCT	Tier two	Intergenic	LINC00588	272159	0	0
chr8	60206739	60206753	1.31e-06	AGATCAGCTTGTTCT	Tier two	Intergenic	TOX	-174979	0	0
chr8	64679238	64679252	1.31e-06	AGCACAGAATGTTCT	Tier two	Intergenic	RP11-579E24.1	-2743	0	0
chr8	77315663	77315677	1.31e-06	AGAACAAGTTGCTCT	Tier two	Intergenic	LINC01111	-3219	0	0
chr8	77418915	77418929	1.31e-06	AGAACACTCTGTTCA	Tier two	intron(NR_105006	LINC01111	100033	0	0
chr8	77529307	77529321	1.31e-06	AGAACAATGTGTTCC	Tier two	intron(NR_024360	ZFHX4	-64201	0	0
chr8	78673622	78673636	1.31e-06	AGCACATACTGTTCT	Tier two	Intergenic	PKIA	-754707	0	0
chr8	88882242	88882256	1.31e-06	GGAACAAGTTGTTCT	Tier two	TTS (NM_152418)	DCAF4L2	4047	0	0
chr8	94973214	94973228	1.31e-06	AGGACACTATGTTCT	Tier two	Intergenic	PDP1	43942	0	0
chr8	95885828	95885842	1.31e-06	AGAACACATTGCTCT	Tier two	intron(NR_073444	CCNE2	21647	0	0
chr8	98288318	98288332	1.31e-06	AGAACTTCCTGTTCT	Tier two	3' UTR (NM_033512	TSPYL5	1851	0	0
chr8	108983929	108983943	1.31e-06	AGATCACAGTGTTCT	Tier two	intron(NM_001282863	RSPO2	111495	0	0
chr8	121373804	121373818	1.31e-06	AGTACAGTCTGTTCT	Tier two	intron(NM_021110	MTBP	-83827	0	0
chr8	122598601	122598615	1.31e-06	AGGACAGTTTGTTCT	Tier two	Intergenic	HAS2-AS1	-52978	0	0
chr8	126781136	126781150	1.31e-06	AGAACAAAGTGGTCT	Tier two	Intergenic	LINC00861	182298	0	0
chr8	136014506	136014520	1.31e-06	TGAACAGGATGTTCT	Tier two	Intergenic	MIR30D	-197325	0	0
chr8	138410738	138410752	1.31e-06	AGAACAGAATGCTCT	Tier two	Intergenic	FAM135B	1098320	0	0
chr8	141878413	141878427	1.31e-06	AGAACAGACTGTTCA	Tier two	intron(NM_005607	PTK2	132992	0	0
chr9	10785501	10785515	1.31e-06	AGAACATCATGCTCT	Tier two	Intergenic	PTPRD	-172785	0	0
chr9	16353734	16353748	1.31e-06	AGAACACCAAGTTCT	Tier two	Intergenic	C9orf92	-77430	0	0
chr9	35697023	35697037	1.31e-06	AGGACATTCTGTTCT	Tier two	TTS (NM_006289)	TPM2	-6977	0	0
chr9	72385130	72385144	1.31e-06	AGGACAAAGTGTTCT	Tier two	Intergenic	PTAR1	-10261	0	0
chr9	72756845	72756859	1.31e-06	AGAACACCTTGTTCA	Tier two	intron(NM_153267	MAMDC2-AS1	33952	0	0
chr9	78936849	78936863	1.31e-06	AGAACCCAATGTTCT	Tier two	intron(NM_001190482	RFK	72588	0	0
chr9	97548010	97548024	1.31e-06	AGTACAGTGTGTTCT	Tier two	intron(NM_001193331	MIR2278	-24227	0	0
chr9	104730008	104730022	1.31e-06	AGGACATGTTGTTCT	Tier two	Intergenic	GRIN3A	-229153	1	1
chr9	108041284	108041298	1.31e-06	AGAACAAACTGTGCT	Tier two	intron(NM_080546	SLC44A1	34397	0	0
chr9	113792440	113792454	1.31e-06	AGAACAGATTGTGCT	Tier two	intron(NM_057159	LPAR1	7918	0	0
chr9	115605128	115605142	1.31e-06	AGAACAGCTTGTACT	Tier two	intron(NM_001012994	SLC46A2	48058	0	0
chr9	117154714	117154728	1.31e-06	AGAACATGGAGTTCT	Tier two	intron(NM_030767	AKNA	1964	0	0
chr9	117955102	117955116	1.31e-06	AGAACAGTTTGTTCC	Tier two	intron(NM_017418	1-Dec	51012	0	0
chr9	131870367	131870381	1.31e-06	TGAACAGGATGTTCT	Tier two	intron(NM_000755	CRAT	2696	0	0
chr9	134246215	134246229	1.31e-06	AGACCATTGTGTTCT	Tier two	Intergenic	PRRC2B	-59255	0	0
chr9	137552049	137552063	1.31e-06	AGAACGATGTGTTCT	Tier two	intron(NM_001278074	COL5A1	18405	0	0
chrX	22751257	22751271	1.31e-06	AGTACACCATGTTCT	Tier two	intron(NR_073010	DDX53	-266814	0	0
chrX	32070001	32070015	1.31e-06	AGTACACCTTGTTCT	Tier two	intron(NM_004012	DMD	103578	0	0
chrY	13242153	13242167	1.31e-06	AGAACATCTTGCTCT	Tier two	Intergenic	GYG2P1	1291229	0	0
chr1	14492154	14492168	1.5e-06	AGAACAGTCTGTTGT	Tier two	Intergenic	PRDM2	416285	0	0
chr1	82872096	82872110	1.5e-06	AGAAAAGCCTGTTCT	Tier two	Intergenic	LPHN2	606021	0	0
chr1	108165777	108165791	1.5e-06	AGAACAAGCTCTTCT	Tier two	intron(NM_001079874	VAV3	65342	0	0
chr1	169462382	169462396	1.5e-06	AGAACAGTCTCTTCT	Tier two	Intergenic	SLC19A2	-7181	0	0
chr1	170296591	170296605	1.5e-06	AGAACACGGTATTCT	Tier two	Intergenic	LINC01142	-43249	0	0
chr1	203461585	203461599	1.5e-06	AGAACATGCTCTTCT	Tier two	Intergenic	OPTC	-1679	0	0
chr1	207503536	207503550	1.5e-06	AGAACAGCTTGTTGT	Tier two	intron(NM_001114752	CD55	8726	0	0
chr1	219954584	219954598	1.5e-06	AGAAGATGCTGTTCT	Tier two	Intergenic	RNU5F-1	-92028	0	0
chr1	223481051	223481065	1.5e-06	AGAAGACTGTGTTCT	Tier two	intron(NM_001037175	SUSD4	56486	0	0
chr1	223695590	223695604	1.5e-06	AGAACACCCTTTTCT	Tier two	Intergenic	C1orf65	128882	0	0
chr1	227422299	227422313	1.5e-06	AGAACAGGCTTTTCT	Tier two	intron(NM_003607	CDC42BPA	83520	0	0
chr1	239376196	239376210	1.5e-06	AGAACAGCCTGTTAT	Tier two	Intergenic	CHRM3	-416170	0	0
chr1	246253699	246253713	1.5e-06	AGAACACCATCTTCT	Tier two	intron(NM_001167740	SMYD3	327008	0	0
chr10	13262016	13262030	1.5e-06	AAAACAGCCTGTTCT	Tier two	Intergenic	UCMA	14305	0	0
chr10	86056426	86056440	1.5e-06	AGAACAGGATGTTGT	Tier two	Intergenic	LINC00858	16697	0	0
chr10	86302346	86302360	1.5e-06	ACAACAGCATGTTCT	Tier two	Intergenic	CCSER2	117415	0	0
chr10	120094434	120094448	1.5e-06	AGAACAGGTTGTTGT	Tier two	intron(NM_022063	FAM204A	7398	0	0
chr11	15310069	15310083	1.5e-06	AGAACAACCTGTTGT	Tier two	Intergenic	INSC	139428	0	0
chr11	60699693	60699707	1.5e-06	AGAACAGCTTCTTCT	Tier two	intron(NM_017870	TMEM132A	7787	0	0
chr11	75304322	75304336	1.5e-06	AGAACAGTCTGTTGT	Tier two	intron(NM_033063	SERPINH1	31228	1	-1
chr11	79283123	79283137	1.5e-06	AGAACACTGTGTTGT	Tier two	Intergenic	TENM4	-131435	0	0
chr11	115857976	115857990	1.5e-06	AGAACACCTTGTTGT	Tier two	Intergenic	LINC00900	-227065	0	0
chr12	6633489	6633503	1.5e-06	AGAAGACTGTGTTCT	Tier two	intron(NM_014865	GAPDH	-10089	0	0
chr12	30013076	30013090	1.5e-06	AGAAGAGTCTGTTCT	Tier two	Intergenic	TMTC1	-75391	0	0
chr12	32418758	32418772	1.5e-06	AGAACAGACTCTTCT	Tier two	intron(NM_001003398	BICD1	158580	0	0
chr12	46670617	46670631	1.5e-06	AGAAGACCATGTTCT	Tier two	Intergenic	SLC38A1	-7416	0	0
chr12	51863745	51863759	1.5e-06	AGAAGAGTCTGTTCT	Tier two	intron(NM_001039960	SLC4A8	44851	0	0
chr12	62493995	62494009	1.5e-06	AGAACACCATGTTGT	Tier two	intron(NM_178539	FAM19A2	92618	0	0
chr12	63616564	63616578	1.5e-06	AGAACAGAGTCTTCT	Tier two	Intergenic	AVPR1A	-69981	1	1
chr12	75739383	75739397	1.5e-06	ACAACAGGTTGTTCT	Tier two	intron(NM_152779	GLIPR1L1	10927	0	0
chr12	119041901	119041915	1.5e-06	AGAACAGGCTGTTTT	Tier two	Intergenic	SUDS3	227550	0	0
chr13	22264871	22264885	1.5e-06	AGAAGATGCTGTTCT	Tier two	intron(NM_002010	FGF9	19663	0	0
chr13	36094878	36094892	1.5e-06	AGAAGACTGTGTTCT	Tier two	intron(NM_001204197	NBEA	43999	0	0
chr13	36539228	36539242	1.5e-06	AGAACAGTGTCTTCT	Tier two	intron(NM_004734	MIR548F5	-23853	0	0
chr14	34574180	34574194	1.5e-06	AGAACAAGCTCTTCT	Tier two	Intergenic	EGLN3	-153903	0	0
chr14	35364892	35364906	1.5e-06	ACAACACACTGTTCT	Tier two	Intergenic	BAZ1A	-20046	0	0
chr14	73233766	73233780	1.5e-06	ACAACAAGGTGTTCT	Tier two	intron(NM_001280544	DPF3	125584	0	0
chr15	38377039	38377053	1.5e-06	AGAACAGCCTTTTCT	Tier two	Intergenic	TMCO5A	149589	0	0
chr15	54708973	54708987	1.5e-06	AGAAGAGTCTGTTCT	Tier two	intron(NM_001080534	UNC13C	403879	0	0
chr15	92283350	92283364	1.5e-06	AGAACAGGGTGTTAT	Tier two	Intergenic	SLCO3A1	-113581	0	0
chr16	71047990	71048004	1.5e-06	AGAATACGGTGTTCT	Tier two	intron(NM_001270974	VAC14	-212936	0	0
chr16	85040617	85040631	1.5e-06	AAAACACCGTGTTCT	Tier two	intron(NM_017740	ZDHHC7	4517	0	0
chr17	70595081	70595095	1.5e-06	AGAACAGCGTGTTTT	Tier two	non-coding (NR_033876	LINC00673	-6145	1	-1
chr18	13527468	13527482	1.5e-06	AGAAGACCTTGTTCT	Tier two	intron(NM_181481	MIR5190	67529	0	0
chr18	27082429	27082443	1.5e-06	AGAACACCATGTTGT	Tier two	Intergenic	MIR302F	-796440	0	0
chr18	39395494	39395508	1.5e-06	AGAAGAGCATGTTCT	Tier two	Intergenic	PIK3C3	-139698	0	0
chr18	45631023	45631037	1.5e-06	AGAACAGCATCTTCT	Tier two	intron(NM_001039360	ZBTB7C	32650	0	0
chr18	59403887	59403901	1.5e-06	AGAAAAGCCTGTTCT	Tier two	Intergenic	RP11-1096D5.1	-11515	0	0
chr18	73106856	73106870	1.5e-06	AGAACAGCATCTTCT	Tier two	Intergenic	SMIM21	32726	0	0
chr2	31183812	31183826	1.5e-06	AGAACAGAGTCTTCT	Tier two	intron(NM_001253827	CAPN13	-153508	0	0
chr2	38006082	38006096	1.5e-06	ACAACATGCTGTTCT	Tier two	Intergenic	LINC00211	50765	0	0
chr2	96759678	96759692	1.5e-06	AGAACAGAGTCTTCT	Tier two	Intergenic	ADRA2B	22203	0	0
chr2	98457222	98457236	1.5e-06	AGAAGAACCTGTTCT	Tier two	intron(NM_015348	ZAP70	106360	0	0
chr2	108404861	108404875	1.5e-06	AGAACAGGCTTTTCT	Tier two	Intergenic	RGPD4-AS1	37715	0	0
chr2	182641278	182641292	1.5e-06	AGAACATCCTGTTGT	Tier two	Intergenic	NEUROD1	-95893	0	0
chr2	212693104	212693118	1.5e-06	AGAACAAGCTCTTCT	Tier two	intron(NM_001042599	MIR548F2	597973	0	0
chr2	214724129	214724143	1.5e-06	AGAACAGGTTCTTCT	Tier two	intron(NR_047659	VWC2L	-552325	0	0
chr2	227654717	227654731	1.5e-06	AGAACAGGCTATTCT	Tier two	intron(NM_005544	IRS1	8782	0	0
chr20	10099472	10099486	1.5e-06	AGAACACCCTTTTCT	Tier two	intron(NR_040710	ANKEF1	83782	0	0
chr20	41634072	41634086	1.5e-06	AGAAAAGCCTGTTCT	Tier two	intron(NM_133170	PTPRT	184478	0	0
chr20	58040341	58040355	1.5e-06	AGAAGAAGGTGTTCT	Tier two	Intergenic	PHACTR3	-112216	0	0
chr21	43108052	43108066	1.5e-06	AGAACAGGCTTTTCT	Tier two	intron(NR_024367	LINC00111	8597	0	0
chr22	49611279	49611293	1.5e-06	AGAACAGCCTTTTCT	Tier two	Intergenic	WI2-81516E3.1	348704	0	0
chr3	8266302	8266316	1.5e-06	AGAACAGAGTGTTGT	Tier two	intron(NR_033378	AC087859.1	-208315	0	0
chr3	72352235	72352249	1.5e-06	ACAACACCTTGTTCT	Tier two	Intergenic	RYBP	143532	0	0
chr3	73498996	73499010	1.5e-06	AGAAAAGCCTGTTCT	Tier two	intron(NM_015009	PDZRN3	175069	0	0
chr3	78344850	78344864	1.5e-06	AGAAGAGTGTGTTCT	Tier two	Intergenic	ROBO1	723752	1	-1
chr3	111556243	111556257	1.5e-06	AGAAGAGTGTGTTCT	Tier two	intron(NM_001134437	PHLDB2	-21777	1	1
chr3	115652453	115652467	1.5e-06	ACAACAGGATGTTCT	Tier two	intron(NM_002338	GAP43	310309	0	0
chr3	119383374	119383388	1.5e-06	ACAACAAGCTGTTCT	Tier two	Intergenic	POPDC2	-3977	0	0
chr3	120178146	120178160	1.5e-06	AGAACAGACTCTTCT	Tier two	Intergenic	FSTL1	-8235	1	-1
chr3	137781090	137781104	1.5e-06	ATAACACCCTGTTCT	Tier two	3' UTR (NM_173543	DZIP1L	51225	0	0
chr3	143636626	143636640	1.5e-06	AGAACAGACTGTTGT	Tier two	Intergenic	C3orf58	-54007	0	0
chr3	159872286	159872300	1.5e-06	AGAAAAGCCTGTTCT	Tier two	intron(NR_108088	IL12A-AS1	52586	0	0
chr4	34313119	34313133	1.5e-06	AGAACACGCTGTTTT	Tier two	Intergenic	ARAP2	1932853	0	0
chr4	35891155	35891169	1.5e-06	AAAACACCGTGTTCT	Tier two	Intergenic	ARAP2	354817	0	0
chr4	86854211	86854225	1.5e-06	AGAAGAGTGTGTTCT	Tier two	intron(NM_031305	ARHGAP24	2792	0	0
chr4	120656048	120656062	1.5e-06	AGAACAGCGTTTTCT	Tier two	Intergenic	PDE5A	-106074	0	0
chr4	149175540	149175554	1.5e-06	ACAACAGTCTGTTCT	Tier two	intron(NM_001166104	NR3C2	188125	0	0
chr5	1834464	1834478	1.5e-06	AGAAAACGCTGTTCT	Tier two	Intergenic	LOC101929034	22211	0	0
chr5	9070821	9070835	1.5e-06	ACAACAGTCTGTTCT	Tier two	intron(NM_003966	MIR4636	-16821	0	0
chr5	52939419	52939433	1.5e-06	AGAAGAACCTGTTCT	Tier two	intron(NM_002495	NDUFS4	82961	0	0
chr5	67313057	67313071	1.5e-06	AGAACAGGTTGTTGT	Tier two	Intergenic	LOC102467655	-172640	0	0
chr5	107204115	107204129	1.5e-06	ACAACAGACTGTTCT	Tier two	intron(NM_001163315	EFNA5	-197526	1	1
chr5	125883265	125883279	1.5e-06	AGAAGAAGCTGTTCT	Tier two	intron(NM_001202404	ALDH7A1	47810	0	0
chr6	6082099	6082113	1.5e-06	AGAAGAGGTTGTTCT	Tier two	Intergenic	NRN1	-74268	0	0
chr6	11291350	11291364	1.5e-06	AGAACAGTGTGTTGT	Tier two	intron(NM_001142393	NEDD9	-58442	0	0
chr6	75015762	75015776	1.5e-06	AGAACAGCTTCTTCT	Tier two	Intergenic	CD109	610255	0	0
chr6	133752467	133752481	1.5e-06	AGAATAGGCTGTTCT	Tier two	intron(NM_172105	EYA4	189979	0	0
chr6	136217307	136217321	1.5e-06	AGAATAGGCTGTTCT	Tier two	intron(NM_018945	PDE7B	44480	1	-1
chr6	139806977	139806991	1.5e-06	AGAAGACACTGTTCT	Tier two	Intergenic	RP11-12A2.3	-11251	0	0
chr7	4966278	4966292	1.5e-06	AGAACACGCTGTTTT	Tier two	intron(NR_072989	MMD2	32559	0	0
chr7	5909346	5909360	1.5e-06	AGAAGAAGCTGTTCT	Tier two	Intergenic	OCM	-11076	0	0
chr7	14665876	14665890	1.5e-06	AGAACAGGGTTTTCT	Tier two	intron(NM_145695	DGKB	215192	0	0
chr7	50686193	50686207	1.5e-06	AGAAAAGCCTGTTCT	Tier two	intron(NM_001001550	DDC	-53046	0	0
chr7	54417080	54417094	1.5e-06	AGAATACCCTGTTCT	Tier two	Intergenic	HPVC1	-146973	0	0
chr7	55204827	55204841	1.5e-06	AGAAAAGCCTGTTCT	Tier two	intron(NM_201282	EGFR-AS1	51808	0	0
chr7	101631503	101631517	1.5e-06	AGAACAGCTTCTTCT	Tier two	intron(NM_001202544	CUX1	170628	0	0
chr7	111626735	111626749	1.5e-06	AGAACATCGTGTTGT	Tier two	intron(NM_014705	DOCK4-AS1	178181	0	0
chr7	155277412	155277426	1.5e-06	AGAAAAGGGTGTTCT	Tier two	Intergenic	EN2	26595	0	0
chr8	51216328	51216342	1.5e-06	AGAACATCCTCTTCT	Tier two	intron(NM_001287813	SNTG1	391996	0	0
chr8	81014825	81014839	1.5e-06	AGAACATCGTGTTGT	Tier two	intron(NM_001025253	TPD52	-21766	0	0
chr8	82729211	82729225	1.5e-06	AGAAGACCTTGTTCT	Tier two	intron(NM_152836	SNX16	25303	1	-1
chr8	96268306	96268320	1.5e-06	AGAACAGCCTGTTTT	Tier two	intron(NM_177965	LOC100616530	-12751	0	0
chr8	99872740	99872754	1.5e-06	AGAAGACCTTGTTCT	Tier two	intron(NM_001256312	STK3	-34838	0	0
chr8	100845381	100845395	1.5e-06	AGAACAGAGTCTTCT	Tier two	intron(NM_017890	COX6C	60854	0	0
chr8	107363579	107363593	1.5e-06	AGAACAGGATGTTGT	Tier two	intron(NM_001198533	OXR1	81180	0	0
chr8	120550236	120550250	1.5e-06	AGAACAAGGTGTTGT	Tier two	Intergenic	ENPP2	55005	0	0
chr8	124853194	124853208	1.5e-06	AGAACACCCTGTTTT	Tier two	Intergenic	FER1L6	-11026	0	0
chr8	125784621	125784635	1.5e-06	ACAACATCCTGTTCT	Tier two	Intergenic	MTSS1	-43880	1	-1
chr8	140265954	140265968	1.5e-06	AGAACACCTTCTTCT	Tier two	Intergenic	COL22A1	-339725	0	0
chr9	9646886	9646900	1.5e-06	ACAACAAGGTGTTCT	Tier two	intron(NM_002839	PTPRD	-912947	0	0
chr9	26624310	26624324	1.5e-06	AGAAGACTCTGTTCT	Tier two	Intergenic	CAAP1	268509	0	0
chr9	34258484	34258498	1.5e-06	AGAAGACACTGTTCT	Tier two	intron(NM_194313	KIF24	70707	0	0
chr9	83073044	83073058	1.5e-06	AGAACATGCTCTTCT	Tier two	Intergenic	TLE4	886363	0	0
chr9	83251418	83251432	1.5e-06	AGAACAAGGTGTTGT	Tier two	Intergenic	TLE1	1052171	0	0
chr9	123195580	123195594	1.5e-06	AAAACAGGCTGTTCT	Tier two	intron(NM_001272039	CDK5RAP2	146861	0	0
chr1	11219254	11219268	1.95e-06	AGAACATCTTGATCT	Tier two	intron(NM_004958	MTOR-AS1	15306	0	0
chr1	14393024	14393038	1.95e-06	TGAACAGATTGTTCT	Tier two	Intergenic	PRDM2	317155	0	0
chr1	25998642	25998656	1.95e-06	AGAACTTGTTGTTCT	Tier two	intron(NM_001289010	MAN1C1	54690	0	0
chr1	31110760	31110774	1.95e-06	AGACCATTTTGTTCT	Tier two	Intergenic	MATN1-AS1	-80852	0	0
chr1	42468215	42468229	1.95e-06	TGAACACTTTGTTCT	Tier two	intron(NR_038261	HIVEP3	33374	0	0
chr1	60658914	60658928	1.95e-06	AGTACAGTTTGTTCT	Tier two	Intergenic	C1orf87	-119479	0	0
chr1	70921302	70921316	1.95e-06	AGAACATATTGGTCT	Tier two	Intergenic	CTH	44408	1	1
chr1	158231978	158231992	1.95e-06	AGAACATCATGTACT	Tier two	Intergenic	CD1A	8058	0	0
chr1	164250634	164250648	1.95e-06	AGAACATTCTGTTCA	Tier two	Intergenic	PBX1	-277956	1	-1
chr1	164853181	164853195	1.95e-06	AGAACATTCTGTACT	Tier two	Intergenic	RP11-506O24.1	-109310	0	0
chr1	167778060	167778074	1.95e-06	AGAACATTAGGTTCT	Tier two	TTS (NM_018417)	MPZL1	86880	0	0
chr1	169793838	169793852	1.95e-06	AGAACAAAGTGTTCA	Tier two	intron(NM_018186	C1orf112	29295	1	1
chr1	171757217	171757231	1.95e-06	AGTACATTCTGTTCT	Tier two	intron(NM_014955	METTL13	6463	0	0
chr1	177277839	177277853	1.95e-06	AGATCAAGTTGTTCT	Tier two	Intergenic	BRINP2	137213	0	0
chr1	181553094	181553108	1.95e-06	AGTACAATGTGTTCT	Tier two	intron(NM_000721	CACNA1E	100415	0	0
chr1	194743491	194743505	1.95e-06	AGTACAGAATGTTCT	Tier two	Intergenic	B3GALT2	-1587755	0	0
chr1	195249485	195249499	1.95e-06	AGTACATTCTGTTCT	Tier two	Intergenic	MIR4735	1302119	0	0
chr1	209464202	209464216	1.95e-06	AGAACAACAAGTTCT	Tier two	Intergenic	MIR205HG	-137959	0	0
chr1	209971179	209971193	1.95e-06	AGAACAAGTTGTACT	Tier two	intron(NM_001206696	IRF6	8334	0	0
chr1	210177022	210177036	1.95e-06	AGAACAGTATGATCT	Tier two	intron(NM_001146261	SYT14	65510	0	0
chr1	213778790	213778804	1.95e-06	AGAACATTCTGTTCA	Tier two	Intergenic	LINC00538	-319295	0	0
chr1	218052254	218052268	1.95e-06	AGAACAAGTTGATCT	Tier two	Intergenic	LINC00210	-13981	0	0
chr1	226820415	226820429	1.95e-06	AGAACAAAATGTTCC	Tier two	3' UTR (NM_002221	ITPKB-IT1	42347	0	0
chr1	228989826	228989840	1.95e-06	AGGACAATATGTTCT	Tier two	Intergenic	RHOU	119009	1	1
chr1	230672108	230672122	1.95e-06	AGAACAAAGTGTTCA	Tier two	Intergenic	COG2	-106087	0	0
chr1	233571071	233571085	1.95e-06	AGAACAAGATGTACT	Tier two	Intergenic	KIAA1804	107564	0	0
chr1	234501173	234501187	1.95e-06	AGAACATGTTGTACT	Tier two	Intergenic	COA6	-8034	0	0
chr1	237102714	237102728	1.95e-06	AGCACATTTTGTTCT	Tier two	Intergenic	MT1HL1	64997	0	0
chr1	239400098	239400112	1.95e-06	AGAGCAAAATGTTCT	Tier two	Intergenic	CHRM3	-392268	0	0
chr1	239755325	239755339	1.95e-06	AGAACCATTTGTTCT	Tier two	Intergenic	CHRM3	-37041	0	0
chr1	244316176	244316190	1.95e-06	AGAACTTTCTGTTCT	Tier two	Intergenic	ZBTB18	99676	0	0
chr10	3899011	3899025	1.95e-06	AGAACATATTGCTCT	Tier two	Intergenic	KLF6	-71545	0	0
chr10	27270601	27270615	1.95e-06	AGAACATGAAGTTCT	Tier two	Intergenic	LINC00202-1	-39678	0	0
chr10	29868007	29868021	1.95e-06	TGAACACATTGTTCT	Tier two	intron(NM_003174	MIR938	23261	0	0
chr10	44202010	44202024	1.95e-06	AGAACATGTTGTTCA	Tier two	Intergenic	ZNF32	-57691	0	0
chr10	53065357	53065371	1.95e-06	TGAACAGAATGTTCT	Tier two	intron(NM_001098512	MIR605	6031	0	0
chr10	56540185	56540199	1.95e-06	AGAACAAACAGTTCT	Tier two	intron(NM_001142770	PCDH15	20859	0	0
chr10	73217973	73217987	1.95e-06	AGATCAAGTTGTTCT	Tier two	intron(NM_052836	CDH23	61289	0	0
chr10	79044044	79044058	1.95e-06	AGAACAAAATGCTCT	Tier two	intron(NM_001271518	KCNMA1	353526	1	1
chr10	79450426	79450440	1.95e-06	AGAACAATGTGTTCA	Tier two	Intergenic	KCNMA1	-52856	1	1
chr10	91730975	91730989	1.95e-06	AGACCAAAATGTTCT	Tier two	Intergenic	LINC00865	141732	0	0
chr10	105323288	105323302	1.95e-06	AGATCATCTTGTTCT	Tier two	intron(NM_004210	NEURL1	69560	0	0
chr11	8246224	8246238	1.95e-06	AGAACAACATGATCT	Tier two	non-coding (NR_073006	LMO1	39194	0	0
chr11	10065847	10065861	1.95e-06	AGTACAGATTGTTCT	Tier two	intron(NM_030962	SBF2	249900	0	0
chr11	28142298	28142312	1.95e-06	TGAACAAGATGTTCT	Tier two	intron(NM_001113528	METTL15	12507	0	0
chr11	65944245	65944259	1.95e-06	AGAACATCATGTTCA	Tier two	intron(NM_018026	KLC2	-80513	0	0
chr11	67991540	67991554	1.95e-06	AGATCACAATGTTCT	Tier two	Intergenic	SUV420H1	-10763	0	0
chr11	79778364	79778378	1.95e-06	TGAACAGTATGTTCT	Tier two	Intergenic	TENM4	-626676	0	0
chr11	85275521	85275535	1.95e-06	AGAACATTGAGTTCT	Tier two	intron(NM_001142699	DLG2	62786	1	1
chr11	88286399	88286413	1.95e-06	AGAACCAAATGTTCT	Tier two	intron(NM_001143831	GRM5-AS1	48662	0	0
chr11	93764690	93764704	1.95e-06	AGAACATTTTGGTCT	Tier two	intron(NM_001098672	HEPHL1	10319	0	0
chr11	101878412	101878426	1.95e-06	AGAACAGTATGTTCA	Tier two	Intergenic	C11orf70	-39750	1	-1
chr11	106161520	106161534	1.95e-06	AGAACAGTTAGTTCT	Tier two	Intergenic	KBTBD3	-213062	0	0
chr11	110645175	110645189	1.95e-06	AGAACAAATTGTGCT	Tier two	Intergenic	ARHGAP20	-61270	0	0
chr11	126442912	126442926	1.95e-06	AGAACAAAATGTCCT	Tier two	intron(NM_032531	ST3GAL4	166842	0	0
chr12	277183	277197	1.95e-06	AGAACAATTTGTCCT	Tier two	intron(NM_015232	RP11-598F7.4	-18858	0	0
chr12	2005153	2005167	1.95e-06	AGAACAATCTGTTCA	Tier two	intron(NM_172364	CACNA2D4	22710	0	0
chr12	4904958	4904972	1.95e-06	TGAACAGATTGTTCT	Tier two	Intergenic	KCNA6	-13377	0	0
chr12	6788330	6788344	1.95e-06	AGAACACAATGTTCA	Tier two	exon (NM_001135734	ZNF384	10204	0	0
chr12	9840142	9840156	1.95e-06	AGAACAGATAGTTCT	Tier two	intron(NM_001004419	CLEC2D	17845	0	0
chr12	13249700	13249714	1.95e-06	AGTACAAGTTGTTCT	Tier two	promoter-TSS (NM_001206845)	GSG1	-967	0	0
chr12	26933739	26933753	1.95e-06	AGAACATAATGTTCG	Tier two	intron(NM_002223	ITPR2	52385	0	0
chr12	47531905	47531919	1.95e-06	AGAACATACTGTTCA	Tier two	intron(NM_001281429	MIR4698	-49683	0	0
chr12	94020214	94020228	1.95e-06	TGAACATACTGTTCT	Tier two	Intergenic	CRADD	-50930	0	0
chr12	107283634	107283648	1.95e-06	TGAACAGTTTGTTCT	Tier two	TTS (NM_018157)	C12orf23	-65903	0	0
chr12	123336615	123336629	1.95e-06	AGAACTGATTGTTCT	Tier two	intron(NM_003959	HIP1R	16583	0	0
chr13	24220182	24220196	1.95e-06	AGAACTGTTTGTTCT	Tier two	intron(NM_018647	TNFRSF19	66690	0	0
chr13	31905463	31905477	1.95e-06	TGAACATGTTGTTCT	Tier two	3' UTR (NM_194318	B3GALTL	131358	0	0
chr13	32676963	32676977	1.95e-06	AGAACATAATGTCCT	Tier two	intron(NM_023037	FRY-AS1	-71194	0	0
chr13	34048357	34048371	1.95e-06	AGTACATGATGTTCT	Tier two	intron(NM_001243476	STARD13	-188463	0	0
chr14	22692053	22692067	1.95e-06	AGAACATGATGATCT	Tier two	Intergenic	DAD1	366083	0	0
chr14	69438272	69438286	1.95e-06	TGAACATGTTGTTCT	Tier two	intron(NM_001102	ACTN1	7804	0	0
chr14	80989065	80989079	1.95e-06	AGAACAGAATGTTCA	Tier two	intron(NM_152446	DIO2	-291675	0	0
chr15	33321597	33321611	1.95e-06	AGAACTAGATGTTCT	Tier two	intron(NM_001277313	FMN1	38629	0	0
chr15	69444276	69444290	1.95e-06	TGAACAGTTTGTTCT	Tier two	intron(NR_031680	GLCE	-8690	0	0
chr16	24712376	24712390	1.95e-06	AGAACATTCAGTTCT	Tier two	Intergenic	TNRC6A	-28666	1	-1
chr16	26778319	26778333	1.95e-06	TGAACAGTATGTTCT	Tier two	Intergenic	C16orf82	-299893	0	0
chr16	80726215	80726229	1.95e-06	GGAACATAATGTTCT	Tier two	intron(NM_152342	CDYL2	111953	0	0
chr16	83281456	83281470	1.95e-06	AGAACAAAATGTGCT	Tier two	intron(NM_001257	MIR3182	-260488	0	0
chr17	8964425	8964439	1.95e-06	AGATCATCATGTTCT	Tier two	intron(NM_004822	NTN1	39573	0	0
chr17	15890522	15890536	1.95e-06	AGGACAAAATGTTCT	Tier two	intron(NM_001042697	TTC19	-12165	0	0
chr17	41598827	41598841	1.95e-06	AGAACTTGTTGTTCT	Tier two	exon (NM_004941	ETV4	8969	0	0
chr17	49726811	49726825	1.95e-06	AGAACAGTTTGTTCA	Tier two	intron(NM_001082534	UTP18	388921	0	0
chr17	53999209	53999223	1.95e-06	AGAACAACAAGTTCT	Tier two	Intergenic	PCTP	170750	1	-1
chr17	58818186	58818200	1.95e-06	AGATCATTCTGTTCT	Tier two	intron(NM_017679	BCAS3	63021	1	-1
chr18	21452232	21452246	1.95e-06	AGAACATAATGTCCT	Tier two	promoter-TSS (NM_001127718)	LAMA3	-745	1	-1
chr18	32591930	32591944	1.95e-06	AGATCAATGTGTTCT	Tier two	intron(NM_001143826	MAPRE2	-29387	0	0
chr18	32935582	32935596	1.95e-06	AGAACAAAGTGTTCA	Tier two	Intergenic	ZNF24	-11163	0	0
chr18	39991518	39991532	1.95e-06	AGAACATACTGATCT	Tier two	intron(NR_046456	LINC00907	224892	0	0
chr19	13235353	13235367	1.95e-06	TGAACAGTTTGTTCT	Tier two	intron(NM_052876	NACC1	6258	0	0
chr19	21550844	21550858	1.95e-06	AGAACAAACAGTTCT	Tier two	intron(NR_027130	ZNF738	9116	0	0
chr2	38570578	38570592	1.95e-06	AGAACAATCTGTACT	Tier two	exon (NM_022374	ATL2	33847	0	0
chr2	190564705	190564719	1.95e-06	TGAACAAACTGTTCT	Tier two	intron(NM_144708	ANKAR	24001	0	0
chr2	191990101	191990115	1.95e-06	AGAACATAGTGATCT	Tier two	intron(NM_001243835	STAT4	25878	0	0
chr2	208277397	208277411	1.95e-06	AGAACTTGATGTTCT	Tier two	Intergenic	CREB1	-117212	0	0
chr2	212769913	212769927	1.95e-06	TGAACAGATTGTTCT	Tier two	intron(NM_001042599	MIR548F2	521164	0	0
chr2	231255543	231255557	1.95e-06	AGAACAATTTGTCCT	Tier two	intron(NM_138402	SP100	-25321	0	0
chr20	735781	735795	1.95e-06	AGACCAAAATGTTCT	Tier two	Intergenic	SLC52A3	13440	0	0
chr20	31393783	31393797	1.95e-06	AGCACAAAATGTTCT	Tier two	intron(NM_175848	MAPRE1	-13909	0	0
chr20	32829906	32829920	1.95e-06	AGAACAAAATGTTCC	Tier two	Intergenic	ASIP	-18258	0	0
chr20	59041107	59041121	1.95e-06	AGAACAAAATGTCCT	Tier two	Intergenic	LOC101928048	6920	0	0
chr21	19039990	19040004	1.95e-06	AGAACAATATGGTCT	Tier two	Intergenic	BTG3	-54729	1	-1
chr21	28823652	28823666	1.95e-06	AGGACAAATTGTTCT	Tier two	intron(NR_049807	LINC00113	-271039	0	0
chr21	41104350	41104364	1.95e-06	AGAACAATGTGTACT	Tier two	Intergenic	IGSF5	-12977	0	0
chr21	41743548	41743562	1.95e-06	AGAACAAAATGTTCC	Tier two	intron(NR_073202	DSCAM-AS1	-11455	0	0
chr3	3609314	3609328	1.95e-06	AGGACATATTGTTCT	Tier two	Intergenic	LRRN1	-231800	1	-1
chr3	5936343	5936357	1.95e-06	AGAACAGTATGTTCA	Tier two	Intergenic	MIR4790	-644410	0	0
chr3	14332269	14332283	1.95e-06	AGAACAAGATGTTCA	Tier two	Intergenic	RP11-536I6.1	61792	0	0
chr3	20097391	20097405	1.95e-06	AGTACATACTGTTCT	Tier two	intron(NM_003884	KAT2B	15874	1	-1
chr3	24549481	24549495	1.95e-06	AGAACTTTCTGTTCT	Tier two	Intergenic	THRB	-13175	1	-1
chr3	33229916	33229930	1.95e-06	AGAACAGTTAGTTCT	Tier two	intron(NM_015551	SUSD5	30784	0	0
chr3	54016892	54016906	1.95e-06	TGAACAGTTTGTTCT	Tier two	Intergenic	SELK	-90910	0	0
chr3	65281412	65281426	1.95e-06	AGCACAAAATGTTCT	Tier two	Intergenic	MIR548A2	575736	0	0
chr3	66075204	66075218	1.95e-06	AGAACATATTGTTCC	Tier two	Intergenic	SLC25A26	-44074	0	0
chr3	83668964	83668978	1.95e-06	AGAACAATATGGTCT	Tier two	Intergenic	LINC00971	1249755	0	0
chr3	85090496	85090510	1.95e-06	AGAACAAACTGTTCA	Tier two	intron(NM_001167674	CADM2	82370	1	-1
chr3	99627929	99627943	1.95e-06	AGAACATTTGGTTCT	Tier two	intron(NR_031662	FILIP1L	-32889	0	0
chr3	101237771	101237785	1.95e-06	AGAACAAAATGCTCT	Tier two	promoter-TSS (NR_036433)	FAM172BP	67	0	0
chr3	150370519	150370533	1.95e-06	AGAACATCAAGTTCT	Tier two	Intergenic	SELT	49460	1	1
chr3	168099158	168099172	1.95e-06	AGAACCATTTGTTCT	Tier two	intron(NR_021485	EGFEM1P	131855	0	0
chr3	169351294	169351308	1.95e-06	AGAACAAAAGGTTCT	Tier two	intron(NM_004991	MECOM	30262	0	0
chr3	178902551	178902565	1.95e-06	AGAACCAATTGTTCT	Tier two	intron(NM_006218	PIK3CA	36247	0	0
chr3	178988601	178988615	1.95e-06	AGGACATTATGTTCT	Tier two	Intergenic	KCNMB3	-3770	0	0
chr3	187218019	187218033	1.95e-06	AGAACAGAAAGTTCT	Tier two	Intergenic	RTP4	131858	0	0
chr4	71061951	71061965	1.95e-06	AGATCATCTTGTTCT	Tier two	promoter-TSS (NM_017855)	ODAM	-286	0	0
chr4	75338993	75339007	1.95e-06	AGAACAACTTGATCT	Tier two	Intergenic	AREG	28147	1	-1
chr4	80004715	80004729	1.95e-06	TGAACAATGTGTTCT	Tier two	intron(NR_038342	LINC01088	111820	0	0
chr4	104665889	104665903	1.95e-06	AGTACATGATGTTCT	Tier two	Intergenic	TACR3	-24923	0	0
chr4	106195943	106195957	1.95e-06	AGAGCAAAATGTTCT	Tier two	intron(NM_001127208	TET2	128108	1	-1
chr4	156524835	156524849	1.95e-06	AGAACAAAGAGTTCT	Tier two	Intergenic	GUCY1A3	-63020	0	0
chr4	184609803	184609817	1.95e-06	AGAACATACTGATCT	Tier two	intron(NM_021942	TRAPPC11	29390	0	0
chr5	10091322	10091336	1.95e-06	AGAGCAAAATGTTCT	Tier two	Intergenic	FAM173B	158692	0	0
chr5	11607283	11607297	1.95e-06	AGAACAAACTGATCT	Tier two	intron(NM_001332	CTNND2	-18261	1	-1
chr5	11718465	11718479	1.95e-06	AGAACATGAAGTTCT	Tier two	intron(NM_001332	CTNND2	-129443	1	-1
chr5	42147792	42147806	1.95e-06	AGAACCATTTGTTCT	Tier two	Intergenic	LOC101926960	27648	0	0
chr5	49639724	49639738	1.95e-06	AGAACATTACGTTCT	Tier two	Intergenic	EMB	97503	0	0
chr5	54021744	54021758	1.95e-06	AGACCAAATTGTTCT	Tier two	intron(NR_104658	LOC102467080	18335	0	0
chr5	55695187	55695201	1.95e-06	AGAGCAATATGTTCT	Tier two	Intergenic	LOC102467147	82402	0	0
chr5	125685077	125685091	1.95e-06	AGAACCATTTGTTCT	Tier two	Intergenic	GRAMD3	-10704	0	0
chr5	141300816	141300830	1.95e-06	AGTACAAGATGTTCT	Tier two	Intergenic	KIAA0141	-2562	0	0
chr5	147241814	147241828	1.95e-06	AGAACAAGAAGTTCT	Tier two	Intergenic	SCGB3A2	-16453	0	0
chr5	166545438	166545452	1.95e-06	AGATCATTCTGTTCT	Tier two	Intergenic	TENM2	-166398	0	0
chr5	169477257	169477271	1.95e-06	TGAACACTTTGTTCT	Tier two	exon (NM_004946	MIR378E	21772	0	0
chr6	189676	189690	1.95e-06	AGAACAAGATGTACT	Tier two	Intergenic	LINC00266-3	-41524	0	0
chr6	32953865	32953879	1.95e-06	AGATCAAACTGTTCT	Tier two	Intergenic	BRD2	13011	0	0
chr6	34731004	34731018	1.95e-06	AGAACAAAATGTTCC	Tier two	intron(NR_029472	SNRPC	6140	0	0
chr6	42278570	42278584	1.95e-06	AGAACTTCTTGTTCT	Tier two	intron(NM_033502	MRPS10	-92944	0	0
chr6	56714406	56714420	1.95e-06	AGAACATAGAGTTCT	Tier two	intron(NM_001144770	DST	2301	0	0
chr6	80136404	80136418	1.95e-06	AGAACACTTTGTTCA	Tier two	Intergenic	LCA5	110736	0	0
chr6	81846211	81846225	1.95e-06	AGAACACATTGTTCA	Tier two	Intergenic	FAM46A	616210	0	0
chr6	141725191	141725205	1.95e-06	AGTACATGATGTTCT	Tier two	Intergenic	NMBR	684738	0	0
chr6	145690305	145690319	1.95e-06	TGAACACAATGTTCT	Tier two	Intergenic	RP11-545I5.3	-365693	0	0
chr6	150808311	150808325	1.95e-06	AGTACAATCTGTTCT	Tier two	Intergenic	PLEKHG1	-112681	1	1
chr6	157905003	157905017	1.95e-06	AGGACATATTGTTCT	Tier two	intron(NM_153746	MIR3692	-45154	0	0
chr7	17757448	17757462	1.95e-06	AGAACAATCTGTTCA	Tier two	Intergenic	AC017060.1	-158922	0	0
chr7	18915994	18916008	1.95e-06	AGAACCATATGTTCT	Tier two	intron(NM_178423	TWIST1	241294	1	-1
chr7	20655081	20655095	1.95e-06	AGAACATTGTGATCT	Tier two	promoter-TSS (NM_001163941)	ABCB5	-157	0	0
chr7	29591193	29591207	1.95e-06	AGAACTAACTGTTCT	Tier two	Intergenic	PRR15	-12227	0	0
chr7	30199872	30199886	1.95e-06	AGATCAACATGTTCT	Tier two	3' UTR (NM_152793	MTURN	25327	0	0
chr7	35583654	35583668	1.95e-06	AGATCATTCTGTTCT	Tier two	Intergenic	HERPUD2	151111	0	0
chr7	41132450	41132464	1.95e-06	AGAGCATTTTGTTCT	Tier two	Intergenic	INHBA-AS1	-601057	0	0
chr7	48741809	48741823	1.95e-06	AGATCATGATGTTCT	Tier two	Intergenic	CDC14C	-222341	1	-1
chr7	56306617	56306631	1.95e-06	AGCACAAAATGTTCT	Tier two	Intergenic	NUPR1L	-122534	0	0
chr7	65389136	65389150	1.95e-06	AGATCAGTATGTTCT	Tier two	intron(NM_001284342	VKORC1L1	50886	0	0
chr7	68967932	68967946	1.95e-06	AGAACAAAATGGTCT	Tier two	Intergenic	LOC100507468	94542	0	0
chr7	108094520	108094534	1.95e-06	AGAACATGTTGTTCA	Tier two	intron(NM_001193582	NRCAM	2314	0	0
chr7	116427324	116427338	1.95e-06	TGAACAGTATGTTCT	Tier two	intron(NM_001127500	CAPZA2	-75232	0	0
chr7	122149163	122149177	1.95e-06	AGAACATGAAGTTCT	Tier two	intron(NM_001009571	RNF133	190038	0	0
chr7	136638812	136638826	1.95e-06	AGAACTTTGTGTTCT	Tier two	intron(NM_001006626	MIR490	50905	0	0
chr7	137783987	137784001	1.95e-06	AGAACAGAATGTTCA	Tier two	intron(NM_001190906	AKR1D1	22816	0	0
chr7	151157861	151157875	1.95e-06	AGATCATACTGTTCT	Tier two	Intergenic	CRYGN	-20769	0	0
chr7	156102984	156102998	1.95e-06	AGAACATGATGTTCA	Tier two	Intergenic	AC073133.1	135291	0	0
chr7	156265072	156265086	1.95e-06	AGAACATGATGATCT	Tier two	non-coding (NR_103858	AC073133.1	-26797	0	0
chr7	156868491	156868505	1.95e-06	AGAACAATTTGGTCT	Tier two	Intergenic	UBE3C	-63157	0	0
chr7	158811995	158812009	1.95e-06	AGAACACAATGATCT	Tier two	intron(NR_024394	LINC00689	10957	0	0
chr8	2838136	2838150	1.95e-06	AGAACATTTGGTTCT	Tier two	intron(NM_033225	MIR7160	813474	0	0
chr8	9306386	9306400	1.95e-06	AGGACAATTTGTTCT	Tier two	Intergenic	TNKS	-107052	0	0
chr8	17370426	17370440	1.95e-06	TGAACATGATGTTCT	Tier two	intron(NM_001008539	SLC7A2	15836	0	0
chr8	29200875	29200889	1.95e-06	AGAACATATCGTTCT	Tier two	intron(NM_001394	DUSP4	5440	0	0
chr8	57711544	57711558	1.95e-06	TGAACAATCTGTTCT	Tier two	Intergenic	IMPAD1	194879	0	0
chr8	72909295	72909309	1.95e-06	AGAACCAAATGTTCT	Tier two	intron(NR_033652	RNU6-83P	23174	0	0
chr8	75090045	75090059	1.95e-06	AGAACATGAAGTTCT	Tier two	Intergenic	JPH1	143510	1	1
chr8	75186744	75186758	1.95e-06	AGAACCAAATGTTCT	Tier two	intron(NM_020647	JPH1	46811	1	1
chr8	79151859	79151873	1.95e-06	AGAACATTGTGTTCA	Tier two	Intergenic	PKIA	-276470	0	0
chr8	82371474	82371488	1.95e-06	AGAACAGAAAGTTCT	Tier two	exon (NM_001080526	FABP9	2277	0	0
chr8	82594912	82594926	1.95e-06	AGAACATCTAGTTCT	Tier two	intron(NM_005536	IMPA1	3670	0	0
chr8	91237224	91237238	1.95e-06	AGAACACAAAGTTCT	Tier two	intron(NR_051989	LINC00534	3515	0	0
chr8	96337311	96337325	1.95e-06	TGAACATCTTGTTCT	Tier two	intron(NR_038208	C8orf37	-55856	0	0
chr8	104146737	104146751	1.95e-06	GGAACAAAATGTTCT	Tier two	intron(NR_027071	BAALC	-6177	0	0
chr8	112279732	112279746	1.95e-06	AGACCAAATTGTTCT	Tier two	Intergenic	KCNV1	-1292780	0	0
chr8	115466840	115466854	1.95e-06	GGAACAATTTGTTCT	Tier two	Intergenic	CSMD3	-1017605	0	0
chr8	118909392	118909406	1.95e-06	AGAACTAGTTGTTCT	Tier two	intron(NM_000127	EXT1	214659	0	0
chr8	135812646	135812660	1.95e-06	AGACCATTTTGTTCT	Tier two	TTS (NR_029666)	MIR30B	197	0	0
chr8	140567634	140567648	1.95e-06	AGAACAAATTGCTCT	Tier two	Intergenic	KCNK9	147658	0	0
chr8	141404162	141404176	1.95e-06	AGAACAAAATGTCCT	Tier two	intron(NM_031466	TRAPPC9	63692	0	0
chr9	23037970	23037984	1.95e-06	AGACCAAAATGTTCT	Tier two	Intergenic	FLJ35282	391778	0	0
chr9	38030522	38030536	1.95e-06	AGAACCTAATGTTCT	Tier two	intron(NM_003028	SHB	38681	0	0
chr9	73095822	73095836	1.95e-06	AGTACAGAATGTTCT	Tier two	Intergenic	KLF9	-66256	0	0
chr9	87103237	87103251	1.95e-06	TGAACAGAATGTTCT	Tier two	Intergenic	SLC28A3	-119831	0	0
chr9	97923756	97923770	1.95e-06	AGAACAATTTGGTCT	Tier two	intron(NM_001243743	MIR3074	-75387	0	0
chr9	117384045	117384059	1.95e-06	AGAACATCATGTTCA	Tier two	intron(NM_153045	C9orf91	10346	0	0
chr9	125470694	125470708	1.95e-06	AGAACACAAAGTTCT	Tier two	Intergenic	OR1L4	-15568	0	0
chrX	9221396	9221410	1.95e-06	AGAACAGTATGTACT	Tier two	Intergenic	TBL1X	-209932	0	0
chrX	127303269	127303283	1.95e-06	AGTACAAGATGTTCT	Tier two	Intergenic	ACTRT1	-116894	0	0
chrX	136125788	136125802	1.95e-06	TGAACAAAGTGTTCT	Tier two	Intergenic	GPR101	-11962	0	0
chrY	7556243	7556257	1.95e-06	AGAACAACATGATCT	Tier two	Intergenic	TTTY16	13038	0	0
chr1	4701977	4701991	2.36e-06	AGAACATCCTATTCT	Tier two	Intergenic	AJAP1	-13121	0	0
chr1	8508161	8508175	2.36e-06	AGAAGATGATGTTCT	Tier two	intron(NM_001042681	RERE	-24421	0	0
chr1	8642863	8642877	2.36e-06	AGAACAGCATATTCT	Tier two	intron(NM_001042681	RERE	-159123	0	0
chr1	14166142	14166156	2.36e-06	ACAACATCATGTTCT	Tier two	Intergenic	PRDM2	90273	0	0
chr1	31436554	31436568	2.36e-06	AGAAGATTCTGTTCT	Tier two	intron(NM_001020658	SNORD85	4523	0	0
chr1	35305843	35305857	2.36e-06	AGAATAAGCTGTTCT	Tier two	Intergenic	SMIM12	18796	0	0
chr1	35745104	35745118	2.36e-06	AGAACACACTTTTCT	Tier two	intron(NM_005095	ZMYM4	10543	0	0
chr1	55114796	55114810	2.36e-06	AGAACACACTGTTAT	Tier two	intron(NR_037640	MROH7-TTC4	7376	0	0
chr1	69953719	69953733	2.36e-06	AGAATAGACTGTTCT	Tier two	Intergenic	LRRC7	-272132	0	0
chr1	90853640	90853654	2.36e-06	AGAACACGTTGTTAT	Tier two	Intergenic	BARHL2	329147	0	0
chr1	176996743	176996757	2.36e-06	AAAACACCATGTTCT	Tier two	intron(NM_207108	MIR488	1831	0	0
chr1	179966398	179966412	2.36e-06	ATAACATCCTGTTCT	Tier two	intron(NM_014810	CEP350	42497	0	0
chr1	191334352	191334366	2.36e-06	AGAACACTGTTTTCT	Tier two	Intergenic	RP11-463J7.2	740339	0	0
chr1	201776764	201776778	2.36e-06	AGAAGATTCTGTTCT	Tier two	promoter-TSS (NR_031599)	MIR1231	-968	0	0
chr1	203487145	203487159	2.36e-06	AGAACATGCTATTCT	Tier two	Intergenic	OPTC	23881	0	0
chr1	206830901	206830915	2.36e-06	AGAAGAGAATGTTCT	Tier two	Intergenic	DYRK3	22027	0	0
chr1	209378594	209378608	2.36e-06	AGAACATGTTCTTCT	Tier two	Intergenic	MIR205HG	-223567	0	0
chr1	216318306	216318320	2.36e-06	AGAACACACTGTTAT	Tier two	intron(NM_206933	USH2A	278425	0	0
chr1	217335738	217335752	2.36e-06	AGAAGATCTTGTTCT	Tier two	Intergenic	ESRRG	-24648	0	0
chr1	218326419	218326433	2.36e-06	AGAAAATCCTGTTCT	Tier two	Intergenic	RRP15	-132203	1	1
chr1	230592450	230592464	2.36e-06	AGAACAAGTTCTTCT	Tier two	Intergenic	PGBD5	-30783	0	0
chr1	231838851	231838865	2.36e-06	AGAACAGGATTTTCT	Tier two	TTS (NM_001164554)	DISC1	76297	0	0
chr10	2368952	2368966	2.36e-06	AGAAAAGGATGTTCT	Tier two	Intergenic	LINC00701	-11691	0	0
chr10	15490603	15490617	2.36e-06	AGAAAAAGCTGTTCT	Tier two	Intergenic	FAM171A1	-77552	0	0
chr10	27830116	27830130	2.36e-06	AGAAGACATTGTTCT	Tier two	non-coding (NR_046172	RAB18	37020	0	0
chr10	63593835	63593849	2.36e-06	AGAAAACTCTGTTCT	Tier two	Intergenic	ARID5B	-67171	0	0
chr10	85031723	85031737	2.36e-06	AGAACAGTCTATTCT	Tier two	Intergenic	GHITM	-867455	0	0
chr10	95091621	95091635	2.36e-06	AGAATACTGTGTTCT	Tier two	intron(NM_013451	MYOF	150446	1	-1
chr10	107182693	107182707	2.36e-06	AGAACAGAATGTTGT	Tier two	Intergenic	SORCS3-AS1	-756726	0	0
chr10	117225452	117225466	2.36e-06	AGAACAGCTTATTCT	Tier two	intron(NM_207303	ATRNL1	372335	0	0
chr10	129147620	129147634	2.36e-06	AGAAAAGCATGTTCT	Tier two	intron(NM_001380	FAM196A	-153205	0	0
chr11	9055737	9055751	2.36e-06	ATAACACTCTGTTCT	Tier two	intron(NM_001170690	NRIP3	-30148	0	0
chr11	59716229	59716243	2.36e-06	AGAAGAAACTGTTCT	Tier two	Intergenic	TCN1	-82195	0	0
chr11	68160070	68160084	2.36e-06	AGAACACTTTCTTCT	Tier two	intron(NM_002335	PPP6R3	-68109	0	0
chr11	95103685	95103699	2.36e-06	AGAACAGCTTTTTCT	Tier two	Intergenic	SESN3	-137987	1	1
chr11	116159424	116159438	2.36e-06	AGAAAATGCTGTTCT	Tier two	Intergenic	BUD13	484283	0	0
chr11	116835105	116835119	2.36e-06	AGAATAACCTGTTCT	Tier two	intron(NM_025164	APOA1	-126774	0	0
chr11	125634509	125634523	2.36e-06	AGAACAGTTTCTTCT	Tier two	Intergenic	PATE2	14198	0	0
chr11	127115282	127115296	2.36e-06	ACAACAATCTGTTCT	Tier two	Intergenic	KIRREL3-AS3	242484	0	0
chr11	131918401	131918415	2.36e-06	AGAAGAATCTGTTCT	Tier two	intron(NM_001048209	NTM	137696	0	0
chr12	2169836	2169850	2.36e-06	ACAACACTATGTTCT	Tier two	intron(NM_000719	CACNA1C	7427	0	0
chr12	33951057	33951071	2.36e-06	ACAACAATCTGTTCT	Tier two	Intergenic	ALG10	-224152	1	1
chr12	38146049	38146063	2.36e-06	AGAACAGTCTTTTCT	Tier two	Intergenic	ALG10B	-564501	0	0
chr12	64165784	64165798	2.36e-06	AGAACAGACTATTCT	Tier two	Intergenic	TMEM5	-7792	1	1
chr12	65478534	65478548	2.36e-06	ACAACAATGTGTTCT	Tier two	intron(NM_007191	WIF1	36805	0	0
chr12	67807892	67807906	2.36e-06	AGAAAACACTGTTCT	Tier two	Intergenic	RP11-542B15.1	-105963	0	0
chr12	74913022	74913036	2.36e-06	AGAACAGTGTGTTTT	Tier two	Intergenic	ATXN7L3B	-18522	1	-1
chr12	91674327	91674341	2.36e-06	AGAATAGAGTGTTCT	Tier two	Intergenic	DCN	-97528	0	0
chr12	94171156	94171170	2.36e-06	AGAAGATACTGTTCT	Tier two	intron(NM_003805	RP11-887P2.5	-39564	0	0
chr12	115208397	115208411	2.36e-06	ATAACAGAGTGTTCT	Tier two	Intergenic	TBX3	-86435	0	0
chr12	124645054	124645068	2.36e-06	AGAAGAAACTGTTCT	Tier two	intron(NM_001204299	FAM101A	-128649	0	0
chr12	129915364	129915378	2.36e-06	AGAACACCTTTTTCT	Tier two	intron(NM_133448	RP11-669N7.3	222225	0	0
chr12	131198093	131198107	2.36e-06	AGAAAACTCTGTTCT	Tier two	Intergenic	STX2	125719	0	0
chr13	20687512	20687526	2.36e-06	AGAAAACACTGTTCT	Tier two	Intergenic	GJA3	47664	0	0
chr13	36831270	36831284	2.36e-06	AGAACACAGTTTTCT	Tier two	intron(NM_001198910	CCDC169-SOHLH2	40715	0	0
chr13	44335587	44335601	2.36e-06	AGAACAGTGTGTTTT	Tier two	intron(NM_017993	ENOX1	25522	0	0
chr13	49833619	49833633	2.36e-06	AGAACATGGTTTTCT	Tier two	exon (NM_030911	CDADC1	11579	1	-1
chr13	55260948	55260962	2.36e-06	AAAACAGGTTGTTCT	Tier two	Intergenic	MIR1297	-374772	0	0
chr13	62152487	62152501	2.36e-06	AGAAGATCTTGTTCT	Tier two	Intergenic	PCDH20	-162839	0	0
chr13	62780154	62780168	2.36e-06	AGAACAGAGTTTTCT	Tier two	Intergenic	LINC00358	-176480	0	0
chr13	74990680	74990694	2.36e-06	AGAACATGCTGTTTT	Tier two	Intergenic	LINC00381	-2623	0	0
chr13	96486872	96486886	2.36e-06	AGAACATGCTATTCT	Tier two	intron(NM_020121	DNAJC3	157486	0	0
chr13	114271669	114271683	2.36e-06	ACAACAGAATGTTCT	Tier two	intron(NR_026580	TFDP1	32620	0	0
chr14	23854760	23854774	2.36e-06	AGAAAATGGTGTTCT	Tier two	intron(NM_002471	MIR208A	3108	0	0
chr14	24089756	24089770	2.36e-06	AGAACACTCTGTTTT	Tier two	Intergenic	DHRS2	-15810	1	1
chr14	36692544	36692558	2.36e-06	AGAAGAGTATGTTCT	Tier two	Intergenic	PTCSC3	-46694	0	0
chr14	59226853	59226867	2.36e-06	AGAACACTTTGTTGT	Tier two	Intergenic	DACT1	121305	0	0
chr14	68707944	68707958	2.36e-06	AGAAAAACCTGTTCT	Tier two	intron(NM_133510	RAD51B	421455	0	0
chr14	70438611	70438625	2.36e-06	AGAACATCCTATTCT	Tier two	intron(NM_001034852	SMOC1	92504	0	0
chr14	80273993	80274007	2.36e-06	AGAACAATCTGTTGT	Tier two	intron(NM_138970	DIO2-AS1	-403762	0	0
chr14	94498074	94498088	2.36e-06	AGAACATCCTTTTCT	Tier two	intron(NM_023112	OTUB2	5357	0	0
chr14	95107865	95107879	2.36e-06	AGAAGAGAATGTTCT	Tier two	non-coding (NR_015340	SERPINA13P	810	0	0
chr15	35911684	35911698	2.36e-06	AGAAAACCATGTTCT	Tier two	intron(NR_038251	DPH6	-73287	0	0
chr15	50816102	50816116	2.36e-06	AAAACAGCATGTTCT	Tier two	intron(NM_203494	USP50	22793	0	0
chr15	54303352	54303366	2.36e-06	ATAACAGGTTGTTCT	Tier two	Intergenic	UNC13C	-1742	0	0
chr15	60684362	60684376	2.36e-06	AGAAGAAACTGTTCT	Tier two	intron(NM_001136015	ANXA2	5816	0	0
chr15	64976156	64976170	2.36e-06	AGAACAGGTTTTTCT	Tier two	3' UTR (NM_015042	OAZ2	19299	0	0
chr15	78782457	78782471	2.36e-06	AAAACAGTGTGTTCT	Tier two	intron(NM_004136	HYKK	-17442	0	0
chr16	3797183	3797197	2.36e-06	AGAAGACATTGTTCT	Tier two	intron(NM_004380	TRAP1	-29592	0	0
chr16	6700646	6700660	2.36e-06	AAAACAGTCTGTTCT	Tier two	intron(NM_001142333	RBFOX1	-123157	0	0
chr16	13644664	13644678	2.36e-06	AGAAGAATGTGTTCT	Tier two	Intergenic	ERCC4	-369343	0	0
chr16	17156463	17156477	2.36e-06	AGAAGATGATGTTCT	Tier two	Intergenic	XYLT1	408268	0	0
chr16	17231595	17231609	2.36e-06	AAAACACTGTGTTCT	Tier two	intron(NM_022166	XYLT1	333136	0	0
chr16	24990738	24990752	2.36e-06	AGAACAGTGTTTTCT	Tier two	intron(NM_001006634	ARHGAP17	35954	0	0
chr16	54630342	54630356	2.36e-06	AGAAGAATCTGTTCT	Tier two	Intergenic	IRX3	-309971	1	1
chr16	72957963	72957977	2.36e-06	AGAACAGTGTGTTTT	Tier two	intron(NM_001164766	ZFHX3	124304	0	0
chr17	12337241	12337255	2.36e-06	AGAATAGTCTGTTCT	Tier two	Intergenic	LINC00670	-116037	0	0
chr17	18818981	18818995	2.36e-06	AGAACAGGTTGTTAT	Tier two	intron(NM_002767	SLC5A10	-35001	0	0
chr17	55293751	55293765	2.36e-06	AGAACATTCTGTTGT	Tier two	Intergenic	MSI2	-40173	0	0
chr17	64551504	64551518	2.36e-06	AGAAAAGCATGTTCT	Tier two	intron(NM_002737	MIR634	-231679	0	0
chr17	64741375	64741389	2.36e-06	AGAACAGAGTATTCT	Tier two	intron(NM_002737	MIR634	-41808	0	0
chr18	7164594	7164608	2.36e-06	AGAAAACTGTGTTCT	Tier two	Intergenic	LAMA1	-46788	0	0
chr18	9828300	9828314	2.36e-06	AGAAAACAGTGTTCT	Tier two	intron(NM_006868	TXNDC2	-57416	0	0
chr18	11450895	11450909	2.36e-06	AGAACATGATGTTGT	Tier two	Intergenic	SLC35G4	-158655	0	0
chr18	22258365	22258379	2.36e-06	AGAACACTTTGTTGT	Tier two	Intergenic	RP11-449D8.1	50226	0	0
chr18	30792222	30792236	2.36e-06	AGAACAGTGTATTCT	Tier two	intron(NM_198995	CCDC178	227816	0	0
chr18	33140731	33140745	2.36e-06	AGAAAAGAGTGTTCT	Tier two	Intergenic	MIR3975	-30963	0	0
chr18	43232612	43232626	2.36e-06	AGAACAAGGTTTTCT	Tier two	intron(NM_001242692	SLC14A2	37853	0	0
chr18	54138353	54138367	2.36e-06	AGAAAAGTCTGTTCT	Tier two	Intergenic	TXNL1	167560	0	0
chr18	55554786	55554800	2.36e-06	AGAACACCATTTTCT	Tier two	Intergenic	ATP8B1	-84466	0	0
chr18	61388415	61388429	2.36e-06	AGAACAAGCTATTCT	Tier two	intron(NM_080475	SERPINB11	18228	0	0
chr18	62540423	62540437	2.36e-06	AGAACAACTTCTTCT	Tier two	Intergenic	RP11-909B2.1	-613140	0	0
chr18	69070668	69070682	2.36e-06	AGAAAAGGTTGTTCT	Tier two	Intergenic	RP11-510D19.1	175517	0	0
chr19	3474719	3474733	2.36e-06	AGAACACTGTATTCT	Tier two	3' UTR (NM_001136503	C19orf77	5814	0	0
chr19	21702979	21702993	2.36e-06	AGAAAAAGGTGTTCT	Tier two	intron(NM_001001415	ZNF429	14549	0	0
chr2	14360052	14360066	2.36e-06	AGAACAAACTCTTCT	Tier two	Intergenic	LINC00276	181023	0	0
chr2	20564459	20564473	2.36e-06	AGAAGAGTTTGTTCT	Tier two	Intergenic	PUM2	-13855	0	0
chr2	30308509	30308523	2.36e-06	AGAACACTGTATTCT	Tier two	Intergenic	YPEL5	-61234	0	0
chr2	30314564	30314578	2.36e-06	AGAACATCCTTTTCT	Tier two	Intergenic	YPEL5	-55179	0	0
chr2	34405565	34405579	2.36e-06	ATAACAGCATGTTCT	Tier two	Intergenic	MYADML	-452288	0	0
chr2	57434390	57434404	2.36e-06	AGAACACACTTTTCT	Tier two	Intergenic	VRK2	-700389	0	0
chr2	60735969	60735983	2.36e-06	AGAAGAGTTTGTTCT	Tier two	intron(NM_022893	BCL11A	44657	0	0
chr2	72425330	72425344	2.36e-06	AGAACACCATGTTTT	Tier two	intron(NM_015189	CYP26B1	-50346	0	0
chr2	73031241	73031255	2.36e-06	AGAACAACCTATTCT	Tier two	intron(NM_015189	EXOC6B	21929	0	0
chr2	91767671	91767685	2.36e-06	AGAACATGCTGTTTT	Tier two	Intergenic	LOC654342	80297	0	0
chr2	98644578	98644592	2.36e-06	AGAAAACAGTGTTCT	Tier two	Intergenic	TMEM131	-32231	0	0
chr2	104400461	104400475	2.36e-06	AGAACACATTGTTGT	Tier two	Intergenic	LOC100287010	624322	0	0
chr2	113834079	113834093	2.36e-06	ACAACAGAATGTTCT	Tier two	TTS (NM_032556)	IL1F10	4191	0	0
chr2	186537311	186537325	2.36e-06	AGAACAGCATTTTCT	Tier two	Intergenic	FSIP2	-66037	0	0
chr2	189074161	189074175	2.36e-06	AGAACACTCTTTTCT	Tier two	Intergenic	GULP1	-82228	0	0
chr20	15364013	15364027	2.36e-06	AGAACAGTATCTTCT	Tier two	intron(NM_001033087	MACROD2	186516	0	0
chr20	19250615	19250629	2.36e-06	AGAACATCATCTTCT	Tier two	intron(NR_024564	RP5-1027G4.3	14618	0	0
chr20	33522455	33522469	2.36e-06	AGAAAAGGATGTTCT	Tier two	intron(NM_000178	GSS	21139	0	0
chr20	39374153	39374167	2.36e-06	AGAACAAGCTTTTCT	Tier two	Intergenic	MAFB	-56280	1	1
chr20	39848930	39848944	2.36e-06	AGAACACTCTTTTCT	Tier two	intron(NM_015035	MIR6871	51274	0	0
chr20	57800297	57800311	2.36e-06	AGAAGAAGTTGTTCT	Tier two	intron(NM_178457	ZNF831	34229	0	0
chr21	18491109	18491123	2.36e-06	AGAATATCCTGTTCT	Tier two	Intergenic	C21orf37	-320092	0	0
chr21	43336158	43336172	2.36e-06	AGAACAGTGTTTTCT	Tier two	intron(NM_015500	C2CD2	10634	0	0
chr22	41147403	41147417	2.36e-06	AGAAGAGAATGTTCT	Tier two	Intergenic	MIR4766	62552	0	0
chr3	14698981	14698995	2.36e-06	AGAACAGTTTCTTCT	Tier two	intron(NM_016474	CCDC174	5735	0	0
chr3	26186469	26186483	2.36e-06	AGAACAAGGTTTTCT	Tier two	Intergenic	LINC00692	-271290	0	0
chr3	32150247	32150261	2.36e-06	AGAACATTCTGTTGT	Tier two	intron(NM_015141	GPD1L	2251	0	0
chr3	37089796	37089810	2.36e-06	AGAACAACCTTTTCT	Tier two	intron(NM_001258271	MLH1	54535	0	0
chr3	63387638	63387652	2.36e-06	AGAAGACTTTGTTCT	Tier two	intron(NM_001130003	SYNPR	-41108	0	0
chr3	73646321	73646335	2.36e-06	AGAACAGTATCTTCT	Tier two	intron(NM_015009	PDZRN3	27744	0	0
chr3	80448218	80448232	2.36e-06	AGAACAGCTTGTTAT	Tier two	Intergenic	ROBO1	-631166	1	-1
chr3	81734115	81734129	2.36e-06	ACAACAAAGTGTTCT	Tier two	intron(NM_000158	GBE1	76828	0	0
chr3	97642737	97642751	2.36e-06	AAAACACAGTGTTCT	Tier two	intron(NM_153605	MINA	48551	0	0
chr3	136611405	136611419	2.36e-06	AGAAGAATCTGTTCT	Tier two	intron(NM_006153	NCK1	30362	0	0
chr3	139683967	139683981	2.36e-06	AGAAAATGCTGTTCT	Tier two	intron(NM_022131	CLSTN2	29947	0	0
chr3	143031741	143031755	2.36e-06	AGAACATACTCTTCT	Tier two	intron(NM_173653	SLC9A9-AS1	-29340	0	0
chr3	156232425	156232439	2.36e-06	AGAACACTGTATTCT	Tier two	intron(NM_003471	SSR3	40541	0	0
chr3	157579603	157579617	2.36e-06	ACAACAGAATGTTCT	Tier two	Intergenic	SHOX2	244342	0	0
chr3	170216361	170216375	2.36e-06	AGAACAGCATTTTCT	Tier two	intron(NM_020949	MIR6828	75477	0	0
chr3	174063802	174063816	2.36e-06	ACAACAACATGTTCT	Tier two	Intergenic	NAALADL2	-513302	1	1
chr3	185887740	185887754	2.36e-06	AGAAAAAGCTGTTCT	Tier two	intron(NM_001080745	ETV5	-60846	0	0
chr3	195729339	195729353	2.36e-06	AGAACATCATCTTCT	Tier two	Intergenic	SDHAP1	-12196	0	0
chr3	197328549	197328563	2.36e-06	AGAACAGTCTGTTAT	Tier two	Intergenic	LOC220729	26196	0	0
chr4	8101670	8101684	2.36e-06	ACAACACATTGTTCT	Tier two	intron(NM_001130084	ABLIM2	-27934	0	0
chr4	27791271	27791285	2.36e-06	AGAACAGACTTTTCT	Tier two	Intergenic	STIM2	928965	0	0
chr4	38565515	38565529	2.36e-06	AGAACAGACTTTTCT	Tier two	Intergenic	KLF3	-100268	0	0
chr4	48163382	48163396	2.36e-06	AGAACATCCTGTTAT	Tier two	intron(NM_003215	TXK	-27116	0	0
chr4	61813568	61813582	2.36e-06	ATAACAGCATGTTCT	Tier two	Intergenic	LPHN3	-549264	0	0
chr4	76651932	76651946	2.36e-06	AGAACATGATCTTCT	Tier two	intron(NM_003715	USO1	2110	0	0
chr4	92181416	92181430	2.36e-06	AGAACAGTGTGTTAT	Tier two	intron(NM_001145065	CCSER1	1025241	0	0
chr4	93982513	93982527	2.36e-06	AGAACATGCTTTTCT	Tier two	intron(NM_001286838	GRID2	756970	0	0
chr4	96184282	96184296	2.36e-06	AGAACAAACTCTTCT	Tier two	intron(NM_003728	BMPR1B	171647	1	1
chr4	152033333	152033347	2.36e-06	AGAACACACTGTTTT	Tier two	Intergenic	SNORD73A	8361	0	0
chr4	155491586	155491600	2.36e-06	AGAAAACAGTGTTCT	Tier two	exon (NM_005141	FGB	7461	0	0
chr4	167557735	167557749	2.36e-06	AGAAGAGAATGTTCT	Tier two	Intergenic	SPOCK3	597835	1	-1
chr5	4477205	4477219	2.36e-06	AGAACATCCTGTTAT	Tier two	Intergenic	LOC101929153	-296382	0	0
chr5	11671472	11671486	2.36e-06	AGAAAACACTGTTCT	Tier two	intron(NM_001332	CTNND2	-82450	1	-1
chr5	18653299	18653313	2.36e-06	AGAACAAAGTCTTCT	Tier two	Intergenic	LOC401177	-1265887	0	0
chr5	25026401	25026415	2.36e-06	AGAACAAGTTGTTGT	Tier two	Intergenic	RP11-730N24.1	-185716	0	0
chr5	30672033	30672047	2.36e-06	AGAAAACAGTGTTCT	Tier two	Intergenic	CDH6	-521722	0	0
chr5	31380555	31380569	2.36e-06	AGAACACAGTGTTTT	Tier two	Intergenic	DROSHA	151720	0	0
chr5	45157118	45157132	2.36e-06	AGAACAGATTCTTCT	Tier two	Intergenic	MRPS30	348098	0	0
chr5	72184143	72184157	2.36e-06	ATAACACAGTGTTCT	Tier two	intron(NM_002270	MIR4804	9732	0	0
chr5	78374586	78374600	2.36e-06	AGAAGAACTTGTTCT	Tier two	intron(NM_017614	BHMT2	9046	0	0
chr5	78781678	78781692	2.36e-06	ATAACAAGGTGTTCT	Tier two	intron(NM_001277077	HOMER1	27974	0	0
chr5	81191179	81191193	2.36e-06	AGAAAACTCTGTTCT	Tier two	Intergenic	ATG10	-76658	0	0
chr5	128061346	128061360	2.36e-06	AGAACAGAATCTTCT	Tier two	Intergenic	FBN2	-187618	0	0
chr5	157534050	157534064	2.36e-06	AGAACACTCTGTTTT	Tier two	Intergenic	CLINT1	-247874	0	0
chr5	169273942	169273956	2.36e-06	AAAACAGCATGTTCT	Tier two	intron(NM_004946	FAM196B	133795	0	0
chr6	9989722	9989736	2.36e-06	AGAACAGTCTGTTTT	Tier two	Intergenic	TFAP2A-AS1	-422822	0	0
chr6	25009480	25009494	2.36e-06	AGAATACAGTGTTCT	Tier two	intron(NM_001286446	FAM65B	32909	1	-1
chr6	43714024	43714038	2.36e-06	AGAACACAGTGTTTT	Tier two	Intergenic	VEGFA	-23915	0	0
chr6	50085774	50085788	2.36e-06	AGAACATCCTTTTCT	Tier two	Intergenic	DEFB112	-69417	0	0
chr6	52536777	52536791	2.36e-06	AGAAGATTCTGTTCT	Tier two	intron(NM_014051	TMEM14A	900	1	1
chr6	79791421	79791435	2.36e-06	AGAACAGTGTTTTCT	Tier two	Intergenic	PHIP	-3417	1	-1
chr6	132428017	132428031	2.36e-06	AGAAAACAGTGTTCT	Tier two	Intergenic	LINC01013	-27094	0	0
chr6	142729938	142729952	2.36e-06	AGAAAAACCTGTTCT	Tier two	intron(NM_198569	GPR126	106889	1	-1
chr6	161225313	161225327	2.36e-06	AAAACACACTGTTCT	Tier two	Intergenic	PLG	102095	0	0
chr7	3407877	3407891	2.36e-06	AGAAGAAAGTGTTCT	Tier two	intron(NM_152744	SDK1	66804	0	0
chr7	3860811	3860825	2.36e-06	AGAACATTGTCTTCT	Tier two	intron(NM_152744	SDK1	-308499	0	0
chr7	9822254	9822268	2.36e-06	AGAAAAGTGTGTTCT	Tier two	Intergenic	PER4	148361	0	0
chr7	93429068	93429082	2.36e-06	AGAACAGTATCTTCT	Tier two	Intergenic	MIR4652	82835	0	0
chr7	97689829	97689843	2.36e-06	ACAACATGATGTTCT	Tier two	Intergenic	LMTK2	-46361	1	-1
chr7	101427230	101427244	2.36e-06	AGAAGATTCTGTTCT	Tier two	Intergenic	CUX1	-31947	0	0
chr7	101449011	101449025	2.36e-06	AGAACATTGTCTTCT	Tier two	Intergenic	CUX1	-10166	0	0
chr7	101722341	101722355	2.36e-06	AGAAAACACTGTTCT	Tier two	intron(NM_001202545	SH2B2	-206057	0	0
chr7	102052678	102052692	2.36e-06	AGAACACTCTATTCT	Tier two	intron(NM_024653	PRKRIP1	15881	0	0
chr7	105450537	105450551	2.36e-06	ATAACACCATGTTCT	Tier two	intron(NM_152749	ATXN7L1	66487	0	0
chr7	106374714	106374728	2.36e-06	AGAAGAATGTGTTCT	Tier two	Intergenic	CCDC71L	-73087	0	0
chr7	107235539	107235553	2.36e-06	AGAAAAGAGTGTTCT	Tier two	intron(NM_001008405	BCAP29	14342	0	0
chr7	116489190	116489204	2.36e-06	AAAACAGGATGTTCT	Tier two	Intergenic	CAPZA2	-13366	0	0
chr7	122911580	122911594	2.36e-06	AGAATACTGTGTTCT	Tier two	Intergenic	SLC13A1	-71562	0	0
chr7	135944607	135944621	2.36e-06	AGAACAGAATCTTCT	Tier two	Intergenic	LUZP6	-282410	0	0
chr7	148878063	148878077	2.36e-06	ACAACAGTTTGTTCT	Tier two	3' UTR (NM_020781	ZNF282	-14507	0	0
chr7	152942692	152942706	2.36e-06	AGAACAGCATGTTAT	Tier two	Intergenic	ACTR3B	485865	0	0
chr8	2738316	2738330	2.36e-06	AGAACACTGTGTTAT	Tier two	Intergenic	MIR7160	713654	0	0
chr8	12594488	12594502	2.36e-06	AGAACACCTTTTTCT	Tier two	exon (NM_152271	MIR3926-1	-9682	0	0
chr8	28508835	28508849	2.36e-06	AGAAGAAACTGTTCT	Tier two	Intergenic	EXTL3	-50148	0	0
chr8	32747730	32747744	2.36e-06	AAAACATCCTGTTCT	Tier two	Intergenic	NRG1	168386	0	0
chr8	36287606	36287620	2.36e-06	AGAACAAGCTGTTAT	Tier two	Intergenic	KCNU1	-354229	0	0
chr8	36945064	36945078	2.36e-06	AAAACATGCTGTTCT	Tier two	Intergenic	KCNU1	303229	0	0
chr8	41289004	41289018	2.36e-06	AGAACATACTCTTCT	Tier two	Intergenic	GOLGA7	-59070	1	-1
chr8	48103061	48103075	2.36e-06	AGAAAAACCTGTTCT	Tier two	non-coding (NR_037168	RP11-1134I14.8	2138	0	0
chr8	53530072	53530086	2.36e-06	AGAAGAAACTGTTCT	Tier two	Intergenic	FAM150A	-52058	0	0
chr8	58898746	58898760	2.36e-06	ATAACAGTGTGTTCT	Tier two	Intergenic	FAM110B	-8360	0	0
chr8	60096873	60096887	2.36e-06	AGAACAAGATGTTGT	Tier two	Intergenic	TOX	-65113	0	0
chr8	62535493	62535507	2.36e-06	AAAACAACCTGTTCT	Tier two	TTS (NM_001164755)	ASPH	66908	0	0
chr8	81064342	81064356	2.36e-06	AGAAAAGTCTGTTCT	Tier two	intron(NR_105035	TPD52	19086	0	0
chr8	83280578	83280592	2.36e-06	ATAACATCCTGTTCT	Tier two	Intergenic	SNX16	-526064	1	-1
chr8	94855820	94855834	2.36e-06	AGAACATTCTGTTGT	Tier two	Intergenic	MIR378D2	72520	0	0
chr8	95704455	95704469	2.36e-06	AGAATAGACTGTTCT	Tier two	intron(NM_001122827	DPY19L4	-27641	0	0
chr8	115303539	115303553	2.36e-06	AGAACAGTCTTTTCT	Tier two	Intergenic	CSMD3	-854304	0	0
chr8	116483194	116483208	2.36e-06	ACAACATAGTGTTCT	Tier two	intron(NM_014112	TRPS1	197038	1	-1
chr8	125052120	125052134	2.36e-06	AAAACATGCTGTTCT	Tier two	exon (NM_001039112	FER1L6-AS1	896	0	0
chr8	128198620	128198634	2.36e-06	AGAACACTGTGTTTT	Tier two	Intergenic	CCAT1	32886	0	0
chr8	130208517	130208531	2.36e-06	AGAAAACCATGTTCT	Tier two	Intergenic	LINC00977	44962	0	0
chr9	17217591	17217605	2.36e-06	AGAACAGACTGTTTT	Tier two	intron(NM_001114395	CNTLN	82609	0	0
chr9	17474529	17474543	2.36e-06	AGAAAAGACTGTTCT	Tier two	intron(NM_017738	SH3GL2	-104417	0	0
chr9	17853720	17853734	2.36e-06	AAAACAGCATGTTCT	Tier two	Intergenic	SH3GL2	274774	0	0
chr9	19654426	19654440	2.36e-06	AGAACATGGTTTTCT	Tier two	intron(NM_001193288	SLC24A2	132584	0	0
chr9	80633886	80633900	2.36e-06	AGAACAGATTCTTCT	Tier two	intron(NM_002072	GNAQ	12472	0	0
chr9	106854259	106854273	2.36e-06	AGAACAGTGTTTTCT	Tier two	Intergenic	SMC2	-2275	0	0
chr9	120130344	120130358	2.36e-06	AGAAGATGATGTTCT	Tier two	intron(NM_014010	ASTN2	46966	0	0
chrX	8675921	8675935	2.36e-06	ACAACAGTATGTTCT	Tier two	intron(NM_000216	KAL1	24299	0	0
chrX	22789693	22789707	2.36e-06	AGAAAACTCTGTTCT	Tier two	intron(NR_073010	DDX53	-228378	0	0
chrX	25471775	25471789	2.36e-06	AGAAAAAGGTGTTCT	Tier two	Intergenic	ARX	-437717	0	0
chrX	29027025	29027039	2.36e-06	AGAACATGCTGTTTT	Tier two	intron(NM_014271	IL1RAPL1	421351	0	0
chrX	45478505	45478519	2.36e-06	AAAACAGCTTGTTCT	Tier two	Intergenic	LOC392452	-112065	0	0
chrX	87958200	87958214	2.36e-06	AGAACAGATTGTTGT	Tier two	Intergenic	CPXCR1	-44019	0	0
chrX	107990600	107990614	2.36e-06	AGAAGACTTTGTTCT	Tier two	Intergenic	IRS4	-11000	0	0
chrY	9905998	9906012	2.36e-06	AGAAAAACCTGTTCT	Tier two	Intergenic	TTTY23B	157598	0	0
chr1	14798305	14798319	2.47e-06	TGAACAATTTGTTCT	Tier two	Intergenic	KAZN	-126901	0	0
chr1	30045257	30045271	2.47e-06	AGAACAAAATGATCT	Tier two	Intergenic	PTPRU	482236	0	0
chr10	75322241	75322255	2.47e-06	TGAACAATATGTTCT	Tier two	intron(NM_152586	USP54	13185	1	-1
chr12	50795744	50795758	2.47e-06	AGAACAATATGATCT	Tier two	intron(NM_199188	LARP4	1159	0	0
chr12	58431204	58431218	2.47e-06	AGAACATTAAGTTCT	Tier two	Intergenic	XRCC6BP1	95766	0	0
chr12	79346042	79346056	2.47e-06	AGAACAATTTGATCT	Tier two	intron(NM_005639	SYT1	87600	0	0
chr12	92637985	92637999	2.47e-06	TGAACATTATGTTCT	Tier two	Intergenic	BTG1	-98319	0	0
chr12	122694301	122694315	2.47e-06	AGAACATTTTGATCT	Tier two	intron(NM_001278304	B3GNT4	6080	0	0
chr12	133213464	133213478	2.47e-06	AGAACTTTATGTTCT	Tier two	intron(NM_006231	P2RX2	18105	0	0
chr13	43427270	43427284	2.47e-06	AGTACATTTTGTTCT	Tier two	Intergenic	FAM216B	71591	0	0
chr15	52552981	52552995	2.47e-06	AGAACAAAATGATCT	Tier two	intron(NM_018728	MIR1266	16409	0	0
chr17	11454433	11454447	2.47e-06	AGAACATAATGTTCA	Tier two	intron(NM_001173462	DNAH9	-47308	0	0
chr17	44187265	44187279	2.47e-06	AGTACATTTTGTTCT	Tier two	intron(NM_015443	KANSL1	82894	0	0
chr17	74664433	74664447	2.47e-06	AGAACATAAAGTTCT	Tier two	Intergenic	ST6GALNAC1	-24520	0	0
chr18	1580657	1580671	2.47e-06	AGTACATAATGTTCT	Tier two	Intergenic	LINC00470	-221034	0	0
chr18	72499097	72499111	2.47e-06	AGAACAAATTGATCT	Tier two	intron(NM_001146189	ZNF407	156185	0	0
chr2	85444448	85444462	2.47e-06	TGAACAAATTGTTCT	Tier two	intron(NM_031283	TCF7L1	83872	0	0
chr2	169228039	169228053	2.47e-06	AGAACAAAAAGTTCT	Tier two	Intergenic	CERS6	-84713	0	0
chr2	208718469	208718483	2.47e-06	AGAACAATTTGTACT	Tier two	intron(NM_001080475	FZD5	-84333	0	0
chr21	37579261	37579275	2.47e-06	AGTACATTTTGTTCT	Tier two	intron(NM_005128	DOPEY2	42429	0	0
chr3	40455914	40455928	2.47e-06	AGTACAATTTGTTCT	Tier two	intron(NM_001248	ENTPD3	27248	0	0
chr3	87210899	87210913	2.47e-06	AGAACATAATGATCT	Tier two	Intergenic	MIR4795	64521	0	0
chr4	29432425	29432439	2.47e-06	AGATCAAATTGTTCT	Tier two	Intergenic	MIR4275	611228	0	0
chr4	106130625	106130639	2.47e-06	AGATCAAAATGTTCT	Tier two	intron(NM_017628	TET2	62790	1	-1
chr7	82062125	82062139	2.47e-06	AGAACAAATAGTTCT	Tier two	intron(NM_000722	CACNA2D1	10899	0	0
chr7	158800800	158800814	2.47e-06	TGAACAAAATGTTCT	Tier two	promoter-TSS (NR_024394)	LINC00689	-238	0	0
chr8	9958520	9958534	2.47e-06	AGATCAAATTGTTCT	Tier two	intron(NM_001199729	MSRA	5461	0	0
chr8	108276316	108276330	2.47e-06	AGAACAAAATGATCT	Tier two	intron(NM_001146	ANGPT1	233931	0	0
chr8	114818628	114818642	2.47e-06	AGAACAAATTGTACT	Tier two	Intergenic	CSMD3	-369393	0	0
chr8	124787890	124787904	2.47e-06	TGAACATTATGTTCT	Tier two	intron(NM_144963	FAM91A1	7015	1	1
chr9	25935432	25935446	2.47e-06	AGAACAAATAGTTCT	Tier two	Intergenic	LOC100506422	-131234	0	0
chr9	81600255	81600269	2.47e-06	TGAACATATTGTTCT	Tier two	Intergenic	RP11-165H23.1	160319	0	0
chr9	126226557	126226571	2.47e-06	TGAACATAATGTTCT	Tier two	intron(NM_024820	MIR7150	21337	0	0
chrX	34509269	34509283	2.47e-06	AGTACAAATTGTTCT	Tier two	Intergenic	TMEM47	166129	1	-1
chr1	3700102	3700116	2.86e-06	AGAACAAAGTATTCT	Tier two	intron(NM_020710	SMIM1	10758	0	0
chr1	28295084	28295098	2.86e-06	AGAAGAAAATGTTCT	Tier two	TTS (NM_018053)	XKR8	8587	0	0
chr1	95240201	95240215	2.86e-06	AGAAAATACTGTTCT	Tier two	intron(NR_104131	LINC01057	45629	0	0
chr1	146642760	146642774	2.86e-06	AGAACAACTTGTTTT	Tier two	intron(NM_005399	PRKAB2	1401	0	0
chr1	155007173	155007187	2.86e-06	AGAACATAATCTTCT	Tier two	promoter-TSS (NM_144622)	DCST1	898	0	0
chr1	159150464	159150478	2.86e-06	AGAAAAATGTGTTCT	Tier two	intron(NM_001127173	CADM3	9057	0	0
chr1	172038871	172038885	2.86e-06	AGAACATGATGTTAT	Tier two	intron(NM_015569	MIR3120	-69070	0	0
chr1	172367504	172367518	2.86e-06	AGAACATTTTCTTCT	Tier two	intron(NM_015569	C1orf105	-22317	0	0
chr1	179229737	179229751	2.86e-06	AGAATATTCTGTTCT	Tier two	Intergenic	ABL2	-30925	1	-1
chr1	183327604	183327618	2.86e-06	AGAACATGATTTTCT	Tier two	intron(NM_015039	NMNAT2	-53602	0	0
chr1	184623463	184623477	2.86e-06	ATAACATCTTGTTCT	Tier two	Intergenic	EDEM3	100571	0	0
chr1	192706798	192706812	2.86e-06	AGAAAACATTGTTCT	Tier two	Intergenic	RGS2	-71364	1	1
chr1	196093565	196093579	2.86e-06	AGAATATTCTGTTCT	Tier two	Intergenic	MIR4735	458039	0	0
chr1	197516457	197516471	2.86e-06	AAAACATACTGTTCT	Tier two	intron(NM_001195215	DENND1B	228159	1	-1
chr1	198642169	198642183	2.86e-06	AGAAAAAGTTGTTCT	Tier two	intron(NM_001267798	PTPRC	34078	0	0
chr1	199111801	199111815	2.86e-06	AGAACATTGTATTCT	Tier two	Intergenic	MIR181A1HG	-205250	0	0
chr1	202412869	202412883	2.86e-06	AGAACATTGTTTTCT	Tier two	intron(NM_002481	PPP1R12B	-18995	0	0
chr1	210818168	210818182	2.86e-06	ATAACAAGTTGTTCT	Tier two	intron(NM_001170588	HHAT	315535	0	0
chr1	217235947	217235961	2.86e-06	AGAACAGATTTTTCT	Tier two	intron(NM_001243509	ESRRG	14358	0	0
chr1	226401230	226401244	2.86e-06	AGAATACTTTGTTCT	Tier two	Intergenic	MIXL1	-10082	0	0
chr10	7312379	7312393	2.86e-06	AGAACATCATTTTCT	Tier two	intron(NM_001029880	SFMBT2	138917	0	0
chr10	23828687	23828701	2.86e-06	AAAACAATGTGTTCT	Tier two	Intergenic	OTUD1	100496	1	1
chr10	60274275	60274289	2.86e-06	AAAACATGTTGTTCT	Tier two	intron(NM_001080512	BICC1	1378	1	-1
chr10	61638355	61638369	2.86e-06	AGAACATACTTTTCT	Tier two	intron(NM_005436	CCDC6	28052	0	0
chr10	69272991	69273005	2.86e-06	AGAACAGAATTTTCT	Tier two	intron(NM_001127384	CTNNA3	152418	0	0
chr10	72593530	72593544	2.86e-06	AGAAAAATCTGTTCT	Tier two	intron(NM_003901	SGPL1	17833	0	0
chr10	76985393	76985407	2.86e-06	AGAACAAAGTGTTTT	Tier two	intron(NM_001184823	COMTD1	10370	0	0
chr10	106091153	106091167	2.86e-06	ATAACATACTGTTCT	Tier two	intron(NM_001272013	ITPRIP	-2410	0	0
chr11	12424511	12424525	2.86e-06	AGAACAACATATTCT	Tier two	intron(NM_018222	PARVA	25492	0	0
chr11	19868014	19868028	2.86e-06	AGAAAACTTTGTTCT	Tier two	intron(NM_001244963	MIR4694	-86392	0	0
chr11	27846779	27846793	2.86e-06	AAAACAGTATGTTCT	Tier two	Intergenic	BDNF	-103181	0	0
chr11	55714522	55714536	2.86e-06	AGAACAATCTGTTTT	Tier two	Intergenic	OR5I1	-10653	0	0
chr11	76692552	76692566	2.86e-06	AGAAAAGAATGTTCT	Tier two	intron(NM_018367	B3GNT6	-52826	0	0
chr11	93033428	93033442	2.86e-06	AGAAAATTCTGTTCT	Tier two	Intergenic	CCDC67	-30448	0	0
chr12	13584460	13584474	2.86e-06	AAAACAAAGTGTTCT	Tier two	Intergenic	C12orf36	-54788	0	0
chr12	24450305	24450319	2.86e-06	AGAACAGTTTGTTTT	Tier two	intron(NM_001261414	MIR920	84957	0	0
chr12	26430404	26430418	2.86e-06	AGAACATGATTTTCT	Tier two	Intergenic	SSPN	81905	0	0
chr12	44508574	44508588	2.86e-06	AGAATAATGTGTTCT	Tier two	intron(NM_001286212	TMEM117	278917	0	0
chr12	48416004	48416018	2.86e-06	AGAACACATTGTTTT	Tier two	Intergenic	COL2A1	-17726	0	0
chr12	50718572	50718586	2.86e-06	ACAACATTATGTTCT	Tier two	Intergenic	LIMA1	-41226	1	-1
chr12	51375470	51375484	2.86e-06	AGAACATGTTTTTCT	Tier two	non-coding (NR_033422	SLC11A2	27576	0	0
chr12	58186033	58186047	2.86e-06	AGAACAGTTTTTTCT	Tier two	intron(NM_001172696	TSFM	9512	0	0
chr12	58221757	58221771	2.86e-06	AAAACAACATGTTCT	Tier two	intron(NM_005730	MIR26A2	-3289	0	0
chr12	64894462	64894476	2.86e-06	AGAACACAATGTTAT	Tier two	intron(NM_013254	TBK1	48629	0	0
chr12	67798789	67798803	2.86e-06	AGAACAGATTGTTAT	Tier two	Intergenic	RP11-542B15.1	-115066	0	0
chr12	67822970	67822984	2.86e-06	AAAACAATGTGTTCT	Tier two	Intergenic	RP11-542B15.1	-90885	0	0
chr12	69485272	69485286	2.86e-06	AGAAAAGAATGTTCT	Tier two	Intergenic	CPM	-128259	1	-1
chr12	73649565	73649579	2.86e-06	ACAACATTATGTTCT	Tier two	Intergenic	RP11-314D7.2	96602	0	0
chr12	75380702	75380716	2.86e-06	AGAAGAAAATGTTCT	Tier two	Intergenic	KCNC2	222819	0	0
chr12	79006069	79006083	2.86e-06	AAAACACATTGTTCT	Tier two	Intergenic	SYT1	-251697	0	0
chr12	86497272	86497286	2.86e-06	AGAACAGATTATTCT	Tier two	intron(NM_013244	NTS	229206	1	-1
chr12	88496199	88496213	2.86e-06	AGAATAGTTTGTTCT	Tier two	intron(NM_025114	CEP290	39787	0	0
chr12	104537334	104537348	2.86e-06	AGAACATTCTTTTCT	Tier two	Intergenic	NFYB	-5301	0	0
chr12	108221378	108221392	2.86e-06	ACAACATTTTGTTCT	Tier two	Intergenic	ASCL4	53223	0	0
chr12	119312434	119312448	2.86e-06	ATAACAAGATGTTCT	Tier two	Intergenic	SRRM4	-106859	0	0
chr12	128959079	128959093	2.86e-06	AAAACATGTTGTTCT	Tier two	intron(NM_001136103	MIR3612	180449	0	0
chr13	67222530	67222544	2.86e-06	AGAACAAGATTTTCT	Tier two	intron(NM_020403	PCDH9-AS2	-176764	0	0
chr14	36188940	36188954	2.86e-06	AGAAGAAATTGTTCT	Tier two	intron(NM_001283044	RALGAPA1P	89403	0	0
chr14	38868833	38868847	2.86e-06	AGAACAACATTTTCT	Tier two	Intergenic	CLEC14A	-143265	0	0
chr14	91429929	91429943	2.86e-06	ATAACAAGATGTTCT	Tier two	intron(NM_004755	RPS6KA5	97057	0	0
chr14	92350330	92350344	2.86e-06	AAAACATGTTGTTCT	Tier two	intron(NM_006329	TC2N	-16457	0	0
chr14	102705895	102705909	2.86e-06	AGAACATGTTTTTCT	Tier two	intron(NR_073541	MOK	1056	0	0
chr15	30227423	30227437	2.86e-06	AGAACATCTTTTTCT	Tier two	Intergenic	TJP1	-112724	0	0
chr15	35455416	35455430	2.86e-06	AGAACAAACTATTCT	Tier two	Intergenic	ANP32AP1	-74104	0	0
chr15	80835121	80835135	2.86e-06	AGAAAATGATGTTCT	Tier two	intron(NM_014862	MIR5572	-38316	0	0
chr15	87447313	87447327	2.86e-06	AGAAAAGTTTGTTCT	Tier two	intron(NM_152336	AGBL1-AS1	-587121	0	0
chr15	98586332	98586346	2.86e-06	AGAACAAAGTGTTAT	Tier two	Intergenic	ARRDC4	82406	0	0
chr16	14264977	14264991	2.86e-06	ACAACAAAATGTTCT	Tier two	intron(NM_014048	MKL2	99788	1	-1
chr16	51497274	51497288	2.86e-06	AGAACAAGATTTTCT	Tier two	Intergenic	SALL1	-312098	0	0
chr16	56061056	56061070	2.86e-06	AGAACATGTTTTTCT	Tier two	Intergenic	CES5A	-71120	0	0
chr16	64579654	64579668	2.86e-06	AGAAGATAATGTTCT	Tier two	Intergenic	CDH11	576258	0	0
chr16	79785776	79785790	2.86e-06	AGAACAGTATGTTAT	Tier two	intron(NR_104663	LOC101928248	-18585	0	0
chr17	5187280	5187294	2.86e-06	AGAACAAAGTTTTCT	Tier two	intron(NM_004703	RABEP1	1729	0	0
chr17	60141857	60141871	2.86e-06	AGAACATGATGTTTT	Tier two	intron(NM_005121	MED13	779	0	0
chr18	7160601	7160615	2.86e-06	AGAAGATATTGTTCT	Tier two	Intergenic	LAMA1	-42795	0	0
chr18	13625193	13625207	2.86e-06	AGAACATCATTTTCT	Tier two	intron(NM_001003675	LDLRAD4	13437	0	0
chr18	19352929	19352943	2.86e-06	AGAACAGTATATTCT	Tier two	intron(NM_020774	MIB1	31646	0	0
chr18	23030816	23030830	2.86e-06	AGAATAGAATGTTCT	Tier two	Intergenic	ZNF521	-98609	0	0
chr18	25263172	25263186	2.86e-06	AGAAGAATATGTTCT	Tier two	Intergenic	CDH2	494266	1	-1
chr18	40371938	40371952	2.86e-06	AGAAAAATGTGTTCT	Tier two	intron(NM_002930	RIT2	323712	0	0
chr18	53366957	53366971	2.86e-06	AGAACATCTTGTTAT	Tier two	Intergenic	TCF4	-63776	0	0
chr19	24408842	24408856	2.86e-06	AGAACAGTTTTTTCT	Tier two	Intergenic	HAVCR1P1	-62600	0	0
chr19	58437296	58437310	2.86e-06	ATAACAGATTGTTCT	Tier two	3' UTR (NM_133460	ZNF417	-9325	0	0
chr2	47862755	47862769	2.86e-06	AGAACATTCTTTTCT	Tier two	Intergenic	KCNK12	-65292	0	0
chr2	60586786	60586800	2.86e-06	AAAACAGTTTGTTCT	Tier two	Intergenic	MIR4432	27787	0	0
chr2	77949425	77949439	2.86e-06	AGAACATGATGTTAT	Tier two	Intergenic	AC073628.1	-193628	0	0
chr2	182284525	182284539	2.86e-06	AGAAAAAGATGTTCT	Tier two	Intergenic	ITGA4	-37087	0	0
chr2	200236136	200236150	2.86e-06	AGAACATTGTTTTCT	Tier two	intron(NM_001172509	SATB2	86676	1	-1
chr2	220583719	220583733	2.86e-06	ATAACAGAATGTTCT	Tier two	Intergenic	SLC4A3	91434	0	0
chr2	229058360	229058374	2.86e-06	AGAATATTGTGTTCT	Tier two	Intergenic	SPHKAP	-12006	0	0
chr20	16590872	16590886	2.86e-06	AGAAGAATATGTTCT	Tier two	Intergenic	KIF16B	-36800	1	-1
chr20	25973175	25973189	2.86e-06	AGAACAATCTTTTCT	Tier two	Intergenic	LOC100134868	-17253	0	0
chr20	30004685	30004699	2.86e-06	AGAATATACTGTTCT	Tier two	Intergenic	DEFB121	-4051	0	0
chr20	56441796	56441810	2.86e-06	AAAACAGAATGTTCT	Tier two	Intergenic	MIR4532	-28647	0	0
chr21	27884904	27884918	2.86e-06	AAAACAGAATGTTCT	Tier two	intron(NM_052954	CYYR1	60670	0	0
chr21	30594087	30594101	2.86e-06	AGAACAGATTTTTCT	Tier two	intron(NR_027072	LINC00189	28279	0	0
chr21	31436426	31436440	2.86e-06	AGAACATCATATTCT	Tier two	Intergenic	CLDN17	102538	0	0
chr21	31513773	31513787	2.86e-06	ATAACAATGTGTTCT	Tier two	Intergenic	CLDN17	25191	0	0
chr21	37885784	37885798	2.86e-06	AGAAAAATGTGTTCT	Tier two	intron(NM_001146077	CLDN14	29326	0	0
chr22	29449838	29449852	2.86e-06	AGAACAACATGTTAT	Tier two	3' UTR (NM_032173	C22orf31	8062	0	0
chr3	16529035	16529049	2.86e-06	AGAATATTCTGTTCT	Tier two	intron(NM_015150	RFTN1	26180	1	-1
chr3	25426139	25426153	2.86e-06	AGAAAAGAATGTTCT	Tier two	Intergenic	RARB	-43608	1	1
chr3	26475994	26476008	2.86e-06	AAAACATTCTGTTCT	Tier two	Intergenic	LRRC3B	-188299	0	0
chr3	55988470	55988484	2.86e-06	AGAATAAAGTGTTCT	Tier two	intron(NM_015576	MIR3938	-101855	0	0
chr3	60249912	60249926	2.86e-06	AGAAGAAAATGTTCT	Tier two	intron(NM_001166243	FHIT	987214	0	0
chr3	76579604	76579618	2.86e-06	AGAAAACTATGTTCT	Tier two	Intergenic	ROBO2	-509683	0	0
chr3	76916977	76916991	2.86e-06	AGAAAACAATGTTCT	Tier two	Intergenic	ROBO2	-172310	0	0
chr3	82860983	82860997	2.86e-06	AGAATATAGTGTTCT	Tier two	Intergenic	GBE1	-1050040	0	0
chr3	85234805	85234819	2.86e-06	AGAACACATTATTCT	Tier two	intron(NM_001167674	MIR5688	-200048	0	0
chr3	90288473	90288487	2.86e-06	AGAAAACATTGTTCT	Tier two	Intergenic	EPHA3	1131806	0	0
chr3	112786871	112786885	2.86e-06	AGAAAAAACTGTTCT	Tier two	Intergenic	C3orf17	-48323	0	0
chr3	119347940	119347954	2.86e-06	AGAACAAAGTTTTCT	Tier two	intron(NM_001206961	PLA1A	31252	1	1
chr3	147442539	147442553	2.86e-06	ACAACATTATGTTCT	Tier two	Intergenic	ZIC1	315365	0	0
chr3	164265211	164265225	2.86e-06	AGAACATAGTTTTCT	Tier two	Intergenic	SI	531065	1	-1
chr3	181573912	181573926	2.86e-06	AGAATACATTGTTCT	Tier two	Intergenic	RP11-416O18.1	-96233	0	0
chr3	182262493	182262507	2.86e-06	AGAACAAACTGTTTT	Tier two	Intergenic	FLJ46066	-58350	0	0
chr4	16360547	16360561	2.86e-06	AGAACATAGTATTCT	Tier two	Intergenic	TAPT1-AS1	132268	0	0
chr4	35092023	35092037	2.86e-06	AGAACACAATGTTAT	Tier two	Intergenic	ARAP2	1153949	0	0
chr4	83625553	83625567	2.86e-06	AGAACAACTTGTTTT	Tier two	intron(NM_001037582	MIR575	49023	0	0
chr4	85884969	85884983	2.86e-06	AGAACAAGTTGTTTT	Tier two	intron(NM_014991	WDFY3	2568	1	-1
chr4	94227288	94227302	2.86e-06	AGAACATTTTGTTGT	Tier two	intron(NM_001286838	ATOH1	-522783	0	0
chr4	94889925	94889939	2.86e-06	AGAACAAAATGTTGT	Tier two	Intergenic	ATOH1	139854	0	0
chr4	97610446	97610460	2.86e-06	AGAACAATCTTTTCT	Tier two	Intergenic	STPG2-AS1	-677624	0	0
chr4	97919613	97919627	2.86e-06	AGAACACATTATTCT	Tier two	Intergenic	STPG2-AS1	-368457	0	0
chr4	113105327	113105341	2.86e-06	AGAACAAAATGTTGT	Tier two	intron(NM_152400	C4orf32	38781	0	0
chr4	126749645	126749659	2.86e-06	AGAATAGAATGTTCT	Tier two	Intergenic	MIR2054	321238	0	0
chr4	139556311	139556325	2.86e-06	AGAACATGATTTTCT	Tier two	Intergenic	LINC00499	325453	0	0
chr4	140683923	140683937	2.86e-06	AGAATAAACTGTTCT	Tier two	intron(NM_018717	MGST2	97008	0	0
chr4	149387383	149387397	2.86e-06	AGAACAATCTGTTTT	Tier two	Intergenic	NR3C2	-23718	0	0
chr4	165925537	165925551	2.86e-06	AGAAAATAGTGTTCT	Tier two	Intergenic	TRIM61	-26726	0	0
chr4	172568533	172568547	2.86e-06	AGAATAAGATGTTCT	Tier two	Intergenic	GALNTL6	-166035	0	0
chr5	3184710	3184724	2.86e-06	AGAACAACATTTTCT	Tier two	Intergenic	LOC102467074	6768	0	0
chr5	6514534	6514548	2.86e-06	AGAAAACATTGTTCT	Tier two	Intergenic	UBE2QL1	65805	0	0
chr5	13206952	13206966	2.86e-06	AGAACAAGATATTCT	Tier two	Intergenic	LINC01194	631990	0	0
chr5	31416127	31416141	2.86e-06	AAAACATTCTGTTCT	Tier two	intron(NM_001100412	DROSHA	116148	0	0
chr5	51762579	51762593	2.86e-06	AGAACAATCTTTTCT	Tier two	Intergenic	PELO	-321188	0	0
chr5	58765810	58765824	2.86e-06	AAAACATGATGTTCT	Tier two	intron(NM_001165899	PDE4D	-113090	0	0
chr5	85106086	85106100	2.86e-06	AGAATATGTTGTTCT	Tier two	Intergenic	NBPF22P	-472169	0	0
chr5	91951211	91951225	2.86e-06	AGAAGATTTTGTTCT	Tier two	Intergenic	NR2F1-AS1	955281	0	0
chr5	103737052	103737066	2.86e-06	ATAACATACTGTTCT	Tier two	Intergenic	RAB9BP1	-698116	0	0
chr5	158346058	158346072	2.86e-06	AGAACAGAATTTTCT	Tier two	intron(NM_024007	EBF1	180723	0	0
chr6	3639736	3639750	2.86e-06	AAAACAGAATGTTCT	Tier two	Intergenic	PXDC1	112503	0	0
chr6	7562006	7562020	2.86e-06	AAAACACATTGTTCT	Tier two	intron(NM_001008844	DSP	20143	1	-1
chr6	16265278	16265292	2.86e-06	AGAACACATTATTCT	Tier two	intron(NM_006877	GMPR	26474	0	0
chr6	22413851	22413865	2.86e-06	AGAACATTATCTTCT	Tier two	Intergenic	PRL	-110776	0	0
chr6	49923367	49923381	2.86e-06	AAAACATACTGTTCT	Tier two	Intergenic	DEFB133	-6217	0	0
chr6	55583494	55583508	2.86e-06	AGAACATAGTTTTCT	Tier two	Intergenic	HMGCLL1	-139489	0	0
chr6	66311355	66311369	2.86e-06	AGAACAGTTTATTCT	Tier two	intron(NM_001142800	EYS	-21665	0	0
chr6	69418203	69418217	2.86e-06	AGAAGAAAATGTTCT	Tier two	intron(NM_001704	BAI3	72578	0	0
chr6	79484656	79484670	2.86e-06	AGAACAGAATGTTTT	Tier two	Intergenic	IRAK1BP1	-92598	1	-1
chr6	86564786	86564800	2.86e-06	AGAAAAACTTGTTCT	Tier two	Intergenic	SNHG5	-176342	0	0
chr6	105417790	105417804	2.86e-06	AAAACACTTTGTTCT	Tier two	intron(NM_001004317	LIN28B	12874	0	0
chr7	3741069	3741083	2.86e-06	AGAACAATCTTTTCT	Tier two	intron(NM_152744	SDK1	399996	0	0
chr7	12992927	12992941	2.86e-06	AGAACACATTTTTCT	Tier two	Intergenic	ARL4A	266023	0	0
chr7	34390354	34390368	2.86e-06	AAAACAAGATGTTCT	Tier two	non-coding (NR_033665	NPSR1	-307536	0	0
chr7	47365947	47365961	2.86e-06	AGAAAACTATGTTCT	Tier two	intron(NM_022748	TNS3	255788	1	1
chr7	48461188	48461202	2.86e-06	AAAACAAGATGTTCT	Tier two	intron(NM_152701	ABCA13	250138	0	0
chr7	54863985	54863999	2.86e-06	AGAAAATGATGTTCT	Tier two	intron(NR_110040	RP11-745C15.2	36986	0	0
chr7	56582248	56582262	2.86e-06	AGAACATGATTTTCT	Tier two	Intergenic	DKFZp434L192	18339	0	0
chr7	68719546	68719560	2.86e-06	AGAACATGATTTTCT	Tier two	Intergenic	LOC100507468	342928	0	0
chr7	80533730	80533744	2.86e-06	AGAAAATTGTGTTCT	Tier two	intron(NM_006379	SEMA3C	14930	1	-1
chr7	103214457	103214471	2.86e-06	AGAACAGAATGTTTT	Tier two	intron(NM_173054	SLC26A5	-127840	0	0
chr7	107245777	107245791	2.86e-06	AGAACAAACTGTTTT	Tier two	intron(NM_001008405	BCAP29	24580	0	0
chr7	125764204	125764218	2.86e-06	AGAACATGATATTCT	Tier two	Intergenic	RP11-3B12.3	-859866	0	0
chr7	126072203	126072217	2.86e-06	AGAACAAAATGTTGT	Tier two	Intergenic	MIR592	626028	0	0
chr7	133332693	133332707	2.86e-06	ATAACAAAGTGTTCT	Tier two	intron(NM_021807	MIR6133	357065	0	0
chr7	134537567	134537581	2.86e-06	AAAACAAGATGTTCT	Tier two	intron(NM_033138	CALD1	-38577	0	0
chr7	142596725	142596739	2.86e-06	AGAAAATGTTGTTCT	Tier two	Intergenic	TRPV6	-13242	0	0
chr7	142763246	142763260	2.86e-06	AGAACAAAGTATTCT	Tier two	Intergenic	OR6W1P	-2371	0	0
chr7	148843010	148843024	2.86e-06	AGAACAAAGTGTTTT	Tier two	intron(NM_020781	ZNF398	-1543	0	0
chr7	152683470	152683484	2.86e-06	AGAACAGTTTGTTAT	Tier two	Intergenic	ACTR3B	226643	0	0
chr8	24180085	24180099	2.86e-06	AGAACAATGTGTTTT	Tier two	intron(NM_021777	ADAM28	28512	0	0
chr8	26038314	26038328	2.86e-06	AGAATATCATGTTCT	Tier two	Intergenic	PPP2R2A	-110686	1	-1
chr8	48885721	48885735	2.86e-06	AGAACAGTATGTTAT	Tier two	intron(NM_182746	MCM4	12965	1	1
chr8	53442510	53442524	2.86e-06	ACAACATTATGTTCT	Tier two	Intergenic	FAM150A	35504	0	0
chr8	59506070	59506084	2.86e-06	AAAACAACTTGTTCT	Tier two	intron(NM_001144772	SDCBP	40349	0	0
chr8	64324046	64324060	2.86e-06	AGAAAAATGTGTTCT	Tier two	Intergenic	YTHDF3	242491	0	0
chr8	108963580	108963594	2.86e-06	AGAACAACTTATTCT	Tier two	intron(NM_001282863	RSPO2	131844	0	0
chr8	116617092	116617106	2.86e-06	AGAACAACATTTTCT	Tier two	exon (NM_001282902	TRPS1	63140	1	-1
chr8	118991928	118991942	2.86e-06	AGAACATTTTGTTGT	Tier two	intron(NM_000127	EXT1	132123	0	0
chr8	119323903	119323917	2.86e-06	AGAAAAGAATGTTCT	Tier two	intron(NR_109794	EXT1	-199852	0	0
chr8	133230184	133230198	2.86e-06	AGAACAAACTGTTTT	Tier two	intron(NM_004519	HHLA1	-112679	0	0
chr9	1122337	1122351	2.86e-06	AGAACATTTTCTTCT	Tier two	Intergenic	DMRT2	71724	0	0
chr9	2004602	2004616	2.86e-06	AGAACAAGATATTCT	Tier two	Intergenic	SMARCA2	-10610	0	0
chr9	19654588	19654602	2.86e-06	ATAACATGTTGTTCT	Tier two	intron(NM_001193288	SLC24A2	132422	0	0
chr9	20202663	20202677	2.86e-06	AGAACATTCTTTTCT	Tier two	Intergenic	MIR4473	208566	0	0
chr9	21634111	21634125	2.86e-06	AGAACATCTTGTTTT	Tier two	Intergenic	MIR31HG	-74421	0	0
chr9	32082282	32082296	2.86e-06	AGAACACATTTTTCT	Tier two	Intergenic	ACO1	-302312	0	0
chr9	77409120	77409134	2.86e-06	AGAACATTCTTTTCT	Tier two	intron(NM_017662	TRPM6	93136	0	0
chr9	84529937	84529951	2.86e-06	ATAACATACTGTTCT	Tier two	intron(NR_026851	SPATA31D5P	1592	0	0
chr9	120519214	120519228	2.86e-06	AGAACAAAGTATTCT	Tier two	Intergenic	TLR4	52768	0	0
chr9	134768453	134768467	2.86e-06	AGAACATTCTATTCT	Tier two	intron(NM_001253881	RAPGEF1	-155535	0	0
chrX	51310452	51310466	2.86e-06	AGAACATAGTGTTTT	Tier two	Intergenic	NUDT11	-71000	0	0
chrX	82068922	82068936	2.86e-06	AGAAAAATGTGTTCT	Tier two	Intergenic	POU3F4	-694340	0	0
chrX	98691976	98691990	2.86e-06	AGAACATTCTTTTCT	Tier two	Intergenic	XRCC6P5	502858	0	0
chr1	64157675	64157689	2.99e-06	AGAACATTTTGTTTT	Tier two	Intergenic	PGM1	68795	0	0
chr1	102758578	102758592	2.99e-06	AGAACAATTTGTTTT	Tier two	Intergenic	OLFM3	-295795	0	0
chr1	108755193	108755207	2.99e-06	AGAACAAATTTTTCT	Tier two	Intergenic	SLC25A24	-12220	0	0
chr1	162473047	162473061	2.99e-06	AGAACATTTTTTTCT	Tier two	intron(NM_001184763	UHMK1	5459	1	-1
chr1	167951099	167951113	2.99e-06	AGAACAATTTGTTTT	Tier two	intron(NM_001017977	MPC2	-44799	0	0
chr1	214508620	214508634	2.99e-06	AGAAAATTTTGTTCT	Tier two	intron(NM_020197	SMYD2	54062	0	0
chr1	243749710	243749724	2.99e-06	AGAACAATTTGTTTT	Tier two	intron(NM_005465	MIR4677	240239	0	0
chr10	35153793	35153807	2.99e-06	AGAACATTTTGTTAT	Tier two	Intergenic	PARD3-AS1	49104	0	0
chr10	96720955	96720969	2.99e-06	AAAACAAATTGTTCT	Tier two	intron(NM_000771	CYP2C9	22547	0	0
chr10	102188907	102188921	2.99e-06	AGAACAAAATATTCT	Tier two	Intergenic	WNT8B	-33898	0	0
chr11	123039530	123039544	2.99e-06	AGAACATTTTATTCT	Tier two	intron(NM_024769	CLMP	26470	0	0
chr12	2177163	2177177	2.99e-06	ATAACAAAATGTTCT	Tier two	intron(NM_000719	CACNA1C	14754	0	0
chr12	25965505	25965519	2.99e-06	AGAACAATTTATTCT	Tier two	Intergenic	MIR4302	61500	0	0
chr12	58731145	58731159	2.99e-06	AGAAAATATTGTTCT	Tier two	Intergenic	XRCC6BP1	395707	0	0
chr12	80290826	80290840	2.99e-06	AGAACAATTTGTTTT	Tier two	intron(NM_001244992	PPP1R12A	16858	1	-1
chr12	116324633	116324647	2.99e-06	AGAACAATATTTTCT	Tier two	Intergenic	MIR620	261819	0	0
chr12	116641971	116641985	2.99e-06	AGAAAATTTTGTTCT	Tier two	intron(NM_015335	MIR620	-55519	0	0
chr13	23968647	23968661	2.99e-06	AGAATAATTTGTTCT	Tier two	intron(NM_014363	SACS	-18972	0	0
chr15	39412998	39413012	2.99e-06	AGAACAATTTGTTTT	Tier two	Intergenic	C15orf54	-129880	0	0
chr15	96639792	96639806	2.99e-06	AGAACATTATGTTAT	Tier two	Intergenic	NR2F2	-229358	1	1
chr16	14770598	14770612	2.99e-06	AAAACATTTTGTTCT	Tier two	intron(NM_003561	PLA2G10	17921	0	0
chr16	53938908	53938922	2.99e-06	AGAAAATATTGTTCT	Tier two	intron(NM_001080432	FTO-IT1	-134390	0	0
chr17	42485523	42485537	2.99e-06	AGAACATTATATTCT	Tier two	intron(NM_001002909	ITGA2B	-18657	0	0
chr18	24034612	24034626	2.99e-06	AGAACAAAATGTTTT	Tier two	TTS (NM_001136205)	KCTD1	93881	0	0
chr2	2380785	2380799	2.99e-06	ATAACATTTTGTTCT	Tier two	Intergenic	MYT1L	-45747	0	0
chr2	100861153	100861167	2.99e-06	AGAATAATTTGTTCT	Tier two	intron(NR_103730	LINC01104	36444	0	0
chr2	110887098	110887112	2.99e-06	AGAAAATTTTGTTCT	Tier two	intron(NM_207181	MALL	-12962	0	0
chr2	134723190	134723204	2.99e-06	AGAATAATTTGTTCT	Tier two	Intergenic	MIR3679	-161499	0	0
chr2	155810215	155810229	2.99e-06	AGAATAATATGTTCT	Tier two	Intergenic	KCNJ3	255129	1	-1
chr2	184107589	184107603	2.99e-06	AGAACAAAATGTTAT	Tier two	Intergenic	NUP35	118513	0	0
chr2	203389719	203389733	2.99e-06	AGAAAAAAATGTTCT	Tier two	intron(NM_001204	FAM117B	-110175	0	0
chr20	44099709	44099723	2.99e-06	AGAACATTTTTTTCT	Tier two	intron(NM_006103	WFDC2	1322	0	0
chr22	38642903	38642917	2.99e-06	AGAACAAAATATTCT	Tier two	intron(NM_001195072	TMEM184B	25760	0	0
chr22	50066965	50066979	2.99e-06	AAAACATTTTGTTCT	Tier two	Intergenic	C22orf34	-15782	0	0
chr3	42923564	42923578	2.99e-06	AGAACATTTTGTTTT	Tier two	Intergenic	CYP8B1	-5938	0	0
chr3	76772604	76772618	2.99e-06	AGAACATTATTTTCT	Tier two	Intergenic	ROBO2	-316683	0	0
chr3	82110277	82110291	2.99e-06	AAAACAAATTGTTCT	Tier two	Intergenic	GBE1	-299334	0	0
chr3	88205349	88205363	2.99e-06	ATAACATTTTGTTCT	Tier two	exon (NM_173824	CGGBP1	-6340	0	0
chr3	103909566	103909580	2.99e-06	AGAATATTATGTTCT	Tier two	intron(NR_030330	MIR548A3	36532	0	0
chr3	134219105	134219119	2.99e-06	AAAACAAAATGTTCT	Tier two	intron(NM_001042383	CEP63	14065	0	0
chr3	136182150	136182164	2.99e-06	AGAACAATTTGTTAT	Tier two	intron(NM_005862	PCCB	212990	0	0
chr3	189296119	189296133	2.99e-06	AAAACAAATTGTTCT	Tier two	Intergenic	TP63	-53090	0	0
chr4	13116897	13116911	2.99e-06	AGAATATATTGTTCT	Tier two	Intergenic	RAB28	369085	0	0
chr4	24150230	24150244	2.99e-06	AGAACAAAATGTTAT	Tier two	Intergenic	PPARGC1A	-258537	0	0
chr4	30235780	30235794	2.99e-06	AGAACATTATTTTCT	Tier two	Intergenic	PCDH7	-486243	0	0
chr4	40986557	40986571	2.99e-06	AGAATAAAATGTTCT	Tier two	intron(NM_004307	APBB2	-127355	0	0
chr4	188573623	188573637	2.99e-06	AGAACAAAATTTTCT	Tier two	Intergenic	RP11-138B4.1	-146863	0	0
chr5	52200213	52200227	2.99e-06	AGAACAAATTTTTCT	Tier two	intron(NM_181501	ITGA2	-84936	0	0
chr5	68237283	68237297	2.99e-06	AGAACAATTTGTTTT	Tier two	Intergenic	SLC30A5	-152486	0	0
chr5	73554337	73554351	2.99e-06	AGAATATATTGTTCT	Tier two	Intergenic	LOC102503429	49806	0	0
chr5	86198934	86198948	2.99e-06	AGAATAATATGTTCT	Tier two	Intergenic	LOC100505878	156306	0	0
chr5	116465100	116465114	2.99e-06	AAAACATTTTGTTCT	Tier two	Intergenic	LINC00992	-286101	0	0
chr6	8829461	8829475	2.99e-06	AGAACATTATATTCT	Tier two	Intergenic	HULC	177026	0	0
chr6	133313753	133313767	2.99e-06	AGAACATTATTTTCT	Tier two	Intergenic	LINC00326	-95459	0	0
chr6	153194248	153194262	2.99e-06	AAAACAAAATGTTCT	Tier two	Intergenic	FBXO5	109948	0	0
chr6	162543049	162543063	2.99e-06	AAAACAAATTGTTCT	Tier two	intron(NM_004562	PACRG	-605108	0	0
chr7	7908110	7908124	2.99e-06	AGAACATTTTTTTCT	Tier two	intron(NR_034084	GLCCI1	-100257	0	0
chr7	55562162	55562176	2.99e-06	AAAACAAAATGTTCT	Tier two	intron(NM_030796	VOPP1	43240	0	0
chr7	65391849	65391863	2.99e-06	AAAACAATATGTTCT	Tier two	intron(NM_001284342	VKORC1L1	53599	0	0
chr7	102569342	102569356	2.99e-06	AGAACATTTTTTTCT	Tier two	intron(NR_105043	LRRC17	16005	0	0
chr7	158797448	158797462	2.99e-06	AAAACATATTGTTCT	Tier two	Intergenic	LINC00689	-3590	0	0
chr8	8387658	8387672	2.99e-06	AGAAAATTTTGTTCT	Tier two	Intergenic	SGK223	-148408	0	0
chr8	32816214	32816228	2.99e-06	AGAACAATTTGTTTT	Tier two	Intergenic	NRG1	236870	0	0
chr8	39300678	39300692	2.99e-06	AGAACATTTTGTTTT	Tier two	Intergenic	ADAM3A	79823	0	0
chr8	70592852	70592866	2.99e-06	AAAACAAATTGTTCT	Tier two	intron(NM_001146009	SLCO5A1	152545	1	-1
chr8	82744311	82744325	2.99e-06	AGAACAATTTGTTTT	Tier two	intron(NM_152836	SNX16	10203	1	-1
chr8	121741063	121741077	2.99e-06	AAAACAAAATGTTCT	Tier two	intron(NM_021021	SNTB1	83239	0	0
chr9	5585705	5585719	2.99e-06	AGAATATTTTGTTCT	Tier two	Intergenic	KIAA1432	-43407	0	0
chr9	15878640	15878654	2.99e-06	AAAACAAATTGTTCT	Tier two	intron(NM_173550	CCDC171	325550	0	0
chr9	89735714	89735728	2.99e-06	AGAACATAATATTCT	Tier two	Intergenic	C9orf170	-27838	0	0
chr1	1193863	1193877	3.57e-06	AGAGCACCCTGTGCT	Tier three	intron(NM_194315	FAM132A	-11768	0	0
chr1	8657656	8657670	3.57e-06	AGAACCCCCTGTCCT	Tier three	intron(NM_001042681	RERE	-173916	0	0
chr1	11107423	11107437	3.57e-06	AGAGCAGCCTGTCCT	Tier three	promoter-TSS (NM_139208)	MASP2	-134	0	0
chr1	15519649	15519663	3.57e-06	AGCGCAGGCTGTTCT	Tier three	intron(NM_018022	C1orf195	-21536	0	0
chr1	22449355	22449369	3.57e-06	AGGACGCCCTGTTCT	Tier three	intron(NM_030761	WNT4	20157	0	0
chr1	25582844	25582858	3.57e-06	AGCCCAGGCTGTTCT	Tier three	Intergenic	C1orf63	-8866	0	0
chr1	27872765	27872779	3.57e-06	AGAACAGCCTGCTCC	Tier three	intron(NM_001029882	WASF2	-56094	0	0
chr1	30103729	30103743	3.57e-06	AGAACACCCTGGCCT	Tier three	Intergenic	PTPRU	540708	0	0
chr1	35690913	35690927	3.57e-06	AGACCAGGCTGGTCT	Tier three	Intergenic	SFPQ	-32177	0	0
chr1	40067695	40067709	3.57e-06	AGAACAGCCTGGCCT	Tier three	Intergenic	PABPC4	-25181	0	0
chr1	44049246	44049260	3.57e-06	AGAGCAGGCTGTCCT	Tier three	intron(NM_130440	PTPRF	52706	0	0
chr1	93255294	93255308	3.57e-06	GGAACACCGTGCTCT	Tier three	intron(NM_005665	EVI5	2660	0	0
chr1	109841212	109841226	3.57e-06	AGACCAGCCTGGTCT	Tier three	intron(NM_001010985	MYBPHL	8444	0	0
chr1	110098055	110098069	3.57e-06	GGAACAGGGTGTCCT	Tier three	intron(NM_006496	GNAI3	6876	1	1
chr1	112005507	112005521	3.57e-06	AGCACAGGGTGCTCT	Tier three	TTS (NM_001688)	C1orf162	-11090	0	0
chr1	116202543	116202557	3.57e-06	AGGACAGCCTGTCCT	Tier three	intron(NM_138959	VANGL1	17300	0	0
chr1	150254264	150254278	3.57e-06	AGGACGCGGTGTTCT	Tier three	promoter-TSS (NM_144697)	C1orf51	-958	0	0
chr1	153774190	153774204	3.57e-06	AGAGCAGCCGGTTCT	Tier three	Intergenic	SLC27A3	26429	0	0
chr1	155904883	155904897	3.57e-06	AGAACAGGGTGCTCC	Tier three	promoter-TSS (NM_014949)	KIAA0907	-702	0	0
chr1	156480737	156480751	3.57e-06	GGAACAGGGTGTGCT	Tier three	Intergenic	MEF2D	-10110	0	0
chr1	156875195	156875209	3.57e-06	AGAGCAGGGGGTTCT	Tier three	exon (NM_001080471	PEAR1	11679	0	0
chr1	161177117	161177131	3.57e-06	AGAACAGGCTGTCCC	Tier three	intron(NM_004550	NDUFS2	5187	0	0
chr1	162160573	162160587	3.57e-06	AGGACCCGCTGTTCT	Tier three	intron(NM_001164757	MIR4654	33683	0	0
chr1	162724302	162724316	3.57e-06	AGAGCAGGCTGTCCT	Tier three	intron(NM_001014796	HSD17B7	-36187	1	1
chr1	166587365	166587379	3.57e-06	AGACCACCCTGCTCT	Tier three	intron(NR_002925	FMO9P	14219	0	0
chr1	184091638	184091652	3.57e-06	AGACCAGCCTGGTCT	Tier three	Intergenic	TSEN15	70834	1	1
chr1	185419943	185419957	3.57e-06	AGCACACGCTGTGCT	Tier three	Intergenic	GS1-279B7.1	-115779	0	0
chr1	188321193	188321207	3.57e-06	AGACCAGCCTGTGCT	Tier three	Intergenic	PLA2G4A	1523168	0	0
chr1	189383039	189383053	3.57e-06	AGAACACCCTGCTCC	Tier three	Intergenic	BRINP3	1063713	1	-1
chr1	191530580	191530594	3.57e-06	AGAACAGGCTGTCCC	Tier three	Intergenic	RGS18	-597005	0	0
chr1	198780714	198780728	3.57e-06	AGCACAGGCTGCTCT	Tier three	intron(NR_040073	MIR181B1	47390	0	0
chr1	200707113	200707127	3.57e-06	AGAACAGGGTGCTCC	Tier three	Intergenic	CAMSAP2	-1566	0	0
chr1	207659215	207659229	3.57e-06	AGAACAGGGTGGTCG	Tier three	intron(NM_001006658	CR1	-10251	0	0
chr1	214230457	214230471	3.57e-06	AGGACAGCCTGGTCT	Tier three	Intergenic	PROX1	68620	0	0
chr1	215824311	215824325	3.57e-06	AGAGCAGGCTGTTCC	Tier three	intron(NM_206933	KCTD3	83583	0	0
chr1	219450738	219450752	3.57e-06	GGCACAGGCTGTTCT	Tier three	Intergenic	LYPLAL1	103553	0	0
chr1	223222162	223222176	3.57e-06	AGAACCCCCTGTTCC	Tier three	Intergenic	TLR5	94455	0	0
chr1	240042696	240042710	3.57e-06	AGAACGGCCTGTGCT	Tier three	intron(NM_000740	CHRM3-AS1	20469	0	0
chr1	242635305	242635319	3.57e-06	AGACCACCCTGTTCG	Tier three	intron(NM_152666	PLD5	-22528	0	0
chr1	244556541	244556555	3.57e-06	AGGACAGGCTGGTCT	Tier three	Intergenic	C1orf100	40611	0	0
chr10	1316607	1316621	3.57e-06	AGCACACGCTGTGCT	Tier three	intron(NM_018702	LINC00200	110906	0	0
chr10	23686249	23686263	3.57e-06	AGAGCACCCTGGTCT	Tier three	Intergenic	OTUD1	-41942	1	1
chr10	24117051	24117065	3.57e-06	GGAACACCCTGTTCC	Tier three	intron(NM_001098500	KIAA1217	133383	0	0
chr10	32146930	32146944	3.57e-06	AGACCAGCCTGGTCT	Tier three	intron(NM_001270695	ARHGAP12	50917	0	0
chr10	44516449	44516463	3.57e-06	AGGCCAGGGTGTTCT	Tier three	Intergenic	LINC00841	111704	0	0
chr10	49497018	49497032	3.57e-06	AGGGCACCGTGTTCT	Tier three	Intergenic	FRMPD2	-14084	0	0
chr10	64757802	64757816	3.57e-06	GGAACAGCCTGCTCT	Tier three	Intergenic	NRBF2	-135198	0	0
chr10	70746829	70746843	3.57e-06	AGCCCAGCCTGTTCT	Tier three	Intergenic	KIAA1279	-1641	0	0
chr10	76255373	76255387	3.57e-06	AGCCCAGCCTGTTCT	Tier three	intron(NM_001202450	ADK	319133	0	0
chr10	76581581	76581595	3.57e-06	AGCACACCCTGTCCT	Tier three	Intergenic	KAT6B	-4583	0	0
chr10	77450514	77450528	3.57e-06	AGACCAGGCTGGTCT	Tier three	Intergenic	C10orf11	-91998	0	0
chr10	89971224	89971238	3.57e-06	AGCACACCCTGTGCT	Tier three	Intergenic	PTEN	348036	0	0
chr10	93386844	93386858	3.57e-06	AGAGCAGGGTGTTCC	Tier three	Intergenic	PPP1R3C	6007	0	0
chr10	95472937	95472951	3.57e-06	AGGCCAGCCTGTTCT	Tier three	Intergenic	FRA10AC1	-10615	0	0
chr10	110271575	110271589	3.57e-06	AGAACAGCCTGGGCT	Tier three	Intergenic	RNU6-53P	-658833	0	0
chr10	115614731	115614745	3.57e-06	AGGACAGCCTGGTCT	Tier three	promoter-TSS (NM_014881)	NHLRC2	347	0	0
chr10	127581155	127581169	3.57e-06	AGAACAGCCTGGGCT	Tier three	Intergenic	FANK1	-3946	0	0
chr10	129530694	129530708	3.57e-06	AGACCAGGCTGGTCT	Tier three	Intergenic	FOXI2	-4837	0	0
chr10	132293276	132293290	3.57e-06	AGAGCACCCTGTCCT	Tier three	Intergenic	GLRX3	358644	1	1
chr11	1396400	1396414	3.57e-06	AGCACAGGCTGTGCT	Tier three	Intergenic	BRSK2	-14722	0	0
chr11	6442684	6442698	3.57e-06	AGAACAGCCTGGTCC	Tier three	Intergenic	APBB1	-1989	0	0
chr11	8641574	8641588	3.57e-06	AGGCCACGCTGTTCT	Tier three	intron(NM_014818	STK33	-25745	0	0
chr11	13808332	13808346	3.57e-06	AGCACAGGCCGTTCT	Tier three	Intergenic	FAR1	118133	1	1
chr11	41467972	41467986	3.57e-06	AGCCCAGCCTGTTCT	Tier three	intron(NM_001258419	LRRC4C	13207	0	0
chr11	46431123	46431137	3.57e-06	AGGACAGCCTGTGCT	Tier three	intron(NM_001267782	CHRM4	-23023	0	0
chr11	47315346	47315360	3.57e-06	GGAACAGCCTGTGCT	Tier three	intron(NM_130475	MADD	23682	0	0
chr11	75514246	75514260	3.57e-06	AGACCACCCTGGTCT	Tier three	Intergenic	UVRAG	-11959	0	0
chr11	92451455	92451469	3.57e-06	AGCCCACCCTGTTCT	Tier three	intron(NM_001008781	MTNR1B	-251327	0	0
chr11	93975427	93975441	3.57e-06	AGGGCAGCCTGTTCT	Tier three	Intergenic	FOLR4	-63369	0	0
chr11	113573403	113573417	3.57e-06	AGAACAGGGGGTCCT	Tier three	intron(NM_001288752	TMPRSS5	3685	0	0
chr11	117483491	117483505	3.57e-06	AGAGCAGGGTGCTCT	Tier three	intron(NM_020693	DSCAML1	184478	0	0
chr11	119033120	119033134	3.57e-06	AGAACAGCCTGCCCT	Tier three	3' UTR (NM_001142505	NLRX1	-5916	0	0
chr11	122372521	122372535	3.57e-06	AGGACACCCTGTGCT	Tier three	Intergenic	UBASH3B	-153870	0	0
chr11	123987270	123987284	3.57e-06	AGCCCAGCCTGTTCT	Tier three	5' UTR (NM_001130142	VWA5A	1166	0	0
chr11	129128269	129128283	3.57e-06	AGACCCCGGTGTTCT	Tier three	Intergenic	ARHGAP32	-66183	1	-1
chr12	468452	468466	3.57e-06	AGCACACCGTGTGCT	Tier three	intron(NM_001042603	CCDC77	-30057	0	0
chr12	2507824	2507838	3.57e-06	AGGCCACCCTGTTCT	Tier three	intron(NM_000719	CACNA1C-IT3	128889	0	0
chr12	3334521	3334535	3.57e-06	AGGACAGGCTGTCCT	Tier three	intron(NM_001168320	TSPAN9	148007	0	0
chr12	14033239	14033253	3.57e-06	AGAACAGCGTGGCCT	Tier three	intron(NM_000834	GRIN2B	99776	0	0
chr12	15427088	15427102	3.57e-06	CGCACACCCTGTTCT	Tier three	Intergenic	PTPRO	-48096	0	0
chr12	44179274	44179288	3.57e-06	AGACCACCCTGTGCT	Tier three	intron(NM_001145257	TWF1	20897	0	0
chr12	63393181	63393195	3.57e-06	AGAGCACGGTGTCCT	Tier three	Intergenic	PPM1H	-64523	0	0
chr12	70792790	70792804	3.57e-06	AGAACAGCCTGTGCC	Tier three	intron(NM_014505	KCNMB4	32735	0	0
chr12	74710444	74710458	3.57e-06	AGAGCAGGGTGGTCT	Tier three	Intergenic	RP11-81H3.2	-24040	0	0
chr12	78797036	78797050	3.57e-06	AGCACACCCTGCTCT	Tier three	Intergenic	SYT1	-460730	0	0
chr12	99269794	99269808	3.57e-06	AGGACAGGCTGGTCT	Tier three	intron(NM_152788	ANKS1B	18873	0	0
chr12	99952529	99952543	3.57e-06	AGAGCAGGGTGGTCT	Tier three	intron(NM_152788	FAM71C	-88992	0	0
chr12	101756709	101756723	3.57e-06	AGACCAGCCTGTGCT	Tier three	intron(NM_014503	ARL1	44856	0	0
chr12	102060335	102060349	3.57e-06	AGCACAGCCTGCTCT	Tier three	intron(NM_206819	CHPT1	-31075	0	0
chr12	106144527	106144541	3.57e-06	AGACCAGGCTGGTCT	Tier three	Intergenic	CASC18	43982	0	0
chr12	109964756	109964770	3.57e-06	AGAACACCGTGGCCT	Tier three	intron(NM_183415	MMAB	46595	1	1
chr12	110067077	110067091	3.57e-06	AGAACAGCCTGGGCT	Tier three	Intergenic	MVK	55584	0	0
chr12	110101530	110101544	3.57e-06	AGAACAGGGGGGTCT	Tier three	Intergenic	FAM222A	-50650	0	0
chr12	110587701	110587715	3.57e-06	AGACCAGGGTGGTCT	Tier three	intron(NM_031473	IFT81	25568	1	-1
chr12	111517538	111517552	3.57e-06	AGAACAGCCTGTGCG	Tier three	intron(NM_015267	CUX2	45717	0	0
chr12	123308346	123308360	3.57e-06	AGACCAGCCTGGTCT	Tier three	intron(NM_201435	HIP1R	-11686	0	0
chr12	123804670	123804684	3.57e-06	AGCACAGGCTGTGCT	Tier three	intron(NM_018183	SBNO1	30311	0	0
chr12	125741428	125741442	3.57e-06	AGAACAGGGGGCTCT	Tier three	Intergenic	TMEM132B	-69727	0	0
chr13	21232128	21232142	3.57e-06	GGAGCAGGGTGTTCT	Tier three	intron(NM_175605	IL17D	-45347	0	0
chr13	25690689	25690703	3.57e-06	AGAACGCCCTGCTCT	Tier three	Intergenic	PABPC3	20420	0	0
chr13	97888546	97888560	3.57e-06	AGGACAGCCTGTGCT	Tier three	intron(NM_144778	MBNL2	14003	0	0
chr13	100276399	100276413	3.57e-06	AGAGCACCCCGTTCT	Tier three	intron(NR_104592	CLYBL	17488	0	0
chr13	100843148	100843162	3.57e-06	GGACCAGGCTGTTCT	Tier three	intron(NM_001127692	PCCA	101886	0	0
chr13	107389577	107389591	3.57e-06	AGAACAGGCTGTGCC	Tier three	Intergenic	LINC00443	83356	0	0
chr14	26958843	26958857	3.57e-06	AGACCAGGCTGGTCT	Tier three	intron(NM_006491	NOVA1	108110	0	0
chr14	66332197	66332211	3.57e-06	GGAACAGGCTGTGCT	Tier three	Intergenic	FUT8	452756	0	0
chr14	76712623	76712637	3.57e-06	AGCACACGGGGTTCT	Tier three	Intergenic	RNU6-31P	24846	0	0
chr14	93439398	93439412	3.57e-06	GGGACAGCGTGTTCT	Tier three	intron(NM_001142593	CHGA	49960	0	0
chr14	100117218	100117232	3.57e-06	AGCACAGGCTGTTCC	Tier three	intron(NM_001127258	HHIPL1	5745	0	0
chr14	103680970	103680984	3.57e-06	AGGCCACGGTGTTCT	Tier three	Intergenic	LINC00605	-25612	0	0
chr15	46582291	46582305	3.57e-06	AGAGCAGGGTGGTCT	Tier three	Intergenic	SQRDL	655360	0	0
chr15	63306092	63306106	3.57e-06	AGAACAGGGTGGGCT	Tier three	Intergenic	TPM1	-28739	0	0
chr15	64238489	64238503	3.57e-06	AGCACAGCGTGTCCT	Tier three	intron(NM_014326	DAPK2	100025	0	0
chr15	74010327	74010341	3.57e-06	AGAACACGGTGCTCG	Tier three	Intergenic	C15orf59	33482	0	0
chr15	78293884	78293898	3.57e-06	AGGACAGGCTGCTCT	Tier three	intron(NM_144572	LOC91450	-7324	0	0
chr15	88277447	88277461	3.57e-06	AGCACAGGCTGCTCT	Tier three	Intergenic	LINC00052	157294	0	0
chr15	89161186	89161200	3.57e-06	AGGCCAGCCTGTTCT	Tier three	Intergenic	AEN	-3334	0	0
chr16	6280446	6280460	3.57e-06	AGAACGCGGTGGTCT	Tier three	intron(NM_001142333	RBFOX1	211321	0	0
chr16	19307520	19307534	3.57e-06	GGGACAGGCTGTTCT	Tier three	intron(NM_001256720	CLEC19A	10422	0	0
chr16	22074949	22074963	3.57e-06	AGAGCAGGGTGTTCC	Tier three	intron(NM_001164579	VWA3A	-28907	0	0
chr16	23870716	23870730	3.57e-06	AGCACAGCGTGGTCT	Tier three	intron(NM_212535	PRKCB	23423	0	0
chr16	23961778	23961792	3.57e-06	AGAGCACGGGGTTCT	Tier three	intron(NM_212535	PRKCB	114485	0	0
chr16	24148713	24148727	3.57e-06	AGACCAGCCTGGTCT	Tier three	intron(NM_212535	CACNG3	-118154	0	0
chr16	24460654	24460668	3.57e-06	AGACCAGCCTGTCCT	Tier three	Intergenic	RBBP6	-90247	0	0
chr16	28104582	28104596	3.57e-06	AGAACACCGTGGCCT	Tier three	Intergenic	GSG1L	-29759	0	0
chr16	58700892	58700906	3.57e-06	AGAGCACCCTGTCCT	Tier three	3' UTR (NM_018231	SLC38A7	17775	0	0
chr16	77282164	77282178	3.57e-06	GGAACACGCTGTTCC	Tier three	Intergenic	SYCE1L	48822	0	0
chr16	78157141	78157155	3.57e-06	GGAGCAGCCTGTTCT	Tier three	intron(NM_130791	WWOX	23821	0	0
chr16	89364089	89364103	3.57e-06	AGGACAGGCTGTTCG	Tier three	intron(NR_045839	AC137932.6	-23445	0	0
chr17	2047564	2047578	3.57e-06	AGACCAGCCTGGTCT	Tier three	intron(NM_001256827	SMG6	-55516	0	0
chr17	5098355	5098369	3.57e-06	CGACCAGGCTGTTCT	Tier three	intron(NR_034082	RP11-333E1.1	2983	0	0
chr17	12417735	12417749	3.57e-06	GGAACAGGGTGCTCT	Tier three	Intergenic	LINC00670	-35543	0	0
chr17	13341731	13341745	3.57e-06	AGAACGCGGTGTGCT	Tier three	Intergenic	HS3ST3A1	163506	0	0
chr17	17849395	17849409	3.57e-06	AGACCAGCCTGGTCT	Tier three	intron(NM_001033551	TOM1L2	26382	0	0
chr17	26360161	26360175	3.57e-06	AGAACAGCCTGGGCT	Tier three	Intergenic	NLK	-9520	1	1
chr17	27001737	27001751	3.57e-06	CGAACACCGTGCTCT	Tier three	intron(NM_003170	SUPT6H	12442	0	0
chr17	31485100	31485114	3.57e-06	AGCACACCCTGTCCT	Tier three	intron(NM_001094	ASIC2	134899	0	0
chr17	40017440	40017454	3.57e-06	AGCACAGGCTGTCCT	Tier three	intron(NM_018143	KLHL11	4182	0	0
chr17	40193911	40193925	3.57e-06	AGAGCAGGGTGTTCC	Tier three	Intergenic	ZNF385C	-3874	0	0
chr17	42153641	42153655	3.57e-06	AGAACCCGCTGGTCT	Tier three	TTS (NM_005474)	G6PC3	5550	0	0
chr17	66331922	66331936	3.57e-06	AGAACAGCGTGTGCG	Tier three	intron(NM_001267727	ARSG	44293	1	1
chr17	67906442	67906456	3.57e-06	AGAACACGGGGTCCT	Tier three	Intergenic	LINC01028	-140963	0	0
chr17	71477119	71477133	3.57e-06	AGAACAGGCTGTGCC	Tier three	intron(NM_001144952	SDK2	163101	0	0
chr17	77253531	77253545	3.57e-06	AGCACAGCCTGTGCT	Tier three	intron(NM_001082575	ENGASE	182519	0	0
chr17	80138918	80138932	3.57e-06	AGAGCACGGTGGTCT	Tier three	intron(NM_198082	CCDC57	31764	0	0
chr18	12949875	12949889	3.57e-06	AGAGCACCCTGTTCC	Tier three	intron(NM_031216	SEH1L	1899	1	1
chr18	20649374	20649388	3.57e-06	AGACCAGCCTGTCCT	Tier three	Intergenic	CABLES1	-65147	0	0
chr18	29854640	29854654	3.57e-06	AGCACACCCTGTGCT	Tier three	intron(NM_001242409	MEP1B	84660	0	0
chr18	29876780	29876794	3.57e-06	AGAGCAGCCTGTTCC	Tier three	intron(NM_001242409	MEP1B	106800	0	0
chr18	35070939	35070953	3.57e-06	AGCGCAGCCTGTTCT	Tier three	intron(NM_001025088	CELF4	75054	0	0
chr18	42653053	42653067	3.57e-06	AGAACAGCCTGCTCC	Tier three	Intergenic	MIR4319	-102929	0	0
chr18	44319084	44319098	3.57e-06	AGAACACCGTGGGCT	Tier three	intron(NM_013305	ST8SIA5	17948	0	0
chr18	56259374	56259388	3.57e-06	GGAACACCCCGTTCT	Tier three	intron(NM_052947	ALPK2	36808	0	0
chr19	1867663	1867677	3.57e-06	CGACCAGGCTGTTCT	Tier three	Intergenic	KLF16	-4106	0	0
chr19	3533459	3533473	3.57e-06	AGGACAGGGTGCTCT	Tier three	intron(NM_001136198	C19orf71	-5689	0	0
chr19	4091189	4091203	3.57e-06	GGAACAGCCCGTTCT	Tier three	intron(NM_030662	ZBTB7A	-24380	0	0
chr19	11241614	11241628	3.57e-06	CGCACAGGCTGTTCT	Tier three	intron(NM_001195798	MIR6886	17471	0	0
chr19	13594277	13594291	3.57e-06	AGAGCACCCCGTTCT	Tier three	intron(NM_001127221	CACNA1A	22990	0	0
chr19	15258387	15258401	3.57e-06	AGAGCACCGTGTGCT	Tier three	Intergenic	ILVBL	-21784	0	0
chr19	18329354	18329368	3.57e-06	AGCACACGCTGTTCC	Tier three	intron(NM_001098819	PDE4C	5942	0	0
chr19	19470397	19470411	3.57e-06	AGAACAGCCTGGGCT	Tier three	TTS (NM_015329)	GATAD2A	-26238	0	0
chr19	46704366	46704380	3.57e-06	GGGACAGCGTGTTCT	Tier three	Intergenic	DKFZp434J0226	-9126	0	0
chr19	52148266	52148280	3.57e-06	AGGACACGCTGTTCC	Tier three	intron(NM_001098612	SIGLEC14	1859	0	0
chr2	3795128	3795142	3.57e-06	AGGACACGCTGTGCT	Tier three	intron(NM_001287444	DCDC2C	43953	0	0
chr2	7182018	7182032	3.57e-06	GGGACAGGCTGTTCT	Tier three	3' UTR (NM_014746	AC019048.1	35986	0	0
chr2	28918246	28918260	3.57e-06	AGCACAGGCTGTTCC	Tier three	Intergenic	PPP1CB	-56361	0	0
chr2	38058928	38058942	3.57e-06	AGAACACGCGGTGCT	Tier three	intron(NR_110012	LINC00211	-2081	0	0
chr2	59092502	59092516	3.57e-06	AGGGCAGGCTGTTCT	Tier three	intron(NR_033873	LINC01122	344621	0	0
chr2	60830056	60830070	3.57e-06	AGGACAGGGTGTGCT	Tier three	Intergenic	BCL11A	-49430	0	0
chr2	62662120	62662134	3.57e-06	AGAGCAGGCTGTGCT	Tier three	Intergenic	TMEM17	71477	0	0
chr2	69044871	69044885	3.57e-06	AGAGCAGGCTGGTCT	Tier three	intron(NM_001007231	ARHGAP25	42945	0	0
chr2	69358896	69358910	3.57e-06	AGAGCCCCCTGTTCT	Tier three	intron(NM_032208	MIR3126	28089	0	0
chr2	76791377	76791391	3.57e-06	AGGCCAGGCTGTTCT	Tier three	Intergenic	AC079117.1	-421707	0	0
chr2	102444163	102444177	3.57e-06	AGAACACGCTGGCCT	Tier three	intron(NM_001242559	MAP4K4	129632	1	-1
chr2	113916877	113916891	3.57e-06	AGCACAGCCTGTCCT	Tier three	Intergenic	PSD4	-14676	0	0
chr2	114791164	114791178	3.57e-06	AGAGCACGGGGTTCT	Tier three	Intergenic	LOC100499194	-53610	0	0
chr2	115578488	115578502	3.57e-06	AGAACCGGGTGTTCC	Tier three	intron(NM_001178036	DPP10	-243752	0	0
chr2	170628595	170628609	3.57e-06	AGACCAGCCTGTCCT	Tier three	Intergenic	SSB	-26720	0	0
chr2	198305560	198305574	3.57e-06	AGGCCAGGCTGTTCT	Tier three	Intergenic	SF3B1	-5796	0	0
chr2	233174605	233174619	3.57e-06	AGAGCAGGGTGTTCC	Tier three	intron(NR_046476	ALPP	-68736	0	0
chr20	4144044	4144058	3.57e-06	AGAACAGCGGGGTCT	Tier three	intron(NM_001270691	SMOX	14625	0	0
chr20	10249215	10249229	3.57e-06	AGCACACCCTGCTCT	Tier three	intron(NM_130811	SNAP25-AS1	-49068	0	0
chr20	12799937	12799951	3.57e-06	AGACCACCCTGGTCT	Tier three	Intergenic	LOC102606466	117667	0	0
chr20	16107615	16107629	3.57e-06	AGGACAGGCTGGTCT	Tier three	Intergenic	KIF16B	446457	1	-1
chr20	34199669	34199683	3.57e-06	AGAACAGCCTGTCCC	Tier three	Intergenic	SPAG4	-4133	0	0
chr20	37002250	37002264	3.57e-06	GGAACGCCCTGTTCT	Tier three	intron(NM_004139	LBP	27443	0	0
chr20	57619525	57619539	3.57e-06	AGAACAGCCTGTCCC	Tier three	Intergenic	SLMO2	-1631	0	0
chr20	60587064	60587078	3.57e-06	AGAACAGCCTGGCCT	Tier three	intron(NM_003185	TAF4	53795	0	0
chr20	62741048	62741062	3.57e-06	GGAACACCCTGCTCT	Tier three	Intergenic	NPBWR2	-2871	0	0
chr21	9701854	9701868	3.57e-06	AGACCAGGGTGTGCT	Tier three	Intergenic	MIR3648	-123971	0	0
chr21	21171857	21171871	3.57e-06	CGACCAGGCTGTTCT	Tier three	Intergenic	LINC00320	1003562	0	0
chr21	47926898	47926912	3.57e-06	AGACCAGCCTGGTCT	Tier three	intron(NM_206890	DIP2A-IT1	44521	0	0
chr22	25554429	25554443	3.57e-06	AGAACCCCCTGTGCT	Tier three	intron(NM_001145206	CRYBB3	-41381	0	0
chr22	32524330	32524344	3.57e-06	AGGACAGGGTGTTCC	Tier three	intron(NR_040114	AP1B1P1	6373	0	0
chr22	37105328	37105342	3.57e-06	GGCACAGCCTGTTCT	Tier three	Intergenic	CACNG2	-6645	0	0
chr22	41079422	41079436	3.57e-06	AGCACAGCCTGTTCC	Tier three	TTS (NM_005297)	MCHR1	4247	0	0
chr22	44547065	44547079	3.57e-06	AGAGCACCCTGTGCT	Tier three	intron(NM_001243386	PARVG	-21766	0	0
chr22	44547065	44547079	3.57e-06	AGAGCACCCTGTGCT	Tier three	intron(NM_001243386	PARVG	-21764	0	0
chr22	44547065	44547079	3.57e-06	AGAGCACCCTGTGCT	Tier three	intron(NM_001243386	PARVG	-21766	0	0
chr22	44547065	44547079	3.57e-06	AGAGCACCCTGTGCT	Tier three	intron(NM_001243386	PARVG	-21764	0	0
chr22	44547065	44547079	3.57e-06	AGAGCACCCTGTGCT	Tier three	intron(NM_001243386	PARVG	-21766	0	0
chr22	44547065	44547079	3.57e-06	AGAGCACCCTGTGCT	Tier three	intron(NM_001243386	PARVG	-21764	0	0
chr22	44547065	44547079	3.57e-06	AGAGCACCCTGTGCT	Tier three	intron(NM_001243386	PARVG	-21766	0	0
chr22	44547065	44547079	3.57e-06	AGAGCACCCTGTGCT	Tier three	intron(NM_001243386	PARVG	-21764	0	0
chr22	45939331	45939345	3.57e-06	AGCCCAGCGTGTTCT	Tier three	exon (NM_006486	FBLN1	40619	0	0
chr22	51177646	51177660	3.57e-06	AGGACAGGCTGTGCT	Tier three	intron(NM_001097	ACR	1001	0	0
chr3	7707785	7707799	3.57e-06	AGAGCAGGCTGCTCT	Tier three	intron(NM_000844	AC087859.1	350202	0	0
chr3	10061204	10061218	3.57e-06	AGACCAGCCTGGTCT	Tier three	intron(NR_002786	CIDECP	6609	0	0
chr3	10850759	10850773	3.57e-06	AGCACAGCCTGTGCT	Tier three	Intergenic	SLC6A11	-7151	0	0
chr3	10942089	10942103	3.57e-06	AGAGCAGGGTGCTCT	Tier three	intron(NM_014229	SLC6A11	84179	0	0
chr3	12180696	12180710	3.57e-06	GGAACACCCCGTTCT	Tier three	intron(NM_003178	TIMP4	20148	0	0
chr3	31913161	31913175	3.57e-06	AGAACAGCCTGGGCT	Tier three	intron(NM_017784	ZNF860	-110098	0	0
chr3	32165865	32165879	3.57e-06	AGAACAGGGTGTGCC	Tier three	intron(NM_015141	GPD1L	17869	0	0
chr3	33015041	33015055	3.57e-06	AGACCAGCCTGGTCT	Tier three	Intergenic	CCR4	21982	0	0
chr3	40048790	40048804	3.57e-06	AGGACAGCCTGCTCT	Tier three	intron(NR_104316	MYRIP	-92705	0	0
chr3	44928495	44928509	3.57e-06	AGAGCAGGGTGTTCC	Tier three	intron(NM_003241	TGM4	12404	0	0
chr3	46186762	46186776	3.57e-06	AGGACAGGGTGTCCT	Tier three	Intergenic	CCR1	63063	0	0
chr3	52427732	52427746	3.57e-06	AGACCAGGGTGGTCT	Tier three	intron(NM_015512	BAP1	16382	0	0
chr3	52822289	52822303	3.57e-06	AGCACAGGGTGTCCT	Tier three	exon (NM_001166434	ITIH3	-6488	0	0
chr3	55658564	55658578	3.57e-06	AGGCCAGCCTGTTCT	Tier three	intron(NM_015576	ERC2-IT1	34926	0	0
chr3	64978378	64978392	3.57e-06	AGAACAGCCTGCTCC	Tier three	intron(NR_038264	MIR548A2	272702	0	0
chr3	70596864	70596878	3.57e-06	GGAACAGGCTGCTCT	Tier three	Intergenic	FOXP1	517203	1	-1
chr3	75011502	75011516	3.57e-06	AGACCAGCCTGGTCT	Tier three	Intergenic	MIR4444-2	-252118	0	0
chr3	76289200	76289214	3.57e-06	AGCACAGGCCGTTCT	Tier three	Intergenic	ZNF717	-454952	0	0
chr3	82089164	82089178	3.57e-06	AGACCAGCCTGTTCC	Tier three	Intergenic	GBE1	-278221	0	0
chr3	83072378	83072392	3.57e-06	AGGACAGGGTGTGCT	Tier three	Intergenic	GBE1	-1261435	0	0
chr3	107157732	107157746	3.57e-06	GGAACACGGTGTTCC	Tier three	intron(NR_110039	RP11-115H18.1	7962	0	0
chr3	110789237	110789251	3.57e-06	AGACCACGCTGTCCT	Tier three	promoter-TSS (NR_045114)	PVRL3-AS1	-438	0	0
chr3	121367649	121367663	3.57e-06	GGAACAGGGGGTTCT	Tier three	intron(NM_005335	HCLS1	12135	0	0
chr3	124718906	124718920	3.57e-06	AGACCAGGCTGGTCT	Tier three	intron(NM_020733	HEG1	55889	1	1
chr3	124976194	124976208	3.57e-06	AGAACAGCCTGGCCT	Tier three	intron(NM_021964	SLC12A8	-44592	0	0
chr3	127404329	127404343	3.57e-06	AGAACGGGCTGTCCT	Tier three	Intergenic	ABTB1	12555	1	-1
chr3	153767214	153767228	3.57e-06	AGAACAGCGTGCTCC	Tier three	intron(NR_037901	ARHGEF26	-71571	0	0
chr3	178684728	178684742	3.57e-06	AGCACACCCTGTTCC	Tier three	Intergenic	ZMAT3	104921	1	-1
chr3	194935380	194935394	3.57e-06	AGGGCAGCCTGTTCT	Tier three	intron(NM_152531	XXYLT1	56508	0	0
chr4	8526620	8526634	3.57e-06	AGGACACCCTGTCCT	Tier three	Intergenic	GPR78	-55337	0	0
chr4	10389117	10389131	3.57e-06	AGACCAGGCTGGTCT	Tier three	Intergenic	ZNF518B	69908	0	0
chr4	13853224	13853238	3.57e-06	AGAACAGCCTGGGCT	Tier three	Intergenic	MIR5091	223742	0	0
chr4	90166713	90166727	3.57e-06	GGGACAGCCTGTTCT	Tier three	3' UTR (NM_198281	GPRIN3	62441	0	0
chr4	102234714	102234728	3.57e-06	GGGACAGGCTGTTCT	Tier three	intron(NM_000944	PPP3CA	33907	0	0
chr4	109740992	109741006	3.57e-06	GGAGCACCCTGTTCT	Tier three	non-coding (NR_045756	ETNPPL	-56764	0	0
chr4	148576877	148576891	3.57e-06	AGACCAGGCTGGTCT	Tier three	intron(NM_138364	PRMT9	28396	0	0
chr4	182098527	182098541	3.57e-06	CGAACAGGCTGTCCT	Tier three	Intergenic	LINC00290	-18232	0	0
chr4	190942573	190942587	3.57e-06	AGAGCCCGGTGTTCT	Tier three	Intergenic	LOC100288255	5832	0	0
chr5	1832747	1832761	3.57e-06	AGGACACCGTGTGCT	Tier three	Intergenic	LOC101929034	23928	0	0
chr5	3078316	3078330	3.57e-06	AGAACAGGGTGGGCT	Tier three	Intergenic	LOC102467074	-99626	0	0
chr5	7068748	7068762	3.57e-06	AGGACAGGGTGTGCT	Tier three	Intergenic	MIR4454	200712	0	0
chr5	12240453	12240467	3.57e-06	AGAGCAGGGTGTGCT	Tier three	Intergenic	LINC01194	-334509	0	0
chr5	16118062	16118076	3.57e-06	AGCACAGGCTGCTCT	Tier three	intron(NM_001102562	11-Mar	61828	0	0
chr5	17186300	17186314	3.57e-06	AGAGCAGGCTGCTCT	Tier three	intron(NR_027253	BASP1	-30625	1	-1
chr5	19877907	19877921	3.57e-06	AGGACAGGCTGTGCT	Tier three	intron(NM_004934	CDH18	110439	0	0
chr5	28725461	28725475	3.57e-06	GGAACACCGTGTCCT	Tier three	Intergenic	LSP1P3	-201509	0	0
chr5	38667229	38667243	3.57e-06	GGAACACGCTGTGCT	Tier three	intron(NR_103554	LOC101926904	53139	0	0
chr5	57940722	57940736	3.57e-06	GGGACAGGCTGTTCT	Tier three	intron(NM_138453	RAB3C	61790	0	0
chr5	65106030	65106044	3.57e-06	AGCACAGGGCGTTCT	Tier three	intron(NM_020726	NLN	88014	0	0
chr5	87866405	87866419	3.57e-06	AGCCCAGGCTGTTCT	Tier three	intron(NR_015436	MIR9-2	96345	0	0
chr5	113255787	113255801	3.57e-06	AGCACAGGCTGTTCC	Tier three	Intergenic	YTHDC2	406403	1	1
chr5	118606770	118606784	3.57e-06	AGGACAGGCTGTCCT	Tier three	intron(NM_001077654	TNFAIP8	2390	0	0
chr5	159403473	159403487	3.57e-06	AGGCCAGGCTGTTCT	Tier three	Intergenic	TTC1	-32627	0	0
chr5	172296255	172296269	3.57e-06	AGGACAGCGTGTGCT	Tier three	intron(NM_001031711	ERGIC1	35039	0	0
chr6	3579771	3579785	3.57e-06	AGACCAGGCTGCTCT	Tier three	Intergenic	SLC22A23	-122985	1	-1
chr6	18457464	18457478	3.57e-06	AGGACAGCCTGTGCT	Tier three	exon (NM_182757	RNF144B	69890	0	0
chr6	33698583	33698597	3.57e-06	AGGACAGGCTGTTCC	Tier three	intron(NM_001142883	IP6K3	16172	0	0
chr6	36861939	36861953	3.57e-06	AGAACACGGTGTGCC	Tier three	intron(NM_152734	C6orf89	8306	0	0
chr6	66010823	66010837	3.57e-06	CGAACAGCCTGTTCC	Tier three	promoter-TSS (NM_001271675)	LOC441155	-481	0	0
chr6	79158959	79158973	3.57e-06	AGACCAGGGTGTGCT	Tier three	Intergenic	IRAK1BP1	-418295	1	-1
chr6	89267093	89267107	3.57e-06	GGAACAGCCTGTTCC	Tier three	Intergenic	CNR1	-391333	0	0
chr6	104578722	104578736	3.57e-06	AGGACAGGCTGTGCT	Tier three	Intergenic	HACE1	729065	0	0
chr6	151460885	151460899	3.57e-06	AGAGCACCGTGTGCT	Tier three	Intergenic	AKAP12	-100242	1	1
chr6	152305202	152305216	3.57e-06	AGAACAGCCTGGTCC	Tier three	intron(NM_001122740	ESR1	176395	0	0
chr6	161201982	161201996	3.57e-06	AGCCCAGGCTGTTCT	Tier three	Intergenic	PLG	78764	0	0
chr6	163684456	163684470	3.57e-06	AGAACACGCTGTGCG	Tier three	intron(NM_001080378	PACRG-AS1	61042	0	0
chr7	697292	697306	3.57e-06	AGGACAGGGTGTCCT	Tier three	intron(NM_001164759	AC147651.4	54264	0	0
chr7	26140859	26140873	3.57e-06	AGAACGGCCGGTTCT	Tier three	Intergenic	NFE2L3	-50981	0	0
chr7	27376234	27376248	3.57e-06	AGACCAGCCTGGTCT	Tier three	Intergenic	EVX1	94077	0	0
chr7	35616024	35616038	3.57e-06	AGGACACCCTGCTCT	Tier three	Intergenic	HERPUD2	118741	0	0
chr7	38889377	38889391	3.57e-06	AGGACAGGGTGGTCT	Tier three	intron(NM_014396	VPS41	59416	0	0
chr7	45488771	45488785	3.57e-06	AGAACAGCCTGGGCT	Tier three	Intergenic	ADCY1	-124961	0	0
chr7	51341993	51342007	3.57e-06	AGGACAGGGTGCTCT	Tier three	intron(NM_001287436	COBL	42515	0	0
chr7	57383538	57383552	3.57e-06	AGCACAGGCTGTGCT	Tier three	Intergenic	MIR3147	-89186	0	0
chr7	62536952	62536966	3.57e-06	AGACCAGGCTGGTCT	Tier three	Intergenic	ZNF733P	227475	0	0
chr7	75896194	75896208	3.57e-06	CGAACAGCCTGGTCT	Tier three	intron(NM_001110199	HSPB1	-35674	0	0
chr7	87466530	87466544	3.57e-06	AGACCAGCCTGGTCT	Tier three	intron(NM_018843	DBF4	-39007	0	0
chr7	95179663	95179677	3.57e-06	AGAACGGCGTGTTCC	Tier three	Intergenic	PDK4	46255	1	1
chr7	97373162	97373176	3.57e-06	AGACCAGGCTGGTCT	Tier three	Intergenic	TAC1	11898	0	0
chr7	100990788	100990802	3.57e-06	AGACCAGCCTGGTCT	Tier three	Intergenic	COL26A1	-15306	0	0
chr7	101859153	101859167	3.57e-06	AGGACAGGCTGCTCT	Tier three	intron(NM_001202543	SH2B2	-69245	0	0
chr7	130919814	130919828	3.57e-06	AGAGCCCCGTGTTCT	Tier three	intron(NM_001145354	MKLN1	-92774	1	-1
chr7	151229541	151229555	3.57e-06	AGAGCAGGCTGCTCT	Tier three	Intergenic	RHEB	-12538	0	0
chr7	151402756	151402770	3.57e-06	CGAACACCCTGCTCT	Tier three	intron(NM_001040633	PRKAG2	-73419	0	0
chr7	155887344	155887358	3.57e-06	AGAGCAGCGTGCTCT	Tier three	Intergenic	SHH	-282384	0	0
chr7	156736300	156736314	3.57e-06	AGACCAGGCTGTGCT	Tier three	Intergenic	NOM1	-6110	0	0
chr8	1284273	1284287	3.57e-06	AGACCACCCTGTTCC	Tier three	Intergenic	LOC286083	-33453	0	0
chr8	2053984	2053998	3.57e-06	AGAACACCGTGTCCC	Tier three	intron(NM_003970	MIR7160	29322	0	0
chr8	11108008	11108022	3.57e-06	AGCACAGGCTGTTCC	Tier three	Intergenic	MTMR9	-33985	1	-1
chr8	11615934	11615948	3.57e-06	GGAACAGCCTGGTCT	Tier three	exon (NM_002052	C8orf49	-2824	0	0
chr8	16223290	16223304	3.57e-06	AGGACACCCTGTTCG	Tier three	Intergenic	MSR1	-172997	0	0
chr8	17503621	17503635	3.57e-06	AGAACAGCCTGCTCC	Tier three	exon (NM_001166393	MTUS1	51618	0	0
chr8	21207065	21207079	3.57e-06	AGAGCAGCCTGTCCT	Tier three	Intergenic	RP11-24P4.1	51322	0	0
chr8	23435104	23435118	3.57e-06	AGAACAGGCTGGGCT	Tier three	Intergenic	SLC25A37	48748	1	1
chr8	25168438	25168452	3.57e-06	AGCACAGGGTGCTCT	Tier three	intron(NM_024940	MIR6876	-34473	0	0
chr8	27096873	27096887	3.57e-06	AGAACACGCTGGCCT	Tier three	intron(NM_001283053	STMN4	19076	0	0
chr8	29098169	29098183	3.57e-06	AGAACGCGGGGTTCT	Tier three	intron(NM_015254	KIF13B	22434	1	-1
chr8	66064085	66064099	3.57e-06	AGACCAGCCTGCTCT	Tier three	Intergenic	LINC00251	28483	0	0
chr8	68015828	68015842	3.57e-06	AGACCAGCCTGGTCT	Tier three	intron(NM_024790	CSPP1	39232	0	0
chr8	77384783	77384797	3.57e-06	AGAGCAGGGTGTGCT	Tier three	intron(NR_105006	LINC01111	65901	0	0
chr8	78731220	78731234	3.57e-06	AGGACAGCGGGTTCT	Tier three	Intergenic	PKIA	-697109	0	0
chr8	79474919	79474933	3.57e-06	AGACCAGCCTGCTCT	Tier three	intron(NM_181839	PKIA	46590	0	0
chr8	91014031	91014045	3.57e-06	AGAACGCCCTGTCCT	Tier three	intron(NM_001359	DECR1	458	0	0
chr8	94786446	94786460	3.57e-06	AGGACAGGCTGCTCT	Tier three	intron(NR_024522	TMEM67	19381	1	-1
chr8	98382276	98382290	3.57e-06	AGGACAGCCTGGTCT	Tier three	Intergenic	TSPYL5	-92107	0	0
chr8	99193657	99193671	3.57e-06	AGAACACGGTGGCCT	Tier three	Intergenic	POP1	63596	1	1
chr8	99910611	99910625	3.57e-06	AGACCAGGGTGTCCT	Tier three	intron(NM_001256312	STK3	44181	0	0
chr8	102092425	102092439	3.57e-06	AGGACAGCCTGTCCT	Tier three	Intergenic	FLJ42969	28150	0	0
chr8	126276634	126276648	3.57e-06	AGAACAGCCTGCCCT	Tier three	intron(NM_173685	TRIB1	-165922	1	-1
chr8	128957862	128957876	3.57e-06	AGGACACGCTGGTCT	Tier three	TTS (NR_103558)	TMEM75	3100	0	0
chr8	134313141	134313155	3.57e-06	AGAACCCGGTGGTCT	Tier three	Intergenic	NDRG1	-3601	0	0
chr8	136575714	136575728	3.57e-06	AGGACAGGGGGTTCT	Tier three	intron(NM_006558	KHDRBS3	106005	0	0
chr8	143281321	143281335	3.57e-06	AGGACAGGCTGTGCT	Tier three	intron(NR_024378	LINC00051	1611	0	0
chr8	144347089	144347103	3.57e-06	CGCACAGGCTGTTCT	Tier three	Intergenic	GLI4	-2511	0	0
chr9	3961192	3961206	3.57e-06	AGCACAGCGGGTTCT	Tier three	intron(NM_001042413	GLIS3-AS1	62553	0	0
chr9	93671152	93671166	3.57e-06	AGGACCGCCTGTTCT	Tier three	Intergenic	SYK	81454	0	0
chr9	95850896	95850910	3.57e-06	GGAACAGCGTGTGCT	Tier three	Intergenic	C9orf89	-7547	0	0
chr9	101093994	101094008	3.57e-06	AGGACAGGCTGTGCT	Tier three	intron(NM_005458	TBC1D2	-75998	0	0
chr9	112211366	112211380	3.57e-06	AGGACAGCCTGTGCT	Tier three	5' UTR (NM_001145369	PTPN3	2291	0	0
chr9	112912232	112912246	3.57e-06	AGACCAGGCTGGTCT	Tier three	intron(NM_001004065	AKAP2	24458	0	0
chr9	127077953	127077967	3.57e-06	AGACCAGGCTGTGCT	Tier three	intron(NM_001166171	NEK6	23261	0	0
chr9	131612464	131612478	3.57e-06	AGCCCAGGCTGTTCT	Tier three	intron(NM_001287390	C9orf114	-20371	1	1
chr9	132201841	132201855	3.57e-06	AGAACAGGCTGGCCT	Tier three	Intergenic	LINC00963	-49091	0	0
chr9	132359392	132359406	3.57e-06	GGAACAGCGTGTGCT	Tier three	Intergenic	NTMT1	-11764	0	0
chrX	116299490	116299504	3.57e-06	AGCACACCCTGCTCT	Tier three	Intergenic	CT83	-705303	0	0
chr1	1479571	1479585	6.38e-06	AGACCAGCTTGTGCT	Tier three	intron(NM_014188	TMEM240	-3838	0	0
chr1	5386211	5386225	6.38e-06	GGAACACACTGGTCT	Tier three	Intergenic	MIR4417	-237913	0	0
chr1	6075001	6075015	6.38e-06	AGGACAGCATGTGCT	Tier three	intron(NM_001199861	KCNAB2	-11065	0	0
chr1	6355365	6355379	6.38e-06	AGAACAGCACGTGCT	Tier three	intron(NM_181865	GPR153	-34337	0	0
chr1	7718415	7718429	6.38e-06	AGAACACGCAGCTCT	Tier three	intron(NM_015215	VAMP3	-112907	1	-1
chr1	9885074	9885088	6.38e-06	AGGACAGGATGTTCG	Tier three	promoter-TSS (NM_014944)	CLSTN1	-531	0	0
chr1	10573461	10573475	6.38e-06	GGAACACACTGGTCT	Tier three	intron(NM_004565	PEX14	38465	0	0
chr1	10576679	10576693	6.38e-06	AGACCAGACTGTCCT	Tier three	intron(NM_004565	PEX14	41683	0	0
chr1	11815742	11815756	6.38e-06	AGAACAGCCTGGTCA	Tier three	Intergenic	AGTRAP	19607	0	0
chr1	13868990	13869004	6.38e-06	AGAACACACTGGCCT	Tier three	Intergenic	LRRC38	-28755	0	0
chr1	14136945	14136959	6.38e-06	AGTGCACGCTGTTCT	Tier three	intron(NM_012231	PRDM2	61076	0	0
chr1	14543196	14543210	6.38e-06	TGACCAGGCTGTTCT	Tier three	Intergenic	KAZN	-382010	0	0
chr1	15586652	15586666	6.38e-06	TGACCACCCTGTTCT	Tier three	intron(NM_052929	FHAD1	12891	0	0
chr1	18619074	18619088	6.38e-06	AGAGCCTGCTGTTCT	Tier three	intron(NM_032880	IGSF21	184841	0	0
[truncated: 120,344 more rows]

## Sheet: SI03_CHIPSEQ_Genelist
13980 genes	16742 genes	657 genes	685 genes	582 genes	585 genes	102 genes	177 genes	480 genes	58 genes	158 genes	527 genes	368 genes	360 genes	33 genes	50 genes
All genes containing ARE fullsites	All genes containing ARE halfsites	Genes Positively regulated by ARE half sites	Genes Negatively regulated by ARE half sites	Genes Positively regulated by ARE full sites	Genes Negatively regulated by ARE full sites	Genes Positively regulated by ARE full sites only	Genes Positively regulated by ARE half sites only	Genes Positively Regulated by both ARE full and half sites	Genes Negatively regulated by ARE full sites only	Genes Negatively regulated by ARE half sites only	Genes Negatively Regulated by both ARE full and half sites	KLF response elements matched to ARE full sites positively regulating gene expression	KLF response elements matched to ARE full sites negatively regulating gene expression	KLF response elements matched to ARE half sites positively regulating gene expression	KLF response elements matched to ARE half sites negatively regulating gene expression
MIR5690	HS3ST5	LRRC40	ST3GAL1	NAALADL2	C1orf116	CDCA8	LOC150776	NAALADL2	PGM2L1	DSC2	C1orf116	MXRA8	SKI	PIGV	INADL
MIR592	MIR3660	RRP15	PBX1	NPHS2	CNEP1R1	ARSG	CDC6	NPHS2	DYNLL1-AS1	ATG14	CNEP1R1	TMEM52	TPRG1L	CHD1L	TUFT1
LPHN2	MYLK	CDCA7	LTBP1	SYT4	VAMP3	TXNRD1	CENPM	SYT4	SAMD15	RCBTB2	VAMP3	PIGV	TP73	LINC00624	PBX1
SAMD13	LRRC40	MYC	RP11-115J16.1	MYO10	IER5	ZNF529	LRP8	MYO10	THRB	ALB	IER5	RCC1	VAMP3	RGS4	IER5
PARD3-AS1	PHKB	WDYHV1	GABRB2	CSTF2T	RPS6KC1	LSS	IL17RB	CSTF2T	KIAA1467	ITM2C	RPS6KC1	MECR	CASZ1	FAM129A	BRINP3
PDLIM1	TFEC	PPARGC1B	HABP2	ZFP36L1	LUZP2	PLA1A	C9orf142	ZFP36L1	JUN	IQCG	LUZP2	CDCA8	EPHA2	ZNF678	LUZP2
RCN1	CDH8	LOC150776	RB1CC1	RARB	ST8SIA1	MCM4	CALU	RARB	KIAA1324	ANKRD22	ST8SIA1	HPDL	CELA3B	RHOU	SYTL2
LRTM2	RRP15	DPYSL3	KCNJ3	CDCA8	DUSP6	GNAI3	IFNAR1	DUSP10	ELF3	IQGAP1	DUSP6	TOE1	RCAN3	ARL5B	CWF19L2
C12orf79	NMUR2	EFNA5	ANO4	DUSP10	SEMA6D	C9orf114	DR1	TUB	DZIP1	AGAP11	SEMA6D	ORC1	EFCAB14	PPIF	SLC16A7
TEX26	UBE3D	TNS3	NCAM2	TUB	LINC00673	ORC1	EOGT	CCDC90B	MARK4	FAM149B1	LINC00673	DAB1	SPATA6	GLRX3	CPM
ARHGAP17	PPP1R27	RHBDD1	SH3RF1	CCDC90B	RALGAPA2	CRELD2	OSGEP	COLCA1	DOCK10	LZTFL1	RALGAPA2	ALG6	JUN	FTH1	KIAA1033
VPS4A	B3GALT2	WWC1	RIMS1	COLCA1	ZPLD1	ADM2	PDK1	USP43	GSTA2	TMEM133	ZPLD1	CTH	INADL	SESN3	C12orf49
VAPA	FAR2	UBXN2B	DSC2	USP43	SLITRK3	MCM2	KLK2	MAP2K6	SLC35D2	ZG16B	SLITRK3	LPAR3	RAVER2	STYK1	ATP12A
GPX4	MIR3147	ASAP1	BPGM	ARSG	AFF1	CETN3	MEIOB	GPI	GAS2	BHLHA9	AFF1	LRRC8B	NTNG1	ALG10	SLITRK6
ZNF57	SNORD35A	LINC01003	MTMR9	MAP2K6	SERINC5	MTRNR2L3	MEST	CD47	VRK3	RP11-84O12.4	SERINC5	F3	KIAA1324	IGF1	DICER1
AC105053.3	FRMD3	SLCO2A1	ROBO1	GPI	FAM174A	OR5F1	ELSPBP1	CXCL13	TRAF3IP1	RSPH1	FAM174A	CNN3	CTTNBP2NL	THBS1	CBLN2
SEC13	KCNS2	BMPR1B	HIBADH	CD47	POU3F2	SNX32	MAK	EFNA5	MEAF6	GIT2	POU3F2	LOC100129138	ANKRD20A12P	EEF2K	SATB2
ANKRD28	TAS2R38	HIF1AN	ETV1	CXCL13	EBF2	TREX1	GPX8	FUCA2	CLIP1	SOGA3	EBF2	GNAI3	BCL9	AKAP1	RAMP1
WNT5A	ST3GAL1	PTP4A1	C12orf49	EFNA5	SNX16	CDC23	TCOF1	MRPS28	RRN3P2	KIAA0825	SNX16	ATP1A1	TUFT1	LINC01029	GAL3ST2
RASA2	FCRL5	ZNF678	IGLL5	FUCA2	FAM154A	HIST1H2BN	NAA38	AR	IZUMO2	MROH2A	FAM154A	FAM46C	CELF3	CHAC2	NCOA3
NAALADL2	PBX1	OSGIN2	AC019118.2	MRPS28	NLGN4Y-AS1	ZNF280C	RRP9	KCNMA1	AMOTL2	GDAP1	NLGN4Y-AS1	CHD1L	S100A10	FOXRED2	RBM11
MUT	FGD3	RFC3	FAM84A	AR	DAB1-AS1	DDIT4	GTPBP4	PIGV	SMIM14	PCDH11X	DAB1-AS1	LINC00624	GATAD2B	CD47	LRRN1
TNFAIP3	WI2-2373I1.2	PIGM	PPP1R3B	KCNMA1	CELF3	HES7	SEPT3	LRRC8B	MST4	TEAD3	CELF3	HIST2H2AB	PBXIP1	PTPLB	RFTN1
RAPGEF5	RP11-364P22.1	GRAMD1C	BRINP3	PIGV	ABL2	CDC45	TRIM35	F3	MOV10	WDR91	ABL2	SV2A	ATP1A2	PTGER4	SATB1
RAMP3	ETNK1	PTPRZ1	CALCOCO1	LRRC8B	MYOF	BOP1	DHRS13	PC	EXPH5	MIR30A	MYOF	PMVK	UHMK1	STC2	NEK10
SNTG1	RACGAP1P	TMEM241	PTPN14	F3	PGM2L1	IFNA5	CMC2	NT5DC3	ANKRD42	HOXA13	NTN4	PIGM	PBX1	PRIM2	ROBO1
C9orf129	MN1	ADAT2	FAM83B	PC	NTN4	ZNF485	API5	LOC728739	KCTD13	HLA-DRA	ANO4	HSD17B7	ABL2	TNS3	EPHA6
LINC01142	CHRM3	FAM136A	PPP2R5A	NT5DC3	ANO4	HN1	EPHX4	PLEK2	A1CF	ITLN1	PRKD1	RGS4	SOAT1	XKR6	ABTB1
NPHS2	ZNF695	UCHL5	GLI3	TXNRD1	DYNLL1-AS1	PAIP2B	PYCR1	PER1	SLC10A7	MAPK13	COCH	TNFSF4	IER5	SLC25A37	ZBBX
RNU6-79P	KCNU1	ERVMER34-1	ARHGEF3	LOC728739	PRKD1	POLA1	ZNF559	LINC00669	HLA-DQB1	SYTL5	LAMA3	NPHS2	BRINP3	JPH1	KIAA1211
WDR64	MIR1973	AVPR1A	RP11-290F20.3	PLEK2	COCH	TIMM21	HSPA2	TMEM39A	SNAP23	LINC00674	ASXL3	XPR1	DENND1B	FAM84B	AREG
B4GALNT3	GAN	ADARB1	LIPH	PER1	SAMD15	PGGT1B	GHR	SPOCK1	TNKS2	CCDC146	FLRT3	TSEN15	LHX9	ALDH1B1	WDFY3
AEBP2	MIR549	FAM46C	TTBK2	LINC00669	LAMA3	NOP16	SIRT5	PTP4A1	ZNF844	UBE4B	FOXP1	C1orf21	ELF3	CNTRL	DDIT4L
PTHLH	C1orf192	KCNMA1	RAPGEF2	ZNF529	ASXL3	CEP57L1	PRPS2	MPP6	GSTT1	DMRT3	EVC2	FAM129A	C1orf116		ARSJ
RIMBP2	MIR1275	YAE1D1	STXBP5L	LSS	FLRT3	ZNF789	MARC1	TNS3	TPRG1L	OTX1	UGT2B10	RGS2	SLC30A1		KIAA1109
RCBTB1	KCNIP4-IT1	AKAP1	PTPRR	TMEM39A	FOXP1	VGF	KAT2A	TMEM243	RNF11	SCAPER	TSLP	UCHL5	PPP2R5A		RAI14
LINC00351	C6orf58	CDC6	LUZP2	SPOCK1	EVC2	HSD17B10	TMEM171	PTPRZ1	TET1	KIAA0513	KIF13B	ELK4	RPS6KC1		NR3C1
MIR8067	LTBP1	CYP2C8	CXADR	PTP4A1	UGT2B10	ACOT2	EFEMP1	GRIN3A	NODAL	ADAMTS1	SERPINH1	SLC45A3	PTPN14		EPHA7
CDH11	GALP	LRRC59	CDC14C	MPP6	TSLP	MTIF2	ERCC6L	AVPR1A	NUDT4P1	WDR96	ROBO1	SLC41A1	CCSAP		PTPRK
SYT4	LOC286083	PRIM1	NCOA2	TNS3	KIF13B	LAMP3	CHAC1	PHLDB2	SLC30A4	CGN	FSTL1	RRP15	GATA3		ETV1
LOC100506274	KIFAP3	PNPT1	MEG9	TMEM243	SERPINH1	ERMARD	TDRD9	CTH	ERBB2	GABRQ	PDE7B	MARC1	PLXDC2		MKLN1
FAM117B	RP11-115J16.1	ADRA2A	ARHGAP32	PTPRZ1	ROBO1	CA3	WNT10B	C1orf112	STAT3	OR2J2	MTSS1	HLX	A1CF		BNIP3L
RGL4	LOC102606466	RPSAP58	DOK6	GRIN3A	FSTL1	MTERFD1	DDIT3	RHOU	PGPEP1	LGALS8-AS1	PBX1	DUSP10	BICC1		GTF2E2
SMAD1	CYP26B1	ALG6	MET	AVPR1A	PDE7B	TMEM41B	POGLUT1	DLG2	ZBTB32	CALML4	C11orf70	TAF1A	REEP3		MMP16
FSTL5	CDCA7	LINC00624	ASXL3	PHLDB2	MTSS1	E2F5	SSFA2	SELT	C2orf50	SGTB	TNRC6A	FBXO28	TET1		TRPS1
MIR4637	NPBWR1	CD47	TNFSF15	CTH	PBX1	KATNAL2	GNG12	PLEKHG1	GPCPD1	TEX9	PCTP	ZNF678	SPOCK2		AK3
MYO10	LINC00706	ZMIZ1	MGAT4C	C1orf112	C11orf70	DHODH	ALKBH2	JPH1	FAM227A	KRT33B	BCAS3	RHOU	USP54		RORB
BMP5	PER4	DIRC3	ATG14	RHOU	TNRC6A	MRPL17	CNTD2	RRP15	SLC12A7	ZSWIM4	BTG3	B3GALNT2	HECTD2		TMEM38B
PHTF2	MYC	TOM1L1	EPHA6	DLG2	PCTP	WDR76	PIBF1	SESN3	ST6GALNAC6	ERBB4	LRRN1	NID1	MYOF		RP11-40F8.2
MIR548F4	WDYHV1	ELK4	AMIGO2	SELT	BCAS3	ZP3	FAM135A	ALG10	LINC00278	CEP89	KAT2B	EXO1	LCOR		EDA2R
PRKAG2	RNF219-AS1	SLC35B4	INADL	PLEKHG1	BTG3	DIMT1	TLR3	TMEM5	AGO1	DUSP18	CADM2	ST8SIA6	C10orf12
XKR4	SMARCA2	MRPS28	LHX9	JPH1	LRRN1	HAPLN3	LAT2	DHRS2	CASC1	DUSP8	AREG	ARL5B	BTRC
TRHR	DCC	LOC100129138	PTPN12	RRP15	KAT2B	SLC7A5	NSMCE1	IRX3	NBR1	UBXN11	TET2	PDSS1	CNNM2
HAS2	WDR1	PLEKHG1	RCBTB2	SESN3	THRB	CCDC109B	MYBBP1A	MAFB	GDF15	RIT1	CTNND2	HSD17B7P2	HABP2
LINC00861	KDM4E	PCYOX1L	RORB	ALG10	CADM2	AKIRIN1	NOP56	BMPR1B	LYPD3	ANKRD52	TWIST1	ZNF485	FAM160B1
TYRP1	CYP2R1	DSN1	ARHGAP35	TMEM5	AREG	ZFP69B	NTAN1	TMEM14A	C2orf54	HLA-DMB	CDC14C	DDIT4	GPR26
NCBP1	PPARGC1B	CENPM	MDGA1	DHRS2	TET2	PCGF6	KIF15	FAM91A1	BRWD1	RHOBTB1	ATXN7L3B	KCNMA1	SMPD1
ACTL7B	LOC101929082	LRP8	AK8	IRX3	CTNND2	MAGOHB	DHRS11	RGS2	SERINC1	LRP10	CDADC1	ZMIZ1	KRT8P41
NOS1AP	VSTM2B	SLC38A4	EPHA7	MAFB	TWIST1	SMAGP	OXNAD1	OTUD1		DNALI1	SPOCK3	PPIF	USP47
CSTF2T	GLP1R	SLC39A14	EFCAB6	BMPR1B	CDC14C	UNG	CSTF2	NR2F2		SNCA	FAM65B	HELLS	TEAD1
CDON	FZD2	DLG2	PDE7B	TMEM14A	ATXN7L3B	VPS9D1-AS1	GGNBP2	HSD17B7		TESK2	PHIP	TLL2	ARNTL
ZNF14	GNAQ	SYT4	SEMA6D	FAM91A1	CDADC1	SARM1	RPF2	TSEN15		NIN	GPR126	HIF1AN	GAS2
LPP	RSL24D1	IL17RB	SPOCK3	RGS2	SPOCK3	PNPO	WDR62	GLRX3		KCNE3	LMTK2	NOLC1	LUZP2
RP11-478P10.1	CAMK1D	HNRNPD	UGT2B10	OTUD1	FAM65B	TYMS	PUS1	FAR1		RAB30	GOLGA7	TRIM8	CCDC34
CREBRF	MALSU1	IRX3	UNC5C	PLA1A	PHIP	ABHD3	PLA2G4F	MMAB		ERO1L	TRPS1	SFR1	LGR4
SBSPON	NCOA7	AKAP12	ALB	MCM4	GPR126	CYB5A	TMED2	NLK		LRRC31	USP54	ADRA2A	SERPINH1
PAG1	HSPA12B	C9orf142	GC	NR2F2	LMTK2	ILF3-AS1	SLAIN1	SEH1L		TMED8	TMEM47	HTRA1	SYTL2
ABRA	LBR	NAALADL2	DSP	GNAI3	GOLGA7	PIH1D1	SLC1A4	HEG1		PSMB9	DENND1B	LINC00959	PRSS23
MIR1208	XXYLT1-AS2	CIRH1A	CTTNBP2NL	HSD17B7	TRPS1	NIF3L1	ITPRIPL2	YTHDC2		SYP	BICC1	GLRX3	C11orf70
FLJ41200	RP11-1C1.4	SLC29A1	BMP2	TSEN15	USP54	METTL21A	TP53	AKAP12		RP11-40F8.2	LIMA1	TUB	CWF19L2
CNTNAP3	ESRG	CTSL	ITM2C	GLRX3	TMEM47	SDF2L1	ZNF420	PDK4		CPEB2	CPM	FAR1	EXPH5
MFAP2	MED15	ZFP36L1	ZBBX	FAR1	DENND1B	FANCD2	CPSF2	SLC25A37		HMGCS2	NTS	GLYATL2	BCO2
IVL	HSPA9	BHLHA15	STK38L	MMAB	BICC1	FAM86JP	C1orf74	POP1		ZNF217	MKL2	FTH1	ARHGAP32
XCL1	DYSF	CCKBR	IQCG	NLK	LIMA1	HIST1H4D	SFXN2	DAB1		RAB9A	CDH2	SNX32	CLSTN3
PAPPA2	HES1	PHLDB2	SLC35D1	SEH1L	CPM	IFITM4P	NUS1	LRRC40		OCLN	SATB2	SLC29A2	DUSP16
C1orf220	OR6W1P	PTPLB	GRM8	HEG1	NTS	PSPH	RECQL	LINC00624		CLEC18B	KIF16B	PC	CREBL2
C1orf116	GABRB2	CALU	TNFRSF21	YTHDC2	MKL2	PSMC2	BAG2	XPR1		FRAT2	RFTN1	TSKU	GPRC5A
PTCHD3P1	ACTR3B	RPIA	CHRM2	AKAP12	CDH2	MYBL1	CXorf57	C1orf21		LINC01136	SI	CCDC90B	ST8SIA1
LOC100130539	MKRN9P	THBS1	ANKRD22	PDK4	SATB2	TONSL	DENND4A	ZNF678		FAM183A	WDFY3	DLG2	STK38L
FAM13C	MKRN2	HDGFRP3	CDH2	SLC25A37	KIF16B	FUNDC1	MTTP	GPR137B		MLLT3	DSP	SESN3	CPNE8
LINC00595	PRSS35	PLEK2	CTNND2	POP1	RFTN1	RBMY2EP	CNOT6L	EXO1		RAB19	IRAK1BP1	COLCA1	ANO6
TUT1	PCDH18	LINC00669	VAMP3	C9orf114	SI	SLC47A1	NUFIP1	PPIF		YPEL2	SEMA3C	ZBTB16	PCED1B
LGR5	RAP2A	SOD2	REEP3	ORC1	WDFY3	CCDC58	TRIM59	HIF1AN		DMTN	PPP2R2A	CHEK1	LIMA1
CCDC92	RNF182	SLC45A3	ACER2	DAB1	DSP	MXRA8	IL6ST	TSKU		OSCP1	UHMK1	BCAT1	DIP2B
ANHX	RP11-71G7.1	IFNAR1	IQGAP1	LRRC40	IRAK1BP1	CITED4	CD320	ZBTB16		CDKN1B	PPP1R12A	ALG10	CALCOCO1
KLF5	RNF217	CXCL13	MXRA7	LINC00624	SEMA3C	TOE1	ZDHHC23	SLC38A4		WDR44	KCNJ3	SLC38A4	ZNF385A
MYCBP2	NLRC3	ADPGK	MVB12B	XPR1	PPP2R2A	HIST2H2AB	SLC15A2	IGF1		DIRC2	SLCO5A1	VDR	ITGA5
LINC00640	ETV3	RARB	AGAP11	C1orf21	UHMK1	LINC00959	ZNF582	WSB2		MIR4686	BRINP3	ASIC1	CTDSP2
ZFP36L1	WI2-81516E3.1	FAM84B	INTU	ZNF678	PPP1R12A	SHMT2	C6orf211	RFC3		NPTN	ARHGAP32	SMAGP	SLC16A7
LGMN	ZFYVE21	TXNDC16	FAM149B1	GPR137B	KCNJ3	CHRNA5	ATL3	THBS1		FBXO8	IFT81	PRIM1	GNS
EML1	AGL	EXO1	EPHA2	EXO1	SLCO5A1	ZNF551	RP11-314C16.1	NEDD4L		SPINK1	MAP4K4	MYO1A	CPM
AKAP13	TMEM135	NKX3-1	C10orf12	PPIF	BRINP3	GALM	TIMM13	NFIC		PCGF3	ABTB1	SHMT2	PTPRR
SYNM	CBLN4	DR1	STOM	HIF1AN	ARHGAP32	GEMIN6	OTUD6B	DNMT1		SLC37A1	ZMAT3	AVPR1A	PPP1R12A
PCSK6	PALD1	NEDD4L	LZTFL1	TSKU	IFT81	STK17B	TRIM26	ILF3		PLBD2	BASP1	RASSF3	PPFIA2
TMEM114	HABP2	XKR6	IGF2BP1	ZBTB16	MAP4K4	CSRNP1	SLC18B1	ZNF829		CDC37L1	SLC22A23	MRPL42	RASSF9
CNEP1R1	DLGAP1-AS5	COPS8	GRIK2	SLC38A4	ABTB1	KIAA1430	ZNF233	GNLY		UBR1	MKLN1	SPIC	NTS
FSTL3	C16orf62	LOC643770	CBLN2	IGF1	ZMAT3	C5orf34	C5orf28	STK39		SLC12A4	MTMR9	IGF1	MGAT4C
PLIN3	FGF23	MRPS25	SEMA3C	WSB2	BASP1	HEXB	DANCR	DIRC3		TCTN2	TMEM67	NT5DC3	DUSP6
CEACAM5	GNPTAB	DDX18	TRAF3IP2	RFC3	SLC22A23	HIST1H3J	CTNNAL1	TMEM50B		ACTL6B	TRIB1	ALDH1L2	NTN4
EPN1	CTTNBP2	EOGT	DAB1-AS1	THBS1	MKLN1	HAUS6	RNF39	DMC1		HIST2H2BE	CTTNBP2NL	LOC728739	ANO4
NRP2	TMEM74	DUSP10	PPFIA2	NEDD4L	MTMR9	GLIPR2	TMEM88	RFT1		NR4A2	BCL9	MMAB	APPL2
PTMA	PPP1R15B	CD44	TMEM133	NFIC	TMEM67	IL13RA2	NPPC	KLF15		LOC100294145	S100A10	PPTC7	C12orf75
MACROD2-AS1	MIR4793	FAM49A	RAI14	DNMT1	TRIB1		XPO1	FLJ13197		WSB1	GATAD2B	WSB2	IFT81
SNORA80	MOV10L1	EPHX2	PABPC4L	ILF3	CTTNBP2NL		EIF3J	SCFD2		HOXB3	ATP1A2	RHOF	C12orf49
IQSEC1	C11orf44	BCAT1	PLXDC2	ZNF829	BCL9		NOP2	RPP40		PRAC1	SLC30A1	DDX55	DYNLL1-AS1
TBC1D5	HORMAD2	IRGM	CBLB	GNLY	S100A10		PFKL	ZNF165		CSRNP3	PPP2R5A	ZNF268	LRRC43
RARB	WDR16	TBC1D8	SATB1	STK39	GATAD2B		PRPF19	PEX3		MOB3B	A2M	SPATA13	ATP12A
ARPP21	FA2H	GJA1	RALGAPA2	DIRC3	ATP1A2		KLKP1	DPY19L2P4		MTMR10	RASSF9	RFC3	CDADC1
C3orf18	PURG	OSGEP	GPR63	TMEM50B	SLC30A1		CASP3	FZD1		SHC2	IFT88	SLC25A30	SLITRK6
LINC01192	MKKS	RGS2	CDH7	DMC1	PPP2R5A		ADCK4	ESYT2		CD59	SLITRK6	BORA	FOXA1
PHOX2B	LOC101929154	LINC01029	RSPO3	CRELD2	A2M		FADS3	AGPAT5		RLN2	RAB8B	PNP	LRFN5
MIR1243	SLC25A47	SLC44A5	FURIN	ADM2	KIAA1467		WDR74	LPL		LOC90246	CDH7	DHRS2	PLEKHH1
LRBA	TBC1D1	SSR1	NR3C1	RFT1	RASSF9		PKN1	NKX3-1		ANKRD29	CBLN2	ARHGAP5	DICER1
RANBP3L	PIN1	LRP12	NPNT	KLF15	IFT88		KLK3	ZBTB10		NAPEPLD	AC019118.2	MTHFD1	MEG9
KCNK5	LPHN3	PDK1	FOXP1	MCM2	SLITRK6		OR2L3	SLC1A1		MFAP3	FAM84A	PLEK2	SEMA6D
LINC00222	CDRT7	NLGN1	RNF19A	FLJ13197	RAB8B		CAD	NFIB		GRB14	INO80D	ZFP36L1	SECISBP2L
MIR7160	PDZRN3	NDC1	ZG16B	SCFD2	CDH7		FOXD2-AS1	FAM122A		NIPA1	ARHGEF3	C14orf1	FAM214A
CNGB3	TOP1MT	HEG1	GALNT3	CETN3	CBLN2		C4orf46	C15orf41		OCIAD2	EPHA6	GTF2A1	TLE3
C9orf24	NDRG1	KLK2	FNIP1	RPP40	AC019118.2		RPP30	LINC01029		IFT80	LCORL	SEL1L	CREBBP
SMIM1	VAPA	GCNT1	BHLHA9	ZNF165	FAM84A		TSPO	DDX18		SNAPC3	CCNG2	CKB	MKL2
VAMP3	KLRF2	SLC4A4	PPP1R12A	PEX3	INO80D		EXOSC8	YAE1D1		ARID3B	TBC1D9	C15orf41	TMC7
SPSB1	GLIS1	TMEM181	MAT2B	DPY19L2P4	ARHGEF3		STEAP1	TMEM52		RAB40B	ZNF608	THBS1	AKTIP
EPHA8	PHACTR3	CRISPLD1	PDE6A	FZD1	EPHA6		PAXIP1-AS1	DHCR24		BMX	YIPF5	RAD51	RSPRY1
MIR1976	SMIM4	ATP1A1	NTNG1	ESYT2	LCORL		SNUPN	LPAR3		KRTAP5-6	GABRA6	CTDSPL2	KIFC3
CDCA8	LOC150776	TMEM243	TET3	AGPAT5	CCNG2		PRRG4	CNN3		TMOD2	LRRC16A	PAQR5	GLG1
C8B	GMDS	PUS7	ARRDC3	LPL	TBC1D9		DYM	LOC100129138		ST8SIA6-AS1	MICA	ADPGK	GABARAPL2
VANGL1	SUN1	XPR1	TP53INP1	NKX3-1	ZNF608		POLD2	FAM46C		FAM219A	PTCHD4	HDGFRP3	ERBB2
LINGO4	KIAA0040	TNFSF4	FREM2	ZBTB10	YIPF5		GPR183	RGS4		SERTAD3	RIMS1	ZNF592	STAT3
S100A12	RBMS3-AS3	NID1	ROCK1	SLC1A1	GABRA6		STIL	TNFSF4		FAM219B	EPHA7	HAPLN3	IGF2BP1
MIR3658	MIR4519	C1orf112	MMP16	NFIB	LRRC16A		SMG8	FBXO28		SPTAN1	GRIK2	BLM	SPAG9
MPZL1	BCL7B	HHLA2	RP11-84O12.4	FAM122A	MICA		THAP9	ST8SIA6		MARCH8	AHI1	NR2F2	PCTP
STX6	RP11-416O18.1	RBBP8	MAP7	C15orf41	PTCHD4		ASUN	CD44		PRSS8	ETV1	IGF1R	BCAS3
IER5	DEFA6	CHAC2	ZC2HC1A	LINC01029	RIMS1		OR1F2P	MYO1A		ID1	GPR85	ATF7IP2	LINC00673
NMNAT2	ANXA2P3	BORA	SI	DDX18	EPHA7		SLC25A10	BORA		IFNGR2	GRM8	EEF2K	MXRA7
RP11-463J7.2	C16orf80	MEIOB	PRKD1	MTRNR2L3	GRIK2		HERPUD1	HDGFRP3		SERTAD1	CCDC136	HSD3B7	LAMA3
MIR4735	SMPD2	DAB1	MIR4640	YAE1D1	AHI1		IFI44L	SLFN11		ZBTB47	KDM7A	GPT2	CDH2
CRB1	LOC101929153	SLC1A1	SNX16	TMEM52	ETV1		SLC44A4	TOM1L1		EGFL8	KIAA1147	NETO2	ASXL3
LGR6	SEMA4D	CTH	AGO2	DHCR24	GPR85		POLA2	FLJ43681		RHOD	C8orf4	IRX3	CTIF
NFASC	FMO9P	C3orf80	RSPH1	LPAR3	GRM8		VCL	TWSG1		PCDHB18	MMP16	NUP93	ZNF532
FCAMR	PHACTR1	CCDC90B	PLK2	CNN3	CCDC136		CLN6	RBBP8		PTPN13	FBXO32	GINS3	CDH7
DTL	FRMD4B	SV2A	GPR26	LOC100129138	KDM7A		PTMS	FAM49A		DYNLT3	ST3GAL1	TERF2IP	CBLN2
RPS6KC1	PLXNA1	MECR	ANKRD50	FAM46C	KIAA1147		NOL12	TBC1D8		WDR78	NAP1L3	CENPN	GZMM
KCTD3	SMPDL3A	ZNF729	TWIST1	RGS4	C8orf4		C9orf66	SLC39A10		RBM11	GPC4	SLC7A5	PLEKHF1
DUSP10	N6AMT1	MEST	UTRN	TNFSF4	MMP16		ALG5	COPS8		GCG	PBXIP1	ZNF778	RHPN2
COA6	LY86-AS1	VIPR1	AFF1	FBXO28	FBXO32		ANKRD30B	DEFB132		BBS1	REEP3	GEMIN4	LYPD3
LINC00200	FAM19A2	RSU1	VPS33A	ST8SIA6	ST3GAL1		DCUN1D5	ZNF501		AKAP9	GPR26	HES7	MARK4
LYZL1	RB1CC1	ELSPBP1	DICER1	CD44	NAP1L3		RFC2	ZNF589		UBXN6	FREM2	PER1	ARHGAP35
PARD3	PDAP1	ALG10	GIT2	OR5F1	GPC4		TUBE1	KBTBD8		FAM73A	RSPRY1	USP43	IZUMO2
ANXA2P3	PRSS16	MRPL4	SOGA3	SNX32	PBXIP1		CDK5RAP3	NLGN1		SLC17A4	CNTNAP5	NLK	AC019118.2
C10orf35	TESC	CKB	ZPLD1	MYO1A	REEP3		PI4K2A	SLC10A4		ORAI3	NCOA3	KRT19	C2orf50
MARK2P9	ELTD1	GDI2	WDR66	BORA	GPR26		ZNF566	HNRNPD		SMCO3	FNDC3B	C17orf104	FAM84A
SLC35G1	MRAP2	ANGPTL3	SLCO5A1	HDGFRP3	FREM2		MRPS18B	KLHL8		HIST1H2BG	SPATA6	PNPO	DNMT3A
PAX2	LOC646903	MAK	RASSF9	SLFN11	RSPRY1		SLC16A6	INPP4B		ERP27	SLC35D1	ATP5G1	LTBP1
MXI1	LOC100505817	GPX8	CCNG1	TOM1L1	CNTNAP5		COLEC12	FAM105A		CHD2	ARHGAP29	AKAP1	LRRTM1
PPFIBP2	CNOT4	TCOF1	CREBBP	FLJ43681	NCOA3		PNO1	HMGCR		LXN	NTNG1	MRPS23	NCK2
TUB	KCNJ3	NAA38	CDH10	TWSG1	FNDC3B		C17orf96	GRPEL2		PBX2	PHLDA3	ARSG	CNTNAP5
PSMA1	PLXNA2	HSD17B7	CASZ1	RBBP8	SPATA6		APRT	SSR1		KDM5B	PTPN14	MAP2K6	KCNJ3
LUZP2	WNT3A	SLC41A1	TDRD7	FAM49A	JUN		ZNF266	FKBP5		TLK2	CCDC34	TRIM47	TANC1
EXT2	PGM5P2	LOC728739	DDIT4L	TBC1D8	SLC35D1		ACP1	SLC17A5			STK38L	RHBDF2	DPP4
ALX4	CLDN12	RRP9	PLCL1	SLC39A10	ARHGAP29		NRBP2	TBC1D32			ZNF385A	FLJ43681	PDE1A
SYT7	ITSN2	DGKG	LAMA3	COPS8	NTNG1		ZNF256	HDDC2			GNS	LINC00668	COL5A2
LRRC32	CCRN4L	MIR4279	SEMA3D	DEFB132	KIAA1324		LYRM7	CLIP2			PTPRR	TWSG1	MYO1B
CCDC90B	PAPOLA	GTPBP4	KAT2B	ZNF501	PHLDA3		HEATR2	BHLHA15			KIAA1033	SEH1L	SATB2
FAT3	MIR1200	IGFBP2	KIAA0825	ZNF589	ELF3		PPP1R3E	SLC26A3			APPL2	ABHD3	INO80D
COLCA1	ASAH1	TSEN15	CDS1	TREX1	PTPN14		CDK10	PDIA4			C12orf75	RBBP8	DOCK10
SC5D	DPYSL3	INPP4B	PDE1A	KBTBD8	CCDC34		VARS2	PTK2B			HNF1A-AS1	TMEM241	RAMP1
MIR125B1	ST5	MBOAT2	MAP4K4	NLGN1	STK38L		ORC6	EPHX2			FNDC3A	LINC00669	TRAF3IP1
IQSEC3	MIR4479	MAFB	SLC16A7	SLC10A4	ZNF385A		ZNF639	MCMDC2			FOXA1	SYT4	C2orf54
RP11-598F7.4	BARHL1	ST8SIA6	C8orf4	HNRNPD	GNS		PPFIA3	LRRCC1			LRFN5	SKA1	GAL3ST2
CCDC77	PHYHD1	SLC1A3	ARNTL	KLHL8	PTPRR		PRR15L	CA13			PLEKHH1	NEDD4L	GPCPD1
RAD52	ERG	SEPT3	SEMA6A	INPP4B	KIAA1033		LIN52	LRP12			MEG9	TIMM21	BMP2
BCL2L14	KNSTRN	NFIB	MROH2A	FAM105A	APPL2		ATP6V1A	SYBU			FAM214A	CYB5A	SPTLC3
GSG1	RP11-451G4.2	RAB14	SLC25A13	HMGCR	C12orf75		CAPN5	MYC			AKTIP	LINC01029	FLRT3
GUCY2C	GRID2IP	TRIM35	ARSJ	CDC23	HNF1A-AS1		CCDC138	ASAP1			CCDC113	NFIC	KIF16B
PTPRO	SLC22A15	AGPAT5	ALDH1A1	GRPEL2	FNDC3A		TMED6	MAGEA1			PLEKHF1	DNMT1	RALGAPA2
ST8SIA1	MTOR-AS1	ZBTB10	ATXN7L3B	SSR1	DZIP1		CCDC18	ALG6			NCOA1	ILF3-AS1	KIF3B
C12orf71	OGDHL	DHCR24	EBF2	HIST1H2BN	FOXA1		ZNF283	CHD1L			LTBP1	LPHN1	MYL9
FLJ13224	MUSK	NOLC1	CPNE8	FKBP5	LRFN5			B3GALNT2			TP53INP2	TMEM161A	IFT52
PDZRN4	AKR1B1	MMAB	LIMA1	SLC17A5	PLEKHH1			HELLS			USP25	ZNF729	NCOA3
DPY19L2	FAM19A4	PTGER4	RPS6KC1	TBC1D32	MEG9			TLL2			APP	ZNF724P	RP11-290F20.3
MKRN9P	DAP	DHRS13	SLITRK3	HDDC2	FAM214A			ASIC1			SIM2	GPI	MIR645
DUSP6	DNAH9	LMNB1	PCDH10	CLIP2	AKTIP			KRT19			RBFOX2	ZNF529	USP25
CLLU1	ANO4	CMC2	GPR85	BHLHA15	CCDC113			ZNF667			NEK10	ATP1A3	CXADR
PRKAB1	EFNA5	SORBS2	NAP1L3	SLC26A3	PLEKHF1			MBOAT2			NFKBIZ	ISOC2	APP
CIT	SPEF1	RNGTT	SPATA18	PDIA4	MARK4			CHAC2			CBLB	MBOAT2	SIM2
LINC00944	ATXN1	ATP1A3	SPATA17	PTK2B	NCOA1			DLX2			PVRL3	FAM49A	IGLL5
LINC00423	NPFFR1	NUP93	GDAP1	EPHX2	LTBP1			ACSL3			STXBP5L	OST4	GSTT1
STARD13	FUT6	RGS4	SLC22A23	MCMDC2	DOCK10			DSN1			ACPP	ZFP36L2	CCDC117
ENOX1	PEX7	NEIL3	PARP8	LRRCC1	TP53INP2			PMEPA1			CP	CHAC2	RBFOX2
LINC00330	AC009473.1	OTUD1	YIPF5	CA13	USP25			SREBF2			LEF1	PAIP2B	EFCAB6
ITM2B	STH	PDIA4	RALYL	LRP12	APP			VIPR1			USP53	GNLY	SATB1
PCDH9-AS2	MIR488	PTK2B	PCDH11X	SYBU	SIM2			LGI2			PABPC4L	RPIA	NEK10
STK24	MIR99A	RHOU	IRAK1BP1	MYC	RBFOX2			UGT8			RICTOR	TBC1D8	HHATL
FGF14-IT1	SFTA1P	ALDH1B1	CA8	ASAP1	NEK10			CLGN			HCN1	POLR1B	TCAIM
FSCB	PARD3B	GNB4	PVRL3	ZNF280C	NFKBIZ			LMNB1			CARTPT	STEAP3	ARHGEF3
ATL1	MIR4291	NT5DC3	TRPS1	MAGEA1	CBLB			HNRNPAB			EDIL3	DLX2	FOXP1
ARG2	BRI3	API5	IFT81	ALG6	PVRL3			GJA1			FNIP1	OLA1	ROBO1
RP11-300J18.1	KCNG1	IFT57	ABL2	CHD1L	STXBP5L			SOD2			MAT2B	SLC39A10	CADM2
OTUD7A	NTM	DDX55	EXOC2	B3GALNT2	ACPP			XKR6			MDGA1	DIRC3	EPHA6
SEMA6D	LINC00578	ASRGL1	RHPN2	DDIT4	CP			UBXN2B			FAM83B	FARSB	TMEM45A
HERC1	LINC00298	EPHX4	HCN1	HELLS	LEF1			DOCK8			PNRC1	ACSL3	PVRL3
ZNF609	WDR72	ANKRD32	SIM2	TLL2	USP53			PTCH1			TMEM196	MFF	ZBTB20
MIR184	NCAM2	IGF1R	TEAD3	ASIC1	PABPC4L			ZNF883			SEMA3D	COPS8	FSTL1
KIAA1024	DTHD1	GOLM1	WDR91	HES7	RICTOR			SCML1			ORAI2	DEFB132	ABTB1
SV2B	FSCB	PYCR1	CCSAP	KRT19	HCN1			RSU1			CHRM2	SLC23A2	ACPP
RP11-661P17.1	HEATR6	HK2	SLC40A1	ZNF667	CARTPT			BCAT1			ENTPD4	TMX4	PIK3CB
SLCO3A1	LINC00574	SMC1B	TMEM47	MBOAT2	EDIL3			SEL1L			WWP1	DSN1	CP
LINC00924	MIR181A1HG	ZNF559	CPM	CHAC2	FNIP1			CKB			TP53INP1	MAFB	TSC22D2
ADAMTS17	MIR5702	HSPA2	TMEM45A	DLX2	MAT2B			BLM			SDC2	MTRNR2L3	MME
ASB7	ADCY8	GHR	PPA2	ACSL3	MDGA1			EEF2K			RORB	PCMTD2	SI
FBXL16	EGOT	SIRT5	EDIL3	DSN1	GSTA2			RHBDF2			TMEM38B	CHAF1B	ZBBX
XYLT1	LRRC41	PRIM2	IER5	PMEPA1	FAM83B			TMEM241			INADL	ADARB1	PHC3
UBFD1	SNHG5	PEX3	LRFN5	CDC45	PNRC1			CEBPG			PLXDC2	DERL3	FNDC3B
ZFHX3	ERVV-2	ISOC2	FAM160B1	SREBF2	TMEM196			PNPT1			HECTD2	PLA2G3	LIPH
AC009120.4	SMAD6	PRPS2	HOXA1	VIPR1	SEMA3D			GPD2			PRSS23	FOXRED2	LEPREL1
MIR4720	RUNX3	RPP40	KIAA1211	LGI2	ORAI2			IGFBP2			DUSP16	TTLL12	CLDN1
SPG7	FRMD4A	SLC26A3	ABTB1	UGT8	CHRM2			FARSB			SLC16A7	SMC1B	LCORL
USP43	SNORA14A	DPY19L2P4	APP	CLGN	ENTPD4			TMX4			TRHDE	CRELD2	SPATA18
ASIC2	MOB2	MARC1	SATB2	LMNB1	WWP1			HHLA2			SECISBP2L	FANCD2	KIAA1211
KRT36	TNS3	NCAPD3	SLC30A1	HNRNPAB	TP53INP1			DGKG			IGF2BP1	MRPS25	UGT2B10
C1QL1	ZNF713	SCFD2	MIR30A	GJA1	SDC2			NCAPG			DLGAP1-AS1	RARB	MOB1B
MIR152	SLC16A14	JPH1	MME	SOD2	RORB			SPCS3			CTIF	CSRNP1	FAM47E
ANKFN1	CDK5R1	KAT2A	HOXA13	XKR6	SLC35D2			RNGTT			CXADR	VIPR1	CCNG2
ARSG	LOC285768	ATP5G1	HLA-DRA	UBXN2B	TMEM38B			SLC35B4			PDLIM5	ZNF589	WDFY3
MAP2K6	LINC01139	KBTBD8	CELF3	BOP1	INADL			PINX1			GSTCD	TREX1	AFF1
LINC00673	DPT	FZD1	ZMAT3	DOCK8	PLXDC2			ATAD2			ANKRD50	RPL29	PDLIM5
FASN	CCDC175	DCAKD	KIF16B	IFNA5	HECTD2			FAM84B			PCDH10	RFT1	UNC5C
RAB12	MTM1	SLC29A2	ITLN1	PTCH1	GAS2			ALDH1B1			GCNT4	KBTBD8	DDIT4L
ZNF521	TOP1	PTCH1	MAPK13	ZNF883	PRSS23			SV2A			GLI3	CD47	TET2
MIR302F	CDCA4	SPOCK1	SYTL5	SCML1	DUSP16			ELK4			MET	HHLA2	NPNT
KLHL14	C6orf118	TMEM171	ACPP	RSU1	SLC16A7			ARL5B			NCOA2	PHLDB2	LEF1
ZNF397	RHBDD1	EFEMP1	CTIF	ZNF485	TRHDE			NOLC1			AGO2	TMEM39A	ARSJ
MIR5583-1	LINC01111	TAF1A	LINC00674	BCAT1	SECISBP2L			TRIM8			TMEM2	PLA1A	ANKRD50
CCDC68	CES5AP1	SEH1L	CCDC146	SEL1L	IGF2BP1			GLYATL2			AK8	PDIA5	INTU
PMAIP1	RGMA	ERCC6L	ZBTB20	CKB	DLGAP1-AS1			STYK1			SLC9A7	HEG1	PCDH10
LOC339298	MIR3692	FAM98B	KIAA1109	BLM	CTIF			VDR			EDA2R	KLF15	PABPC4L
KXD1	RGN	FTH1	SECISBP2L	EEF2K	VRK3			RASSF3			CASZ1	TMCC1-AS1	GAB1
LINC00662	RNF128	CSTF2T	RLN1	HN1	TRAF3IP1			ZNF268			CELA3B	SLCO2A1	ZNF827
GPI	THSD7A	CHAC1	CLSTN3	RHBDF2	CXADR			FAM98B			SMPD1	SELT	RAPGEF2
CCDC8	AC010987.6	PINX1	ST7	TMEM241	PDLIM5			RAD51			ANO6	C3orf80	SH3RF1
NPAS1	ZNF385B	ERI1	UBE4B	CEBPG	GSTCD			HSD3B7			AMIGO2	NLGN1	SLC12A7
MYT1L	PTX3	PLA2G3	PON2	PNPT1	ANKRD50			CIRH1A			PPFIA2	NAALADL2	CTNND2
AC105253.1	RIMBP2	CHD1L	NTS	PAIP2B	PCDH10			TERF2IP			MGAT4C	LGI2	RAI14
SDC1	CACNA2D3	TDRD9	ZFAND5	GPD2	GCNT4			AKAP1			C12orf49	FLJ13197	RICTOR
RTN4	WWC1	PPIF	TLE3	IGFBP2	GLI3			ATP1A3			ME2	ERVMER34-1	PARP8
AC007099.1	TUSC7	TRAF5	CP	FARSB	MET			MFF			DOK6	SCFD2	ERBB2IP
AC079117.1	CNR1	SPCS3	CWF19L2	TMX4	NCOA2			DHX35			NCK2	PARM1	CARTPT
DPP10	PCDH7	SLC25A30	POU3F2	HHLA2	AGO2			AADAT			BMP2	CXCL13	GCNT4
AC010890.1	CATSPERG	HTRA1	ANKRD46	DGKG	TMEM2			TTC33			RP11-290F20.3	HNRNPD	SERINC5
ACMSD	PALM2-AKAP2	WNT10B	RICTOR	NCAPG	AK8			HMGCS1			NCAM2	KLHL8	EDIL3
TYW5	UBXN2B	DDIT3	SKIL	SPCS3	SLC9A7			RIOK1			ZBTB20	BMPR1B	ARRDC3
CYP27A1	SH3RF1	RIOK1	DMRT3	RNGTT	EDA2R			MCM3			GC	CCDC109B	FAM174A
RP4-779E11.3	SBF2	FAM129A	WWP1	SLC35B4	CASZ1			ADAT2			UNC5C	UGT8	C5orf30
SNORD17	USH1C	GPD2	FNDC3B	PINX1	CELA3B			ACN9			NPNT	SNHG8	SEMA6A
RALGAPA2	PIK3CG	POGLUT1	DENND1B	ATAD2	MEAF6			PUS7			GAB1	LOC645513	ZNF608
MIR499B	NDN	TIMM44	SLITRK6	FAM84B	SMPD1			THAP5			RB1CC1	TRPC3	FNIP1
EMILIN3	DAAM2	SSFA2	FTO	ALDH1B1	ANO6			GPR37			RALYL	INPP4B	NR3C1
RP5-1010E17.2	FLJ45974	HSD17B7P2	OTX1	POLA1	AMIGO2			LINC01003			ANKRD46	AADAT	YIPF5
LINC00310	C6orf52	CLIP2	LINC00271	SV2A	PPFIA2			MELK			ZFAND5	SPCS3	JAKMIP2
DSCAM	ASAP1	GPI	RBFOX2	ELK4	MGAT4C			GCNT1			RCAN3	SORBS2	PDE6A
IL17RA	RUNX1T1	TMEM39A	DLX5	ARL5B	C12orf49			GOLM1			ANKRD20A12P	TRIP13	GALNT10
TEF	ITFG2	ZBTB16	ZNF608	NOLC1	CLIP1			MID1IP1			LHX9	FAM105A	CCNG1
PACSIN2	TMBIM4	PREX2	TMEM45B	TRIM8	RRN3P2			TRAF5			C10orf12	MYO10	MAT2B
CNTN4	SRD5A1	KLHL8	GSN	GLYATL2	ME2			GDI2			CNNM2	NPR3	RNF130
CTNNB1	SLMO2	CNTRL	SERAC1	STYK1	DOK6			ADRA2A			HABP2	PTGER4	EXOC2
ACOX2	RIMS1	GNG12	LRRC6	VDR	IZUMO2			MRPL42			KRT8P41	TTC33	SLC22A23
PPP4R2	LINC01003	SLC1A5	ATP2B1	RASSF3	NCK2			LOC643770			TEAD1	DIMT1	DSP
LOC152225	SLCO2A1	PER1	ZNF385A	ZNF268	BMP2			SPATA13			ARNTL	TNPO1	EDN1
ZPLD1	KCNN3	PIGV	FLRT3	FAM98B	RP11-290F20.3			ADPGK			PCED1B	HMGCR	FAM65B
CD47	UFSP1	MELK	SCAPER	RAD51	NCAM2			ZNF724P			PPM1E	ANKRD32	LRRC16A
B4GALT4	CHST2	F3	BASP1	HSD3B7	ZBTB20			PTGER4			ROCK1	EFNA5	MIR4640
MYLK	ACTN1-AS1	TLL2	KIAA0513	CIRH1A	AMOTL2			DPYSL3			MKNK2	YTHDC2	MICA
PLSCR2	FZD9	NLK	RABGAP1	TERF2IP	SMIM14			PGC			COL5A2	SPOCK1	MICB
C3orf55	CNTN4	NFIC	ATP12A	AKAP1	GC			PRIM2			MYL9	CDC23	NEU1
B3GALNT1	MIR4471	B3GALNT2	TMEM196	TIMM21	UNC5C			TTPA			IGLL5	PCYOX1L	MDGA1
SLITRK3	KITLG	LINC00668	PDLIM5	ATP1A3	NPNT			NDC1			SATB1	PPARGC1B	GSTA2
TNIK	MIR4305	ACN9	PCTP	MFF	GAB1			SLC44A5			CRTAP	NOP16	GSTA4
TMEM212	HNRNPH1	DNAJC1	ANO6	DHX35	RB1CC1			PMVK			TMEM45A	HNRNPAB	FAM83B
ATP11B	PRSS50	PC	C5orf30	AADAT	RALYL			HLX			TSC22D2	RPP40	RIMS1
SLIT2	ARHGAP24	UQCC2	ADAMTS1	TTC33	ANKRD46			CHML			MME	SSR1	MYO6
PPARGC1A	ENGASE	C15orf41	WDR96	HMGCS1	ZFAND5			DNAJC1			PHC3	CD83	IRAK1BP1
LIMCH1	KIAA1456	ALKBH2	CGN	PGGT1B	MST4			PDSS1			CLDN1	ZNF165	PNRC1
SRD5A3	MTRNR2L6	CNTD2	LRRIQ1	NOP16	RCAN3			HSD17B7P2			PRKG2	UQCC2	EPHA7
IGFBP7	C9	ZNF268	GSTCD	RIOK1	MOV10			CYP2C8			DDIT4L	FKBP5	GPR63
TECRL	MIR8056	PIBF1	LMLN	MCM3	ANKRD20A12P			SPIC			ARSJ	PGC	POU3F2
CXCL13	LOC401242	MCMDC2	FAM154A	CEP57L1	LHX9			ALDH1L2			RAPGEF2	SLC29A1	GRIK2
RASGEF1B	UTP18	DHRS2	KDM7A	ADAT2	C10orf12			FAM222A-AS1			CDH12	TMEM14A	SESN1
AFF1	AEBP2	FAM135A	GABRQ	ACN9	CNNM2			SLC25A30			RAI14	ELOVL5	TRAF3IP2
MANBA	GMPR	TLR3	PPP2CB	ZNF789	HABP2			GTF2A1			MAP3K1	PRIM2	PTPRK
CASP6	GOLGA1	TMEM5	GAPVD1	VGF	KRT8P41			GINS3			PLK2	PTP4A1	PDE7B
PCDH18	SPHKAP	PUS7L	COL5A2	PUS7	TEAD1			GEMIN4			ARRDC3	SLC17A5	MAP7
TTC29	ASB5	TTLL12	LRRN1	THAP5	ARNTL			ALDH3A2			C5orf30	RNGTT	UTRN
PET112	MIR152	UGT8	NFKBIZ	GPR37	EXPH5			C17orf104			CYSTM1	CEP57L1	IQCE
ANP32C	MIR4299	TERF2IP	INO80D	LINC01003	PCED1B			MRPS23			JAKMIP2	TBC1D32	ETV1
RWDD4	ISX	SELT	SMPD1	MELK	PPM1E			TAF4B			PDE6A	GJA1	TWIST1
LINC00603	RP11-793H13.3	POU6F1	OR2J2	GCNT1	ROCK1			MOCOS			GALNT10	HDDC2	GLI3
LOC101928569	CCAT1	LAT2	NEK10	GOLM1	MKNK2			SKA1			GABRA1	IFNGR1	CDC14C
PIK3R1	LINC00276	KCNQ5	LGALS8-AS1	MID1IP1	COL5A2			ZNF729			EDN1	ADAT2	SEMA3C
LOC101929154	ARHGAP27	GLYATL2	CALML4	HSD17B10	MYL9			HK2			MIR133B	PLEKHG1	SEMA3D
AP3B1	AC087859.1	FLJ20021	EFNB2	TRAF5	IGLL5			RPIA			MYO6	AKAP12	RUNDC3B
SERINC5	RP11-166O4.5	ZNF451	CADM2	GDI2	SATB1			IFT57			GPR63	TFB1M	CASD1
MIR9-2	CTDSPL	NR2F2	MKLN1	ADRA2A	CRTAP			PTPLB			SESN1	TMEM181	DLX5
NR2F1-AS1	RAB9BP1	IFNGR1	FAM65B	MRPL42	TMEM45A			SLCO2A1			PTPRK	SOD2	LMTK2
FAM174A	KCNH8	NSMCE1	FBXO32	LOC643770	TSC22D2			SLC4A4			UTRN	MPP6	ORAI2
EFNA5	MIR4432	MYBBP1A	CNEP1R1	SPATA13	MME			PARM1			PON2	YAE1D1	GPR85
FEM1C	PI4KB	AR	CDH12	ADPGK	PHC3			LOC645513			PCMTD1	TNS3	MET
LOC102467223	LOC100996455	NOP56	LATS2	ZNF724P	CLDN1			TRPC3			LRRC6	CLIP2	GRM8
LOC100505841	BMPR1B	NTAN1	CTDSP2	PTGER4	PRKG2			NEIL3			ACER2	TMEM243	CCDC136
RP11-756H20.1	COL11A1	MPP6	SGTB	DPYSL3	DDIT4L			SORBS2			ALDH1A1	CROT	MKLN1
CDC42SE2	EGR3	KIF15	JAKMIP2	PGC	ARSJ			TNPO1			TMEM245	DPY19L2P4	TMEM140
SPINK14	NRXN3	BLM	SLC2A12	PRIM2	RAPGEF2			ANKRD32			SENCR	FZD1	CHRM2
CDX1	EIF3D	LPL	PCMTD1	TTPA	CDH12			UQCC2			EFNB2	PDK4	KDM7A
SGCD	C10orf35	RHOF	LGR4	NDC1	RAI14			IFNGR1			TSPAN3	ACN9	KIAA1147
LCP2	TNFSF10	DHRS11	S100A10	SLC44A5	MAP3K1			TMEM181			ZNF532	ASNS	PPP1R3B
MSX2	EOMES	TMEM180	GOLGA7	PMVK	PLK2			RPA3			RPRM	BHLHA15	RP11-115J16.1
KIAA1191	BMPER	MAGT1	FSTL1	HLX	ARRDC3			POT1			MYO1B	ZNF789	ENTPD4
RUFY1	CHST12	PARM1	KIAA1147	CHML	C5orf30			FDFT1			FAM126B	VGF	EBF2
CNOT6	AC005062.2	C1orf21	TEX9	DNAJC1	CYSTM1			PREX2			XRN1	PUS7	PPP2R2A
GFOD1	CRTAM	OXNAD1	LRRC43	PDSS1	JAKMIP2			OSGIN2			SPATA18	PRKAR2B	BNIP3L
RNF144B	CEP78	CHML	LCOR	HSD17B7P2	PDE6A			SQLE			CCNG1	SLC26A3	KIF13B
HLA-F	DSC2	DHX35	KIAA0355	CYP2C8	GALNT10			CTSL			EXOC2	THAP5	GTF2E2
DAAM2	LHX8	PRKAR2B	CELF5	SPIC	GABRA1			INIP			BNIP3L	PTPRZ1	C8orf4
LINC00951	PPP1R12B	YTHDC2	DUSP6	ALDH1L2	EDN1			MAOA			CA8	GPR37	PCMTD1
IL17A	SALL3	MYO10	ABCA1	FAM222A-AS1	MIR133B			UCHL5			MOB3C	TMEM209	RB1CC1
PAQR8	LOC642236	EEF2K	KRT33B	SLC25A30	MYO6			CENPN			ZBED6	SLC35B4	CA8
TINAG	POLN	STK39	DIP2B	ACOT2	GPR63			TSACC			SPATA17	PDIA4	SLCO5A1
TBX18	ZNF728	TWSG1	TRIB1	GTF2A1	SESN1			PIGM			CCSAP	LINC01003	NCOA2
POU3F2	EXT1	LRRCC1	CARTPT	GINS3	PTPRK			PYCR2			LGR4	PINX1	ZC2HC1A
LAMA2	CCNL1	RFT1	MYO1B	GEMIN4	UTRN			PUS7L			SYTL2	XKR6	SNX16
FUCA2	LINC01192	SLC25A37	NLGN4Y-AS1	ALDH3A2	PON2			PNP			CREBL2	SLC39A14	RALYL
RPS6KA2-IT1	GUCY1B2	CSTF2	NEU1	C17orf104	PCMTD1			ZNF592			GPRC5A	SLC25A37	WWP1
SNX13	GRB10	ZNF527	SLC9A7	MRPS23	LRRC6			RRBP1			ATP2B1	NKX3-1	MMP16
LOC101927811	FIGNL1	GGNBP2	ZSWIM4	TAF4B	ACER2			ZNF451			TCP11L2	PTK2B	TMEM67
ABCB5	BPGM	MID1IP1	ERBB4	MOCOS	ALDH1A1			KCNQ5			ATP12A	EPHX2	TP53INP1
RNU6-16P	MIR592	HDDC2	CEP89	SKA1	TMEM245			CNTRL			LRRC57	UBXN2B	SDC2
LOC441204	MIR6760	TM7SF3	COL6A4P2	ZNF729	ANKRD42			FAM129A			ANTXR1	TTPA	RNF19A
BMPER	CEACAM21	TBC1D32	GABRA6	MTIF2	SENCR			SLC29A2			LRRTM1	MCMDC2	TRPS1
POM121L12	MIR1208	TRIM8	DNMT3A	HK2	EFNB2			FAM136A			SPTLC3	PREX2	FBXO32
LIMK1	C10orf113	FBXO28	NCOA3	RPIA	TSPAN3			CDCA7			ZBBX	JPH1	MTSS1
TP53TG1	ST8SIA2	RPF2	C12orf75	IFT57	KCTD13			NELFCD			FAM47E	ZBTB10	TRIB1
ANKIB1	IL7	ZFP36L2	DUSP18	PTPLB	ZNF532			NPR3			PPA2	LRRCC1	ST3GAL1
PNPLA8	CAST	WDR62	DUSP8	SLCO2A1	RPRM			IRGM			RSPO3	E2F5	AGO2
TES	LMBRD1	PUS1	UBXN11	LAMP3	MYO1B			RAD54B			HIBADH	CA3	FAM154A
LOC154872	POTEA	ZNF778	GCNT4	SLC4A4	FAM126B			RAB14			PTPN12	OSGIN2	ACER2
AC000099.1	MTMR9	PLA2G4F	BCL9	PARM1	XRN1			CCKBR			SLC25A13	POP1	TJP2
SMKR1	PRTN3	PAQR5	FOXA1	LOC645513	SPATA18			FTH1			PPP1R3B	LRP12	TMEM2
AKR1B1	SPIDR	GPR137B	GPR126	TRPC3	CCNG1			STEAP3			NOV	SYBU	TMC1
TPK1	C16orf72	MTMR1	PIK3CB	NEIL3	EXOC2			ATF7IP2			TAL2	ATAD2	ALDH1A1
RBM33	ROBO1	FAM105A	WDFY3	SORBS2	BNIP3L			C3orf80			STOM	MYC	RORB
AC073133.1	HIBADH	SFR1	SENCR	TNPO1	CA8			MEP1A			MVB12B	ASAP1	BICD2
UBE3C	FLJ36777	TMEM52	FAM214A	ANKRD32	MOB3C			ASNS			TSC1	BOP1	SLC35D2
MIR598	GYG2P1	ELOVL5	SLC26A11	UQCC2	ZBED6			MTMR6			SLC16A4	SLC1A1	LOC286367
CSGALNACT1	HIF1AN	SYBU	RIT1	IFNGR1	SPATA17			MTHFD1			ATP1B1	NFIB	ABCA1
RP11-24P4.1	SEC16B	PDSS1	ADCY9	TMEM181	CCSAP			ZNF527			TLE3	GLIPR2	TMEM38B
EGR3	PCDH12	C18orf25	LRRTM1	ERMARD	A1CF			FLJ20021			ARHGAP35	MELK	GSN
STC1	FAT3	ASIC1	MYO6	RPA3	LGR4			TMEM209			INTU	ALDH1B1	STOM
EBF2	VPS8	NPHS2	ANKRD52	POT1	SYTL2			MAPKAPK5-AS1			ERBB2IP	GCNT1	ST6GALNAC6
FUT10	SSR3	THAP5	HLA-DMB	FDFT1	CREBL2			OST4			SEMA6A	GOLM1	EDA2R
UNC5D	ADTRP	SLC39A10	ATP1B1	PREX2	GPRC5A			NXPE3			RAVER2	CTSL	GPC4
NKAIN3	VAC14	GLRX3	RHOBTB1	CA3	ATP2B1			GNB4			TUFT1	PTCH1	NLGN4Y-AS1
MRPS28	ACSL6	LPAR3	SERPINH1	OSGIN2	TCP11L2			HERC5			C10orf76	CNTRL
SNX16	CACNA1E	SREBF2	TMEM140	MTERFD1	ATP12A			CD83			WDR66	ENDOG
SLC7A13	COL22A1	POT1	LRP10	SQLE	LRRC57			PHF19			MXRA7	MID1IP1
C8orf37	ETV1	FAM91A1	UBL3	CTSL	ANTXR1			SLC25A33			MIR320E	MAOA
LOC100500773	CDH4	GPT2	TEAD1	INIP	LRRTM1			MECR			DNMT3A	HSD17B10
EXT1	SNX20	DOCK8	PCED1B	MAOA	SPTLC3			HPDL			DPP4	MAGT1
SAMD12-AS1	CYLC2	SLC10A4	SPATA6	UCHL5	ZBBX			ATP1A1			GALNT3	ZNF280C
FAM135B	MIR548F2	ACSL3	PTPRK	TMEM41B	FAM47E			TAF1A			PDE1A	RBMY2EP
RFX3	KCNV1	SPATA13	TMEM38B	CENPN	PPA2			NID1			LIPH
KIAA1432	RXFP1	MARS2	CCDC117	E2F5	SLC10A7			ZMIZ1			LINC00271
TMEM261	SNX19	MOCOS	HBP1	KATNAL2	HLA-DQB1			SFR1			RUNDC3B
LINC00583	SCARNA3	CD83	TSLP	TSACC	RSPO3			ASRGL1			TMC1
MIR3152	ZCCHC2	VDR	PCNX	PIGM	HIBADH			CUL5			GSN
FAM154A	WWC2	AADAT	RCAN3	PYCR2	PTPN12			CHEK1			RAP2C
SPATA31D1	CNGA2	HMGCS1	USP53	PUS7L	SLC25A13			TM7SF3			REG4
C9orf47	RP11-600K15.1	PMEPA1	ST8SIA1	PNP	PPP1R3B			PRIM1			KIFC3
RP11-406A20.1	CSNK2A3	HLX	DNALI1	ZNF592	NOV			RHOF			FBXL20
RGS3	ARHGEF26	OLA1	RAVER2	DHODH	TAL2			DDX55			COMMD1
SNORA70C	PTP4A1	MEP1A	TMC1	RRBP1	STOM			C14orf1			GCC2
GPR21	SPTSSA	MAOA	LCORL	ZNF451	MVB12B			CTDSPL2			CCDC117
REXO4	MIR4802	TMED2	SNCA	KCNQ5	TSC1			PAQR5			SKIL
AR	ZEB1	SLAIN1	TESK2	CNTRL	SLC16A4			IGF1R			KIAA1211
RAB9B	TMEM132D	MFF	NIN	FAM129A	ATP1B1			GPT2			NR3C1
PAK3	LINC00615	NELFCD	KCNE3	MRPL17	TLE3			NETO2			HBP1
NLGN4Y-AS1	LZTS1	IGF1	RAB30	SLC29A2	ARHGAP35			NUP93			RP11-115J16.1
PPAP2B	FBLN1	GTF2A1	PPP2R2A	FAM136A	INTU			DCAKD			TJP2
DARC	DNAJC6	SLC1A4	C1orf116	CDCA7	ERBB2IP			C18orf25			PCDH11Y
KCNMA1	KCNMB2	GINS3	ZNF680	NELFCD	SEMA6A			TIMM44			SOAT1
EFCAB4B	LINC00226	LGI2	HNF1A-AS1	NPR3	RAVER2			GTPBP3			LCOR
RMST	SPDEF	ITPRIPL2	ERO1L	IRGM	TUFT1			TMEM161A			CWF19L2
KATNAL1	CACTIN	TP53	GAB1	RAD54B	C10orf76			ZNF257			FTO
CLMN	CNTNAP2	FLJ13197	LRRC31	RAB14	WDR66			ISOC2			LEPREL1
LOC339166	ENSA	CA13	TMED8	CCKBR	SNAP23			ZFP36L2			CCDC30
MBD2	NEDD9	OST4	CELA3B	FTH1	MXRA7			MSH6			TMEM45B
CLRN1	RAPH1	ZNF420	BICC1	STEAP3	MIR320E			POLR1B			TMC7
CRMP1	LIPG	CPSF2	ANKRD20A12P	WDR76	DNMT3A			RHBDD1			KIDINS220
DEFB112	MGC45800	C1orf74	A2M	ATF7IP2	DPP4			SLC23A2			REV3L
ARHGAP18	MEPCE	ZNF501	ERBB2IP	C3orf80	GALNT3			CHAF1B			HOXA1
GNA12	LINC00662	NXPE3	RAB27B	MEP1A	PDE1A			ADARB1			LRRIQ1
FOXK1	TCF4	SFXN2	TANC1	ZP3	LIPH			TTLL12			DICER1
PLXNA4	ZNF648	TUB	SGMS2	ASNS	LINC00271			SMC1B			SKI
TUSC3	BTN2A3P	FLJ43681	ME2	MTMR6	RUNDC3B			KCTD6			CYR61
AJAP1	MGC27382	NETO2	NOV	MTHFD1	TMC1			PPAT			DIP2B
IGSF21	FLJ37505	SLC25A33	PSMB9	ZNF527	GSN			SLC7A11			RAB27B
SRSF10	MAN2C1	RAD54B	SOS2	FLJ20021	RAP2C			MIR4279			TANC1
PIGV	UNC5CL	NUS1	APPL2	DIMT1	REG4			MARVELD2			MIR645
FAM229A	CALN1	TRIP13	RPRM	TMEM209	KIFC3			PCYOX1L			MOB1B
HMGB4	HPCAL1	STEAP3	KMT2E	MAPKAPK5-AS1	FBXL20			WWC1			TRAF3IP2
EXO5	SIPA1L2	ATF7IP2	SYP	HAPLN3	COMMD1			TFB1M			IQCE
SLC2A1	PCDH17	RECQL	RP11-40F8.2	SLC7A5	GCC2			PPIA			LAMB1
DAB1-AS1	MIR8054	BAG2	CPEB2	OST4	CCDC117			CROT			AK3
MGC34796	ZNF678	CXorf57	CNTNAP5	NXPE3	SKIL			ERI1			DHRS3
DIRAS3	JDP2	DENND4A	HMGCS2	GNB4	KIAA1211			SLC39A14			GATA3
MGC27382	BMP6	DEFB132	TMEM2	HERC5	NR3C1			CHRNA2			BTRC
LRRC8B	ZRANB2-AS2	MTTP	ARHGAP29	CCDC109B	HBP1			UTP23			SHOC2
BARHL2	OR4K5	ZNF883	PTCHD4	CD83	RP11-115J16.1			WDYHV1			USP47
F3	TRABD2A	SESN3	SHOC2	PHF19	TJP2			NOL8			CAPRIN2
LPPR4	MFSD9	PDIA5	SYTL2	SLC25A33	PCDH11Y			HIATL1			LRRC43
KCNA3	STK35	TMEM50B	SDC2	MECR	SOAT1			ENDOG			LATS2
CD53	DGKI	CHRNA2	ZNF217	AKIRIN1	LCOR			EXOSC2			UBL3
PDE4DIP	SCIMP	INIP	AREG	ZFP69B	CWF19L2			PDK3			FRY
LOC388692	DYRK3	TRIM47	PRKG2	HPDL	FTO			MAGT1			N4BP2L1
VPS45	CNOT11	FKBP5	RAB9A	ATP1A1	LEPREL1			ZNF778			SOS2
CELF3	CELF2-AS2	CNOT6L	OCLN	TAF1A	CCDC30			ATP5G1			PCNX
RIIAD1	C1orf106	ATAD2	HHATL	NID1	TNKS2			LRRC59			SCG3
SLC27A3	BRCA1	RPA3	CLEC18B	ZMIZ1	TMEM45B			MRPL4			FAM63B
ETV3	OSGIN2	NUFIP1	PHC3	PCGF6	TMC7			PCMTD2			CREBBP
ATP1A4	LOH12CR1	TRIM59	ATP1A2	SFR1	KIDINS220			DERL3			KDM6B
FAM78B	NFATC1	IL6ST	NTN4	ASRGL1	REV3L			RPL29			TTC25
POGK	MSR1	ENDOG	FRAT2	CUL5	HOXA1			RCC1			USP32
LINC00626	AC131097.3	MTMR6	ESRP1	CHEK1	LRRIQ1			ANGPTL3			SLC26A11
RALGPS2	CCND2	CD320	LAMB1	MAGOHB	DICER1			SLC45A3			SERPINB2
ABL2	FAM43A	ZDHHC23	LINC01136	TM7SF3	SKI			RAB7L1			GZMM
APOBEC4	RAB3IL1	YDJC	IQCE	SMAGP	CYR61			SLC41A1			TRIP10
B3GALT2	ENOX1	PHF19	PLEKHM3	PRIM1	DIP2B			TMEM180			CYP4F3
LMOD1	RP11-554F20.1	FOXRED2	FAM214B	UNG	RAB27B			HTRA1			RHPN2
OPTC	FAM114A2	KCTD6	USP25	RHOF	ZNF844			BEST1			KIAA0355
SOX13	RFC3	POP1	CYR61	DDX55	TANC1			SLC3A2			PLEKHM3
ETNK2	GCK	SLC15A2	FAM183A	C14orf1	MIR645			DHCR7			VIL1
LEMD1-AS1	SMAD3	ZNF667	COCH	CTDSPL2	GSTT1			USP28			WDFY1
CD55	SCN8A	SLC23A2	MLLT3	PAQR5	MOB1B			CCDC15			GAL3ST2
SERTAD4	ATE1	SLFN11	RAB19	IGF1R	TRAF3IP2			NCAPD3			KIF3B
KCNH1	SPRR2A	ZNF582	PHIP	GPT2	IQCE			POU6F1			IFT52
HLX-AS1	LOC100131496	C6orf211	EDN1	NETO2	LAMB1			PPTC7			C21orf88
CAPN8	GJA5	ATL3	ZBED6	NUP93	AK3			ARHGAP5			EFCAB6
ENAH	PDS5B	FAM222A-AS1	GALNT10	VPS9D1-AS1	TPRG1L			TXNDC16			TCAIM
ZNF847P	ATOH1	MAGEA1	YPEL2	SARM1	DHRS3			GINS2			PIK3CB
LINC01132	CDH9	RP11-314C16.1	TSC22D2	DCAKD	RNF11			TRIM47			LMLN
GREM2	SOX21-AS1	HMGCR	EFCAB14	PNPO	GATA3			DCXR			ZNF827
LINC00700	NXPH1	FAM122A	ANTXR1	TYMS	TET1			LINC00668			CDH10
SFTA1P	ZNF519	MTHFD1	DLGAP1-AS1	ABHD3	NODAL			LPHN1			PARP8
MCM10	CUBN	TIMM13	CASD1	C18orf25	BTRC			RPSAP58			MIR4640
SVIL	C14orf177	GRIN3A	AGBL3	CYB5A	SHOC2			SLC1A5			NEU1
MIR3924	MYO16	OTUD6B	CCNG2	TIMM44	USP47			SMC6			TNFRSF21
ZNF503-AS1	PTH2R	FAR1	GPC4	ILF3-AS1	CAPRIN2			OLA1			GSTA4
CYP26C1	DENND2A	PMVK	KIF13B	GTPBP3	NUDT4P1			MARS2			MAP7
MYOF	ANK2	ACADL	LMTK2	TMEM161A	LRRC43			ACADL			SERAC1
PLCE1	ABCC1	PNP	BTG2	ZNF257	LATS2			SLC5A3			ZNF680
SLC18A2	CYP2J2	TRIM26	DMTN	PIH1D1	UBL3			YDJC			CASD1
CHST15	LOC101927697	SLC18B1	OSCP1	ISOC2	FRY			PLA2G3			DLX5
KCNQ1DN	PIGM	FDFT1	CDKN1B	ZFP36L2	N4BP2L1			FOXRED2			ST7
SBF2	TLR5	TTPA	BCAS3	MSH6	SOS2			MRPS25			BPGM
SOX6	NR5A2	GPR37	RUNDC3B	POLR1B	PCNX			AMIGO3			HIPK2
FSHB	SLC8A1	TSKU	RNF130	NIF3L1	SLC30A4			GRAMD1C			GTF2E2
WT1	MGC34034	ZNF233	N4BP2L1	METTL21A	SCG3			PDIA5			ESRP1
LOC100507205	RP11-542G1.3	C5orf28	WDR44	RHBDD1	FAM63B			TMCC1-AS1			RNF19A
OR5AS1	STX18-AS1	DANCR	TET2	SLC23A2	CREBBP			ERVMER34-1			FAM214B
CTNND1	C7orf69	CTNNAL1	BTRC	CHAF1B	KDM6B			SNHG8			ABCA1
SLC22A11	LINC00593	RNF39	DIRC2	ADARB1	ERBB2			TRIP13			TNFSF15
PC	SLC2A7	TMEM88	ORAI2	SDF2L1	TTC25			SLC1A3			GAPVD1
PGM2L1	LINC01094	NPPC	FNDC3A	TTLL12	STAT3			PPARGC1B			CD24
PANX1	LTC4S	LOC645513	MICB	SMC1B	USP32			STC2			SPOCK2
LOC101929295	CACNA1C-IT3	USP43	GATAD2B	FANCD2	SLC26A11			MCUR1			MFSD6L
BIRC2	KDM4B	XPO1	GAL3ST2	KCTD6	SERPINB2			SLC29A1			HHATL
SLC35F2	TMEM261	NPR3	C11orf70	FAM86JP	GZMM			ELOVL5			AGBL3
TTC36	WBSCR17	EIF3J	MIR4686	PPAT	TRIP10			RTN4IP1			RLN1
SNX19	NRCAM	NOP2	MYL9	SLC7A11	CYP4F3			PRKAR2B			TP73
SPATA19	HHAT	PFKL	TNRC6A	MIR4279	PGPEP1			CRISPLD1			EPHA2
TAS2R13	LOC100131257	POLR1B	LEF1	MARVELD2	RHPN2			FPGS			EFCAB14
ETNK1	MFSD1	ZNF589	FAM47E	PCYOX1L	KIAA0355			MTMR1			MTF2
SOX5	GRAMD1C	DMC1	FAM174A	WWC1	ZBTB32						BTG2
H3F3C	MYH10	TMEM14A	NPTN	HIST1H4D	C2orf50						LOC100130992
YARS2	UBB	HSD3B7	MKL2	IFITM4P	PLEKHM3						ACBD5
MIR1293	LOC100131289	TAF4B	TBC1D9	TFB1M	VIL1						FAM160B1
KRT7	SMOC2	TMEM209	FAM126B	PPIA	WDFY1						YAP1
LRIG3	C3orf67	PRPF19	ZNF532	PSPH	GAL3ST2						BCO2
RP11-542B15.1	RGSL1	KLKP1	FBXO8	CROT	GPCPD1						CLSTN3
E2F7	SPOPL	PYCR2	COMMD1	PSMC2	KIF3B						CPNE8
SYT1	C12orf5	CASP3	GATA3	ERI1	IFT52						CALCOCO1
NTN4	PTPRZ1	ALDH3A2	PLEKHF1	SLC39A14	C21orf88						ITGA5
ANO4	OR4E2	LPHN1	NCK2	CHRNA2	FAM227A						CTDSP2
STAB2	SPATA5	ADCK4	CYSTM1	MYBL1	EFCAB6						VPS33A
NT5DC3	RELT	FADS3	CNNM2	UTP23	TCAIM						TTBK2
TXNRD1	LPP-AS1	WDR74	MTF2	WDYHV1	PIK3CB						FURIN
SLC41A2	GRID2	PKN1	SPINK1	TONSL	LMLN						ADCY9
LOC728739	ANKRD31	ARHGAP5	PHLDA3	NOL8	ZNF827						IQCK
SART3	RHBG	FARSB	CDADC1	HIATL1	SLC12A7						TOX3
DYNLL1-AS1	KIF26B	ZNF165	PCGF3	ENDOG	CDH10						GLG1
RP11-669N7.3	MIR4480	RCC1	USP32	EXOSC2	PARP8						GABARAPL2
GSX1	TTLL3	KLK3	SERINC5	PDK3	MIR4640						SPAG9
MTUS2	PRDM9	HIATL1	TRHDE	FUNDC1	NEU1						ZNF396
NBEA	LINC00851	OR2L3	TAL2	MAGT1	TNFRSF21						CELF5
LINC00284	NALCN-AS1	SLC5A3	SPAG9	RBMY2EP	GSTA4						TET3
LINC00395	PGRMC2	CAD	SLC37A1	ZNF778	MAP7						SLC40A1
KLF12	INTS10	USP28	SOAT1	SLC47A1	SERAC1						PLCL1
LINC00433	AFAP1L2	TRPC3	PLBD2	ATP5G1	ZNF680						RAMP1
SOX21-AS1	TLE4	ALDH1L2	CDC37L1	LRRC59	CASD1						SPATA2
IPO5	PREP	FOXD2-AS1	MYOF	MRPL4	DLX5						COL6A4P2
ZIC5	SERPINA5	KLF15	AHI1	PCMTD2	ST7						CDS1
DAOA	PLA2G4D	TFB1M	TMC7	DERL3	BPGM						HSD17B11
NOVA1	ARFGAP2	LRRC8B	PLEKHH1	RPL29	HIPK2						SGMS2
PRKD1	ENAH	C4orf46	UBR1	CCDC58	GTF2E2						KIAA1109
COCH	CCDC84	TMEM161A	SLC12A4	MXRA8	ESRP1						SH3RF1
NPAS3	TREML3P	CROT	ZNF827	RCC1	RNF19A						GABRB2
BRMS1L	ITPKB-IT1	TMX4	TCTN2	CITED4	FAM214B						CLK4
PLEK2	HRASLS	HERC5	RAMP1	TOE1	ABCA1						RNF130
ACTN1	IL21R-AS1	UTP23	MAP3K1	ANGPTL3	TNFSF15						MICB
SAMD15	AGTPBP1	RPP30	GNS	HIST2H2AB	GAPVD1						SLC2A12
NRXN3	PANDAR	GNLY	MOB3C	SLC45A3	ST6GALNAC6						KMT2E
KIF26A	AC006196.1	TSPO	FRY	RAB7L1	LINC00278						WASL
LINC00929	TCP10	PPTC7	ENTPD4	SLC41A1	CD24						TMEM140
SPRED1	ZBTB18	CHEK1	LEPREL1	TMEM180	SPOCK2						PPP2CB
MYO5A	CD2	MAP2K6	TMEM245	HTRA1	MFSD6L						ZC2HC1A
ALDH1A2	ANKRD18DP	EXOSC8	ACTL6B	LINC00959	HHATL						BICD2
ST8SIA2	C12orf49	STEAP1	CD24	BEST1	AGBL3						TDRD7
FLYWCH1	MIR4269	NCAPG	TCAIM	SLC3A2	RLN1						LOC286367
GP2	FBXO33	PAXIP1-AS1	MTSS1	DHCR7	TP73						RABGAP1
LOC100862671	CHRM1	SNUPN	HECTD2	USP28	EPHA2
MYLK3	NEK7	PRRG4	HIST2H2BE	CCDC15	AGO1
CCDC102A	KCNJ2	CLGN	DPP4	NCAPD3	EFCAB14
WWP2	PRR13	DYM	CCDC34	POU6F1	MTF2
MPHOSPH6	RIPK2	POLD2	SCG3	SHMT2	BTG2
MIR8058	FNTB	TSACC	NR4A2	PPTC7	LOC100130992
NUP88	IGSF23	DNMT1	SPTLC3	ARHGAP5	ACBD5
PER1	LOC100507468	GPR183	LOC100294145	TXNDC16	FAM160B1
PIK3R5	ZNF385D	ZNF724P	GSTA4	CHRNA5	YAP1
PYY2	ARHGAP19	STIL	DUSP16	GINS2	BCO2
MIR6784	ARL4A	GRPEL2	WSB1	TRIM47	CLSTN3
PSMD12	LINC00865	CENPN	CLDN1	DCXR	CASC1
RPL38	CSMD3	TNPO1	HOXB3	LINC00668	CPNE8
METRNL	LRRC4C	PPIA	GABRA1	LPHN1	CALCOCO1
DLGAP1-AS4	STEAP4	SMG8	TSC1	RPSAP58	ITGA5
MIR4317	FIBCD1	SKA1	PRAC1	SLC1A5	CTDSP2
LAMA3	CLRN1	STYK1	MOB1B	ZNF551	VPS33A
RP11-449D8.1	GABBR2	SEL1L	CSRNP3	SMC6	TTBK2
RNF125	GTF3A	THAP9	MFSD6L	GALM	FURIN
ASXL3	IRF6	ASUN	KDM6B	GEMIN6	ADCY9
NOL4	TSPAN18	CHAF1B	LOC286367	OLA1	IQCK
MIR5583-2	MIR708	SMC6	TSPAN3	STK17B	TOX3
LINC00669	GALNT9	DHCR7	GTF2E2	MARS2	GLG1
MAPK4	ADAMTS17	CEBPG	CRTAP	ACADL	GABARAPL2
DCC	PSKH2	CUL5	BTG3	SLC5A3	NBR1
ZCCHC2	FHOD3	FPGS	SKI	YDJC	SPAG9
ATP8B3	SDK2	OR1F2P	MOB3B	PLA2G3	ZNF396
LINC00906	TMEM241	PCMTD2	TUFT1	FOXRED2	CELF5
DKFZp566F0947	SPACA3	ESYT2	MTMR10	MRPS25	GDF15
TDRD12	PLXNC1	SPIC	VIL1	CSRNP1	LYPD3
ZNF529	MLLT10P1	ASNS	SHC2	AMIGO3	TET3
CCDC97	ATP6V0A4	RRBP1	CD59	GRAMD1C	SLC40A1
RAD51AP2	PDCD6IP	SLC25A10	RLN2	PDIA5	PLCL1
RDH14	PCNXL3	HERPUD1	LOC90246	TMCC1-AS1	RAMP1
XDH	C1orf140	IFI44L	LINC00673	ERVMER34-1	C2orf54
LOC100288911	CHFR	HPDL	LRRC16A	SNHG8	SPATA2
GCFC2	SCML4	PDK3	IFT52	KIAA1430	BRWD1
THNSL2	CCBE1	RAD51	MICA	TRIP13	COL6A4P2
AFF3	KCNH1	SLC44A4	RAB8B	SLC1A3	CDS1
IL1R2	IGLL5	POLA2	TRIP10	C5orf34	HSD17B11
GPR45	HSD17B3	HELLS	RFTN1	HEXB	SGMS2
ST6GAL2	OIT3	VCL	ANKRD29	PPARGC1B	KIAA1109
KCNH7	FMR1	KRT19	KRT8P41	STC2	SH3RF1
SCHLAP1	COL4A1	CLN6	C10orf76	MCUR1	GABRB2
WDR75	MYEOV	MAPKAPK5-AS1	IQCK	HIST1H3J	CLK4
PCGEM1	WBP1L	MCM3	NCOA1	SLC29A1	RNF130
ANKRD44-IT1	PPP1R2P9	PTMS	CCDC30	ELOVL5	MICB
ANKRD44	HPVC1	MRPS23	TJP2	RTN4IP1	SERINC1
FZD7	ANKMY1	NOL12	NAPEPLD	PRKAR2B	SLC2A12
CPO	KPNA4	C9orf66	TOX3	CRISPLD1	KMT2E
RPE	MAN1A1	SQLE	RAP2C	HAUS6	WASL
DAW1	MIR4264	ALG5	MFAP3	GLIPR2	TMEM140
SPHKAP	MIR548M	AMIGO3	GRB14	FPGS	PPP2CB
TRPM8	RNF103	ANKRD30B	NIPA1	IL13RA2	ZC2HC1A
TGM3	GALC	RASSF3	OCIAD2	MTMR1	BICD2
PLCB4	MIR4735	DCUN1D5	IFT80		TDRD7
ANKEF1	AAR2	GTPBP3	ACBD5		LOC286367
FLRT3	LINC00395	BEST1	SNAPC3		RABGAP1
C20orf78	PROKR1	RFC2	PPM1E
CD93	RELN	TUBE1	XRN1
LOC101927159	GRM3	CDK5RAP3	HIPK2
C20orf62	LINC00640	PDK4	TP73
SULF2	HRH1	PI4K2A	ARID3B
RP11-305P22.9	GPC6-AS2	TMCC1-AS1	MKNK2
NRIP1	ADAT2	ZNF566	RAB40B
LSS	PCSK5	PGC	BMX
CLTCL1	NSMAF	MRPS18B	IFT88
VGLL4	VENTXP7	ZNF829	FAM63B
LRRC3B	CNIH3	SLC16A6	ZNF396
GADL1	MEIS2	COLEC12	KRTAP5-6
MLH1	ATP6V1B1	HNRNPAB	TMOD2
CTDSPL	MIR6863	PNO1	ST8SIA6-AS1
RNF123	KCNA5	C17orf96	EDA2R
MAGI1-AS1	NUDCD3	EXOSC2	FAM219A
MAGI1	FAM136A	RTN4IP1	PRSS23
FOXP1	BMP1	APRT	SERTAD3
EIF4E3	ZNF733P	CNN3	SPOCK2
ZNF717	LINC00845	ZNF266	FBXL20
LINC00882	AC008703.1	ACP1	FAM219B
FLJ25363	SLC13A1	DLX2	KIDINS220
MIR567	ATP6V0D1	RAB7L1	GLG1
GAP43	NUDCD1	SLC17A5	USP54
TMEM39A	TANC2	NRBP2	SPTAN1
CASR	RND3	MYO1A	BNIP3L
MIR6083	KIF4B	ZNF256	CAPRIN2
NUDT16P1	C14orf180	COLCA1	RSPRY1
EPHB1	RP11-24P4.1	C14orf1	WASL
CLSTN2-AS1	KCNK15	LYRM7	MARCH8
TFDP2	MIR6133	PPAT	TCP11L2
SLC9A9-AS1	PPM1H	GEMIN4	SPATA2
LOC646903	RPS29	HEATR2	PRSS8
EGFEM1P	KIF2B	PPP1R3E	SESN1
PRKCI	TAS2R40	MSH6	BICD2
GHSR	RNF38	GINS2	ID1
BDH1	BLNK	CDK10	IFNGR2
EVC2	RHCG	NOL8	SERTAD1
MRFAP1L1	MIR4300	C17orf104	DHRS3
SLC2A9	STK3	STC2	LOC100130992
MIR5091	RBFOX1	ARL5B	CREBL2
GBA3	RAD18	DCXR	BCO2
PTTG2	CHRNA4	RHBDF2	ZBTB47
COMMD8	DNM3	VARS2	TMEM67
EPHA5	IFI27	WSB2	CCDC113
CENPC	FOXG1	TTC33	EGFL8
UGT2B10	STT3B	DERL3	SERPINB2
GPRIN3	RP5-896L10.1	ZNF592	RHOD
CCSER1	LINC00587	ORC6	PCDHB18
ARHGEF38-IT1	TTC28	SCML1	PTPN13
SLC7A11-AS1	LINC00968	SLC7A11	KIF3B
DEAR	ALPP	ZNF639	DYNLT3
MFAP3L	MIR4790	PPFIA3	SLC16A4
MIR4277	WDR49	PRR15L	GZMM
LOC340113	ORC4	CTDSPL2	MIR645
EGFLAM	ANTXRLP1	LIN52	WDR78
LIFR	EPHA4	RPL29	RBM11
LOC101928448	FLI1	SLC3A2	GCG
LRRC70	C1orf87	SNHG8	C21orf88
LOC101929082	SLC30A8	ILF3	CCDC136
CAST	UBE2MP1	MCUR1	MIR320E
LOC100289230	KCNQ1OT1	FUCA2	PBXIP1
LOC100289673	CTNNB1	ATP6V1A	CLK4
TSLP	DKFZp566F0947	CAPN5	EVC2
LOC102467226	TUSC3	CCDC138	HSD17B11
HINT1	UCHL5	TMED6	PCDH11Y
SPOCK1	TM9SF3	CCDC18	BBS1
FGF1	MIR7843	MRPL42	AKAP9
MIR5197	RABGEF1	CCDC15	UBXN6
ADRB2	LRFN1	MARVELD2	CYP4F3
PPP1R2P3	DISC2	ZNF257	FAM73A
FAM196B	SNORA37	ZNF283	SLC17A4
UIMC1	CLDN14		TP53INP2
LOC285768	ATL2		REV3L
EEF1E1	SNX29P1		USP47
NEDD9	C4orf6		GPRC5A
MIR4639	ARAP2		TTC25
ID4	RP11-488I20.3		UHMK1
LRFN2	MAGI2-AS2		ORAI3
SUPT3H	PCNXL2		SMCO3
CLIC5	PAXIP1-AS2		REG4
GSTA7P	STON2		AKTIP
COL21A1	DIO2-AS1		HIST1H2BG
PTP4A1	SLC4A3		KIAA1033
C6orf57	AGBL1		ERP27
RNY4	DNAJB8-AS1		CHD2
ELOVL4	SUCLA2		LXN
TPBG	LHPP		PBX2
PGM3	BRF2		ITGA5
RIPPLY2	TPCN1		MIR133B
SNHG5	NEGR1-IT1		KDM5B
MIR4643	SLC45A4		WDFY1
DSE	ANKRD7		AK3
C6orf58	CECR5		PNRC1
THEMIS	CACUL1		LRRC57
EYA4	GUSB		GCC2
STX11	SFMBT2		KIFC3
SASH1	CLIP4		GABARAPL2
CNKSR3	DHX15		TLK2
ARID1B	ABAT		YAP1
EIF3B	PCDH15
CYTH3	VIM-AS1
ARL4A	MMP17
ISPD	NKAIN3
HDAC9	GPR176
FAM126A	ZNF837
MPP6	SNRPN
LOC100130673	GPAM
SUGCT	MAP2K3
TNS3	ERVMER34-1
ABCA13	CLSTN2
VWC2	LYZL4
LOC100240728	GABRG3
MIR3914-1	AC019118.2
GRM3	TNFRSF18
TMEM243	ST6GALNAC3
MIR653	OXR1
SH2B2	PDYN
LHFPL3-AS1	BTG1
NAMPT	EXOC4
LINC00998	SCARNA18
PTPRZ1	FAM228A
TMEM229A	PSEN1
AHCYL2	SERPINA7
ZC3HC1	TECTA
PODXL	CDH20
PARP12	TYRP1
AGK	RP11-72L22.1
ZNF786	SPACA1
LINC00244	GSG1L
CSMD1	KRBOX4
LINC00208	KCNAB2
KIF13B	MGST1
NRG1-IT1	FAM84A
NRG1-IT3	FLJ46066
KCNU1	USP37
IKBKB	HECW2
POLB	CSMD1
TCEA1	TINAG
LINC00588	PRNP
TOX	RPS7
RP11-579E24.1	RP11-344G13.1
LINC01111	MIR4462
ZFHX4	LPAL2
PKIA	TTTY12
DCAF4L2	LOC100288123
PDP1	RBM19
CCNE2	RABGAP1L
TSPYL5	ANGPT2
RSPO2	MIR5009
MTBP	DIS3
HAS2-AS1	SYNE2
MIR30D	TSNARE1
PTK2	RPS9
PTPRD	GGA3
C9orf92	RNF44
TPM2	ZNF804A
PTAR1	RBM5-AS1
MAMDC2-AS1	ZNF30
RFK	MIR4325
MIR2278	FAM135B
GRIN3A	PPP1R3B
SLC44A1	ADCY1
LPAR1	APLP2
SLC46A2	MIR3975
AKNA	AVPR1A
1-Dec	FTLP10
CRAT	DHRS7B
PRRC2B	XRCC6BP1
COL5A1	SH3PXD2A-AS1
DDX53	ARAP1
DMD	ZNF521
GYG2P1	TNFAIP8L3
PRDM2	ST20
VAV3	AACS
SLC19A2	EPHA3
RNU5F-1	EYA1
SUSD4	PDE4DIP
C1orf65	BRINP3
CDC42BPA	MAPKAPK3
CHRM3	FOXN3
SMYD3	IL17RE
UCMA	TMTC1
LINC00858	PAK4
CCSER2	SCARNA17
FAM204A	TOP1P1
INSC	WDR27
TMEM132A	FAM19A1
SERPINH1	TPRKB
TENM4	LPPR4
LINC00900	OTX2-AS1
GAPDH	EYA2
TMTC1	TPK1
BICD1	MSANTD1
SLC38A1	THSD4
SLC4A8	GPR155
FAM19A2	CT47B1
AVPR1A	CALCOCO1
GLIPR1L1	OR4C15
SUDS3	KCNK2
FGF9	PTPN14
MIR548F5	GAK
EGLN3	SRD5A2
BAZ1A	EGLN3
DPF3	MIR135A2
TMCO5A	ILDR2
UNC13C	RAB28
VAC14	LOC101928618
ZDHHC7	RAB5A
MIR5190	OTOS
PIK3C3	LOC100506274
ZBTB7C	C17orf107
RP11-1096D5.1	FAM83B
SMIM21	AC073133.1
CAPN13	LIPA
LINC00211	MPDZ
ADRA2B	TPM1
ZAP70	TBCEL
RGPD4-AS1	PDZD2
NEUROD1	PPP2R5A
MIR548F2	SLC9A9
VWC2L	PDGFRA
IRS1	ZFAT-AS1
PTPRT	LINC00159
PHACTR3	TCEB1
LINC00111	SLC6A1
WI2-81516E3.1	MIR4636
AC087859.1	HLX-AS1
RYBP	GS1-279B7.1
PDZRN3	RNF146
ROBO1	COL9A1
PHLDB2	FMN2
POPDC2	SFMBT1
FSTL1	HDGFL1
DZIP1L	TTC29
C3orf58	MIR6073
IL12A-AS1	OR4C45
ARAP2	SEPT2
ARHGAP24	KCNK9
PDE5A	FGF14
NR3C2	TEX26
LOC101929034	MUC20
MIR4636	TMTC2
NDUFS4	SARDH
LOC102467655	KCTD17
ALDH7A1	KHDRBS3
NRN1	POLE4
CD109	OTUD4
PDE7B	E2F8
RP11-12A2.3	MIR1207
MMD2	ADARB1
OCM	FGFR1OP
DGKB	ZNF542
DDC	WARS
HPVC1	MIR5091
EGFR-AS1	MIR3194
CUX1	OR10T2
DOCK4-AS1	CASC17
EN2	GABARAPL3
TPD52	FAM46C
LOC100616530	EML6
STK3	PHTF2
COX6C	GLI3
OXR1	TBC1D2
ENPP2	DPP6
FER1L6	T
MTSS1	AJAP1
COL22A1	ROR2
CAAP1	CYP1A2
KIF24	ARTN
TLE4	LINC00545
TLE1	GPR161
CDK5RAP2	MIR4309
MTOR-AS1	KCNMA1
MAN1C1	YAE1D1
MATN1-AS1	KLHL20
HIVEP3	ARHGEF3
C1orf87	LRP3
CTH	LINC00442
CD1A	SLC15A4
PBX1	COL5A1
RP11-506O24.1	CLEC2L
C1orf112	C6orf195
METTL13	DEGS2
BRINP2	LINC00330
CACNA1E	PODXL
MIR205HG	CACNG3
IRF6	PSTPIP1
SYT14	WNT9B
LINC00538	SYT14
LINC00210	PGPEP1L
ITPKB-IT1	LINC00709
RHOU	BEGAIN
COG2	RP11-290F20.3
KIAA1804	GALNT4
MT1HL1	NXT1
ZBTB18	KIRREL
KLF6	MAL2
LINC00202-1	TMEM244
MIR938	PGBD5
ZNF32	TBC1D22A
MIR605	LINC00189
PCDH15	LINC00581
CDH23	RP11-789C17.3
LINC00865	CNTNAP4
NEURL1	LIPH
LMO1	MSRA
METTL15	RP11-536I6.1
KLC2	LINC01122
SUV420H1	MIR7107
DLG2	NUP210L
GRM5-AS1	LCE3C
HEPHL1	FAM9C
C11orf70	FRMD8
KBTBD3	C8orf87
ARHGAP20	RORA
ST3GAL4	TTBK2
CACNA2D4	RNF7
KCNA6	IGLL1
ZNF384	BEND7
CLEC2D	LINC00535
ITPR2	HS3ST1
MIR4698	AKAP1
CRADD	HTR6
C12orf23	DDR2
HIP1R	CDC6
TNFRSF19	KIAA1328
B3GALTL	EML1
FRY-AS1	MIR4417
DAD1	TMEM233
DIO2	NUTF2
FMN1	TNR
GLCE	MIR4255
TNRC6A	RP11-3B12.3
C16orf82	ME1
CDYL2	CCNE1
MIR3182	PDE1B
NTN1	RAD51B
TTC19	PAWR
ETV4	LINC00173
UTP18	MRPL11
PCTP	LOC729159
BCAS3	PYGB
MAPRE2	PRR20A
ZNF24	PRDM2
LINC00907	C1orf185
NACC1	BCL11B
ZNF738	CHSY3
ATL2	LOC102467213
ANKAR	ABLIM1
STAT4	HS3ST4
CREB1	THNSL2
SP100	RAPGEF1
SLC52A3	CYP2C8
MAPRE1	DCAF4L2
ASIP	LETM2
LOC101928048	MTERFD3
BTG3	ZHX3
LINC00113	RAPGEF2
IGSF5	ZDHHC7
DSCAM-AS1	OTUD7A
LRRN1	RP11-669N7.2
MIR4790	AMBP
RP11-536I6.1	MIR4733
KAT2B	MSRB3
THRB	ULK4
SUSD5	RASGEF1B
SELK	CPA6
MIR548A2	SLC28A3
SLC25A26	KIF24
LINC00971	TMC5
CADM2	MAN1C1
FILIP1L	ZNF318
FAM172BP	CELF4
SELT	MIR4311
MECOM	KCNJ15
PIK3CA	MIR7160
KCNMB3	NAA25
RTP4	UMPS
ODAM	ZNF518B
AREG	TIGD2
LINC01088	C20orf78
TACR3	LRRC59
TET2	PRELID2
GUCY1A3	PSEN2
TRAPPC11	STXBP5L
FAM173B	IZUMO3
CTNND2	ZFP64
LOC101926960	KIF26A
EMB	MBL2
LOC102467080	LINC01085
LOC102467147	PTPRR
GRAMD3	TMBIM1
KIAA0141	UPB1
SCGB3A2	ACTL7B
TENM2	FNDC9
MIR378E	KIF21A
LINC00266-3	PRPF40A
BRD2	CEP135
SNRPC	MIR4792
MRPS10	RP11-347D21.3
DST	BCL11A
LCA5	NTF3
FAM46A	BHMT
NMBR	TRIM32
RP11-545I5.3	GCC1
PLEKHG1	PKP4
MIR3692	ZBED5-AS1
AC017060.1	C6orf7
TWIST1	DCP1B
PRR15	AC105253.1
MTURN	ACYP2
HERPUD2	AC007131.1
INHBA-AS1	LOC100287010
CDC14C	FAM163A
NUPR1L	PPEF2
VKORC1L1	LUZP2
LOC100507468	PCSK1
NRCAM	ATP5L
CAPZA2	ZNF696
RNF133	TIE1
MIR490	MIR3200
AKR1D1	SPTBN2
CRYGN	TADA1
LINC00689	AASS
TNKS	HELT
SLC7A2	PRIM1
DUSP4	CTGF
IMPAD1	MATR3
RNU6-83P	GALR1
JPH1	LOC283585
FABP9	MPC2
IMPA1	KLHL7
LINC00534	CXADR
BAALC	CREB5
KCNV1	LOC100506526
CSMD3	MIR4675
MIR30B	PNPT1
KCNK9	CASQ1
TRAPPC9	PTPN1
FLJ35282	CDC14C
SHB	SNORA59B
KLF9	DAAM1
SLC28A3	DEFB110
MIR3074	MIAT
C9orf91	GPC5-AS1
OR1L4	LHFPL3-AS2
TBL1X	PLCB4
ACTRT1	MBOAT1
GPR101	SLITRK1
TTTY16	ADRA2A
RERE	LINC01103
SNORD85	MIR7111
SMIM12	RGS12
ZMYM4	MIR4318
MROH7-TTC4	ASPH
LRRC7	CLSTN2-AS1
MIR488	IL19
CEP350	PLS3
MIR1231	MIR383
DYRK3	SCRT2
USH2A	MIR4472-1
ESRRG	DMRTB1
RRP15	VPRBP
PGBD5	CCDC141
DISC1	MIR6130
LINC00701	NCOA2
FAM171A1	MIR5690
RAB18	CTNNA1
ARID5B	RPSAP58
GHITM	ATG10
SORCS3-AS1	AC107070.1
ATRNL1	MRGPRX4
FAM196A	RP11-314D7.2
NRIP3	SHISA5
TCN1	TNIK
PPP6R3	FMO1
SESN3	CKAP2L
BUD13	ZXDC
APOA1	GOLGA8A
PATE2	ZP4
KIRREL3-AS3	DARC
NTM	SPANXN1
CACNA1C	DCHS2
ALG10	TCF7
ALG10B	MEG9
TMEM5	OPN4
WIF1	EBF3
ATXN7L3B	ZNF771
DCN	RP11-308N19.4
RP11-887P2.5	AOAH
TBX3	SPDYC
FAM101A	URB2
STX2	KIAA1324L
GJA3	ANKRD6
CCDC169-SOHLH2	OR6C76
CDADC1	PROX1
MIR1297	CRB1
PCDH20	WDR41
LINC00358	ARHGAP32
LINC00381	NLRP5
DNAJC3	LINC00603
TFDP1	RP11-193H5.1
MIR208A	QKI
DHRS2	LINC01028
PTCSC3	ALG6
DACT1	RAP1GAP2
RAD51B	LINC01030
SMOC1	LINC00937
DIO2-AS1	LINC00624
OTUB2	RP11-436I24.1
SERPINA13P	LINC00977
DPH6	RP1
USP50	IGIP
ANXA2	LIN28A
OAZ2	ECEL1
HYKK	TBC1D4
TRAP1	CDKN2D
RBFOX1	MIR6516
ERCC4	LINC00571
IRX3	DOK6
LINC00670	NAV2
SLC5A10	MET
MSI2	MIR5093
MIR634	ASXL3
LAMA1	MIR147A
TXNDC2	KPNA3
SLC35G4	MIR548AU
CCDC178	ANPEP
MIR3975	MTHFS
SLC14A2	RP11-887P2.5
TXNL1	LOC285692
ATP8B1	IGSF11-AS1
SERPINB11	LOC401497
RP11-909B2.1	FLJ33581
RP11-510D19.1	HIVEP3
C19orf77	ARF6
ZNF429	RAD9A
LINC00276	SYT13
PUM2	TNFSF15
YPEL5	MIR3938
MYADML	CD47
VRK2	GUCY1A2
BCL11A	ZMIZ1
CYP26B1	SLC35F3
EXOC6B	LOC401177
LOC654342	TMEM215
TMEM131	OPRK1
LOC100287010	KIAA1468
IL1F10	LRIG3
FSIP2	FAM71C
GULP1	ADIG
MACROD2	SORCS3-AS1
RP5-1027G4.3	VOPP1
GSS	TIPARP
MAFB	C1orf115
MIR6871	IQCJ
ZNF831	LINC01168
C21orf37	FLRT1
C2CD2	HRNR
MIR4766	DLC1
CCDC174	CAMK1G
LINC00692	VTI1A
GPD1L	PCDP1
SYNPR	SDK1
GBE1	HRH2
MINA	PXDNL
NCK1	MTUS1
CLSTN2	MIR2053
SSR3	ANP32C
SHOX2	MGAT4C
MIR6828	DEFB112
ETV5	SOX14
SDHAP1	SLC35E3
LOC220729	TLE1
ABLIM2	OR2B3
STIM2	LOC102546228
KLF3	UNC5D
TXK	NR3C2
LPHN3	MRPS22
USO1	TRIM67
GRID2	HNF1B
BMPR1B	C7orf33
SNORD73A	DIRC3
FGB	FRA10AC1
SPOCK3	AK5
LOC101929153	NEU3
LOC401177	AC011899.9
RP11-730N24.1	NRXN2
CDH6	LGR6
DROSHA	AC226118.1
MRPS30	LOC340073
MIR4804	TOM1L1
BHMT2	SPRY4
HOMER1	FLJ45079
ATG10	ATG14
FBN2	ESCO1
CLINT1	TMCO5A
TFAP2A-AS1	EPHA6
FAM65B	CIPC
VEGFA	EXTL1
TMEM14A	FCN1
PHIP	PARP12
LINC01013	LCA5
GPR126	LINC00588
PLG	SAMD9
SDK1	SRRM2-AS1
PER4	GAB2
MIR4652	CABLES1
LMTK2	VSTM2L
PRKRIP1	MIR2277
ATXN7L1	EN2
CCDC71L	CSNK1G2-AS1
BCAP29	TMEM182
SLC13A1	IGFBPL1
LUZP6	SIN3B
ZNF282	MYRIP
ACTR3B	LSM14B
MIR3926-1	LMO1
EXTL3	KC6
NRG1	FARS2
GOLGA7	TSPAN15
RP11-1134I14.8	ANKRD66
FAM150A	MYO5B
FAM110B	SUMO1P1
ASPH	AMIGO2
MIR378D2	PPP1R3G
DPY19L4	MIR4304
TRPS1	CD3E
FER1L6-AS1	XCL1
CCAT1	BAI3
LINC00977	ATP10B
CNTLN	LINC00238
SH3GL2	LINC00626
SLC24A2	MKX
GNAQ	ELK4
SMC2	PTPRG-AS1
ASTN2	RP11-799P8.1
KAL1	DGKB
ARX	HS3ST3A1
IL1RAPL1	POU3F4
LOC392452	SYNE1
CPXCR1	SACS
IRS4	PHLDA1
TTTY23B	MIR4533
KAZN	MARK1
PTPRU	BDNF
USP54	ABRA
LARP4	OIP5-AS1
XRCC6BP1	TARBP1
BTG1	ANO5
B3GNT4	INADL
P2RX2	SLC35B4
FAM216B	AC017060.1
MIR1266	CSNK1G3
DNAH9	LHX9
KANSL1	SNHG3
ST6GALNAC1	NPTX2
LINC00470	MIR4755
ZNF407	ME3
TCF7L1	MIR181A2HG
CERS6	MAST4
FZD5	MSI1
DOPEY2	GS1-122H1.2
ENTPD3	POMP
MIR4795	NLGN4Y
MIR4275	LINC00936
CACNA2D1	HAS2-AS1
MSRA	USH2A
ANGPT1	DCBLD2
FAM91A1	MARC2
LOC100506422	PTPN12
RP11-165H23.1	ZMAT4
MIR7150	MRPS28
TMEM47	FOXA2
XKR8	SLC27A4
LINC01057	TDGF1
PRKAB2	SLC9C2
DCST1	OLFM3
CADM3	CWH43
MIR3120	C1QL1
C1orf105	IRX2
EDEM3	RCBTB2
RGS2	RORB
DENND1B	PCDH9-AS2
PTPRC	UFL1
MIR181A1HG	CELF1
PPP1R12B	TXNL1
HHAT	UBL4B
MIXL1	PPM1L
SFMBT2	RP4-738P15.1
OTUD1	MIR5190
BICC1	LINC00595
CCDC6	CXCL17
CTNNA3	FAM196A
SGPL1	SNX7
COMTD1	C4orf33
ITPRIP	ARHGAP35
PARVA	AKAP13
MIR4694	C3orf65
BDNF	FH
OR5I1	WEE2
B3GNT6	MDGA1
CCDC67	DNAH10
C12orf36	XRCC2
MIR920	LOC100129138
SSPN	TMPRSS5
TMEM117	HMGA1P7
COL2A1	LOC101926889
LIMA1	RPL37A
SLC11A2	TSPYL5
TSFM	PLEKHG1
MIR26A2	ASIC2
TBK1	PAMR1
CPM	PCYOX1L
RP11-314D7.2	TMEM100
KCNC2	CDH22
NTS	CNGA3
CEP290	OXER1
NFYB	MARS
ASCL4	WBP5
SRRM4	PIK3C2G
MIR3612	EIF3IP1
RALGAPA1P	CHGA
CLEC14A	MIR4644
RPS6KA5	MIR4687
TC2N	PID1
MOK	RP11-664H17.1
TJP1	AC004893.11
ANP32AP1	DSN1
MIR5572	IFITM10
AGBL1-AS1	C12orf42
ARRDC4	INPP5A
MKL2	ZNF703
SALL1	CALB1
CES5A	C8orf59
LOC101928248	CENPM
RABEP1	LRP8
MED13	KCTD10
LDLRAD4	APH1B
MIB1	HEATR3
CDH2	TP53TG3C
RIT2	LINC00881
TCF4	GBE1
HAVCR1P1	CEP192
ZNF417	CORO6
KCNK12	MIR6124
MIR4432	FAM47A
AC073628.1	VWA3A
ITGA4	AC005235.1
SATB2	LINC00320
SLC4A3	SMARCE1
KIF16B	BGLAP
LOC100134868	MYO18B
DEFB121	ZNF530
MIR4532	LINC01142
CYYR1	CC2D1B
LINC00189	AP3M1
CLDN17	KSR2
CLDN14	SNTG1
C22orf31	SYNPR-AS1
RFTN1	MARCH1
MIR3938	EEA1
FHIT	MRPL21
ROBO2	GRIA3
MIR5688	ZNF45
EPHA3	THEG5
C3orf17	AK8
PLA1A	UBE2QL1
ZIC1	SLC38A4
SI	C22orf34
RP11-416O18.1	C10orf54
FLJ46066	RGS21
TAPT1-AS1	CCDC129
MIR575	KIAA1024
WDFY3	PUM1
ATOH1	KRTAP7-1
STPG2-AS1	FAM78B
C4orf32	ADAM19
MIR2054	CECR7
LINC00499	SPATA12
MGST2	ANXA1
TRIM61	EPHA7
GALNTL6	PRKCQ-AS1
LOC102467074	LINC00494
UBE2QL1	HIVEP1
LINC01194	WARS2
PELO	LGALS8
PDE4D	TACR3
NBPF22P	EFCAB6
RAB9BP1	C8orf48
EBF1	C3orf56
PXDC1	LRRC4
DSP	SLC39A14
GMPR	DLG2
PRL	PDE7B
DEFB133	AC079776.3
HMGCLL1	DRAM1
EYS	SEMA6D
BAI3	RP5-921G16.2
IRAK1BP1	RNF144B
LIN28B	TMEM232
NPSR1	CTD-2127H9.1
RP11-745C15.2	TAPT1-AS1
DKFZp434L192	EHBP1
SEMA3C	SUPT3H
SLC26A5	MYO16-AS1
RP11-3B12.3	DEPDC1
MIR6133	PCDH1
CALD1	PRDM5
TRPV6	CHD9
OR6W1P	IQSEC1
ZNF398	CERS3
ADAM28	CACNG4
PPP2R2A	MRPL23
MCM4	ADD2
SDCBP	MIR8080
YTHDF3	MIR4275
HHLA1	LOC101927881
DMRT2	SOWAHB
SMARCA2	NCOR2
MIR4473	CCDC81
MIR31HG	DMRTA2
ACO1	ADCK5
TRPM6	SOGA2
SPATA31D5P	CBFB
TLR4	CDV3
RAPGEF1	PRSS55
NUDT11	TFRC
POU3F4	FAM26D
XRCC6P5	SPOCK3
PGM1	FHIT
OLFM3	SNORA71B
SLC25A24	EHD4
UHMK1	FGF9
MPC2	NREP
SMYD2	ERICH1-AS1
MIR4677	MIR4711
CYP2C9	UGT2B10
WNT8B	SHROOM2
CLMP	MIR577
MIR4302	LTBR
PPP1R12A	RP11-10N16.2
MIR620	C14orf105
SACS	RP11-165H23.1
C15orf54	BAIAP2L1
NR2F2	CRNN
PLA2G10	F13A1
FTO-IT1	URI1
ITGA2B	ZNF853
KCTD1	LOC100289673
LINC01104	DCDC2C
MALL	CRP
MIR3679	MTMR8
KCNJ3	UNC5C
NUP35	UBE2E3
WFDC2	OGT
TMEM184B	APOL6
C22orf34	DOCK5
CYP8B1	SYT4
CGGBP1	EBLN2
MIR548A3	C13orf45
CEP63	FABP4
PCCB	RPTN
TP63	TOLLIP
RAB28	EGFR
PCDH7	BANF2
APBB2	NRG3
RP11-138B4.1	MIR8055
ITGA2	PRKCA
SLC30A5	COPRS
LOC102503429	TENM4
LOC100505878	PALLD
LINC00992	SNORD97
HULC	ALB
LINC00326	MRO
FBXO5	TSHZ2
PACRG	GFPT1
GLCCI1	ZNF469
VOPP1	LINC01097
LRRC17	NELL2
SGK223	EFTUD1P1
ADAM3A	HGSNAT
SLCO5A1	ABCC12
SNTB1	MBNL2
CCDC171	RP11-162J8.2
C9orf170	IL17RB
FAM132A	PDHB
MASP2	PIGC
C1orf195	SERPINA1
WNT4	KLHL29
C1orf63	AC009120.4
WASF2	MS4A10
SFPQ	ITGA2
PABPC4	LINC00838
PTPRF	GPR25
EVI5	CYSLTR2
MYBPHL	RGS8
GNAI3	PDE4D
C1orf162	REPS2
C1orf51	BFSP2
KIAA0907	VAV3
MEF2D	PHLDB1
PEAR1	C3orf72
NDUFS2	GC
MIR4654	HNRNPD
HSD17B7	LINC01133
FMO9P	ELMO1
TSEN15	ZNF704
GS1-279B7.1	LINC00589
PLA2G4A	GYLTL1B
BRINP3	MIR765
RGS18	ASIC5
MIR181B1	RP11-381O7.3
CAMSAP2	DSP
CR1	LOC101928882
PROX1	EYS
LYPLAL1	CCKAR
TLR5	HECTD4
CHRM3-AS1	GCHFR
PLD5	XYLT1
C1orf100	PEAR1
KIAA1217	CCDC148-AS1
ARHGAP12	IRX3
LINC00841	MIR181B1
FRMPD2	CCDC85A
NRBF2	ST6GAL1
KIAA1279	CTTNBP2NL
ADK	SAMD5
KAT6B	BMP2
C10orf11	POU5F2
PTEN	C3orf58
PPP1R3C	ITM2C
FRA10AC1	MIR6844
RNU6-53P	PAPPA2
NHLRC2	ZNF514
FANK1	MIR548Q
FOXI2	BATF3
GLRX3	HTR7
BRSK2	BEND4
APBB1	ARNTL2
STK33	PELO
FAR1	MIR4444-2
LRRC4C	RFXAP
CHRM4	ZNF676
MADD	LINC00862
UVRAG	EAPP
MTNR1B	GRIK3
FOLR4	ARHGEF10
TMPRSS5	CLIC5
DSCAML1	ACSS2
NLRX1	REXO1L2P
UBASH3B	LINC00618
VWA5A	CEP152
ARHGAP32	MYH15
CACNA1C-IT3	TLR8-AS1
TSPAN9	CRABP2
GRIN2B	CADPS
TWF1	ZBBX
PPM1H	STK38L
KCNMB4	TCF7L1
RP11-81H3.2	LOC441666
ANKS1B	LINGO2
FAM71C	MARCKS
ARL1	CATSPERB
CHPT1	ACTR6
CASC18	FAM46A
MMAB	TOMM20L
MVK	VNN1
FAM222A	GRM2
IFT81	APBB2
CUX2	CCND3
SBNO1	SNORD41
TMEM132B	AVL9
IL17D	MOBP
PABPC3	IQCG
MBNL2	FLYWCH1
CLYBL	LINC00705
PCCA	NEURL3
LINC00443	TRAM2
FUT8	TNNT2
RNU6-31P	METAP2
CHGA	LINC01164
HHIPL1	AC022311.1
LINC00605	C11orf31
SQRDL	VWC2L
TPM1	TMEM117
DAPK2	MUT
C15orf59	DGKA
LOC91450	LARP4B
LINC00052	IDS
AEN	AKAP12
CLEC19A	PLCH2
VWA3A	LINC00971
PRKCB	S100B
CACNG3	RBL1
RBBP6	C9orf69
GSG1L	AP3B1
SLC38A7	MOXD1
SYCE1L	UQCRFS1
WWOX	GHSR
AC137932.6	LINC00210
SMG6	FAM81B
RP11-333E1.1	LRRK1
HS3ST3A1	FAM8A1
TOM1L2	LRRC48
NLK	PET112
SUPT6H	QSER1
KLHL11	DNA2
ZNF385C	LRRN2
G6PC3	C9orf142
LINC01028	WWOX
SDK2	NPHP3-ACAD11
ENGASE	CDK5R2
CCDC57	PRKCD
SEH1L	GLP2R
CABLES1	TELO2
MEP1B	SLC35D1
CELF4	KRTCAP2
MIR4319	LRRC3B
ST8SIA5	CCDC182
ALPK2	LINC00945
KLF16	MIR6827
C19orf71	SYK
ZBTB7A	NAALADL2
MIR6886	ZCCHC10
CACNA1A	SSPN
ILVBL	DRGX
PDE4C	CIRH1A
GATAD2A	DAD1
DKFZp434J0226	EVL
SIGLEC14	SLC29A1
DCDC2C	RFX4
AC019048.1	MIR138-1
PPP1CB	RP5-1043L13.1
LINC01122	CTAGE1
TMEM17	GPR22
ARHGAP25	MIR3922
MIR3126	SHH
MAP4K4	BLOC1S4
PSD4	RP4-705O1.1
LOC100499194	GRM8
SSB	SCHIP1
SF3B1	PAPD5
ALPP	RXFP2
SMOX	C1orf100
SNAP25-AS1	FOXI3
LOC102606466	IL17A
SPAG4	GRIK1-AS1
LBP	MIR8058
SLMO2	GPR128
TAF4	SMAD9
NPBWR2	OSBPL8
MIR3648	TMEM229A
LINC00320	MYT1L-AS1
DIP2A-IT1	ZNF621
CRYBB3	HMBOX1
AP1B1P1	LINC00904
CACNG2	WNT7A
MCHR1	ARHGEF7
PARVG	RAB37
FBLN1	IL8
ACR	RP11-3B12.2
CIDECP	NYAP2
SLC6A11	MIR4451
TIMP4	PYHIN1
ZNF860	GGACT
CCR4	FAM133A
MYRIP	LIPI
TGM4	TNFRSF21
CCR1	MIR4791
BAP1	DAGLA
ITIH3	NKX6-1
ERC2-IT1	SRPK2
MIR4444-2	CLDN17
RP11-115H18.1	MYADM
PVRL3-AS1	CSRP2
HCLS1	LOC101927159
HEG1	CTSL
SLC12A8	EMCN-IT3
ABTB1	AC011343.1
ARHGEF26	BDH2
ZMAT3	KRTAP19-8
XXYLT1	SCYL3
GPR78	ERCC4
ZNF518B	RPAP3
PPP3CA	AGBL1-AS1
ETNPPL	SIX1
PRMT9	MAGI1-AS1
LINC00290	POMGNT2
LOC100288255	OLFM4
MIR4454	DYNC1I1
11-Mar	CDCP1
BASP1	TNIP3
CDH18	TRHDE-AS1
LSP1P3	ZFYVE28
LOC101926904	OTOR
RAB3C	GALNT7
NLN	LARS2-AS1
YTHDC2	CHD6
TNFAIP8	ZNF267
TTC1	ZFP36L1
ERGIC1	TAF2
SLC22A23	KCTD12
IP6K3	ELP6
C6orf89	PAPPA-AS1
LOC441155	RYR2
CNR1	C9orf41
HACE1	CHRM2
AKAP12	LRFN2
ESR1	CYP19A1
PACRG-AS1	C2orf43
AC147651.4	FOXB1
NFE2L3	STK24
EVX1	BHLHA15
VPS41	MIR4273
ADCY1	ANKRD22
COBL	LINC01152
MIR3147	FAM57B
ZNF733P	MIR1265
HSPB1	CHST9
DBF4	GDNF
PDK4	KDM2A
TAC1	GYPC
COL26A1	RAD1
MKLN1	RERE
RHEB	DENND3
SHH	SSBP2
NOM1	FAM21C
LOC286083	VPS13C
MTMR9	LPGAT1
C8orf49	DCT
MSR1	KCNG2
MTUS1	NUDT11
SLC25A37	LOC646471
MIR6876	TRIM36
STMN4	LINC01098
LINC00251	NR2E3
CSPP1	CCT7
DECR1	MATN1-AS1
TMEM67	TAS1R2
POP1	SHC3
FLJ42969	FAM167A
TRIB1	ZNF365
TMEM75	HYI
NDRG1	ST6GAL2
KHDRBS3	PRMT8
LINC00051	BMP8B
GLI4	CLLU1
GLIS3-AS1	CCKBR
SYK	PHLDB2
C9orf89	LINC00511
TBC1D2	MIR556
PTPN3	PANX1
AKAP2	TMEM170B
NEK6	NSG1
C9orf114	IMPAD1
LINC00963	SUMF1
NTMT1	RPL38
CT83	DOCK2
TMEM240	PRTG
MIR4417	DMXL2
KCNAB2	S100A1
GPR153	GTF2IRD1
CLSTN1	ENPP2
PEX14	SIM1
AGTRAP	DIAPH3-AS1
LRRC38	TOR3A
FHAD1	LINC00883
CDC42	PTPLB
HTR1D	STAT5A
ZNF436	PALMD
RUNX3	SPRR2B
ARID1A	SLC30A10
LOC644961	TRIB2
PTAFR	STIM2
MATN1	DISC1
ZCCHC17	TGIF2LX
BSDC1	B3GAT2
TRIM62	SMYD2
ZSCAN20	CCDC179
BMP8B	RP11-486A14.2
PPT1	CDH2
SLFNL1	VPS13A-AS1
EDN2	CDHR3
MIR6079	DPF1
MUTYH	FMN1
FAAH	CALU
CYP4B1	GJB5
FOXD2	LINC00221
TRABD2B	ZNF764
ORC1	ZNRD1
CPT2	RASL11A
SSBP3	LINC00424
DAB1	MIR153-2
NFIA	PHC2
LINC00466	BMP5
AK4	SNORA74B
PDE4B	RPIA
LRRC40	CTAGE11P
C1orf173	RGS13
ASB17	CALCRL
MIR7156	CFHR4
IFI44	LINC00312
MIR4423	MIR4253
ZNHIT6	VRK2
PKN2	CHRNA9
ZNF644	NUP133
HFM1	CTNND2
FLJ31662	VAMP3
PTBP2	EIF4E3
RP5-1070A16.1	ARHGAP22
LOC101928370	GREM2
MIR7852	RBM12B-AS1
LOC643355	UGDH-AS1
CTTNBP2NL	CATSPER3
SLC16A1-AS1	TMEM132B
NBPF7	RP5-1027G4.3
SEC22B	RNU6-53P
LINC00624	HEY1
BCL9	REEP3
ECM1	ACER2
CERS2	KATNBL1P6
S100A10	MIR320C2
S100A9	FRS2
GATAD2B	CAPS2
IL6R	PRICKLE1
RP11-307C12.11	CCDC12
EFNA3	VWC2L-IT1
THBS3	NBPF23P
SMG5	NRG1
FCRL5	IQGAP1
OR10J5	C9orf153
LINC01133	RNF165
ATP1A2	SNORA14B
ITLN2	FAM107A
ATF6	IGSF9B
RGS5	GPR123
LMX1A	LOC101928767
ILDR2	PTPRO
DUSP27	NSMCE2
POU2F1	LOC339593
LINC00970	ZC3H18
MROH9	PKIA
FMO4	MIR4266
FASLG	INA
GPR52	CDH13
LOC730102	GALNT2
TEX35	MXRA7
ANGPTL1	PRG4
RP5-1180C10.2	MIR4422
XPR1	LCMT1
GM140	LDHA
GS1-122H1.2	MVB12B
LAMC1	LIMS1
C1orf21	STX2
IVNS1ABP	IFLTD1
MIR548F1	STMND1
PTGS2	SLCO3A1
CFHR3	HS3ST2
CFHR5	TSSK1B
NR5A2	BTBD9
C1orf106	THBS1
MIR6739	LOC284648
LRRN2	CPS1
NUAK2	RBP2
C1orf186	SOX5
RASSF5	C6orf1
RD3	C5orf22
SLC30A1	MIR4268
LPGAT1	UBE2W
PPP2R5A	CNRIP1
C1orf227	LINC00943
CENPF	DDI1
RAB3GAP2	CHIT1
DISP1	RND1
WDR26	STRIP2
DNAH14	NCOA6
ITPKB	LINC01185
ADCK3	DDX53
ZNF678	METTL17
MIR5008	METTL21EP
MRPL55	AOAH-IT1
RAB4A	SLC25A42
URB2	NEURL1B
GALNT2	MIR548A3
C1orf198	ALDH8A1
EXOC8	AGAP11
SIPA1L2	MYCNOS
MAP10	CADM1
SNORA14B	MAPKAP1
GNG4	FAM172A
GPR137B	UBE3B
MTR	PRKX
RYR2	MIR3618
LINC01139	MIR711
FMN2	ANO2
EXO1	CCZ1
AKT3	KBTBD6
KIF26B	LINC00887
ZNF670-ZNF695	LGALS13
ZNF496	RGS5
GCSAML	MEOX2
OR2T6	INTU
PFKP	FAM149B1
MIR6078	GTSCR1
RP11-563J2.2	MYH6
LINC00708	C9orf57
LINC00710	MAP3K7
BEND7	KIAA1217
PRPF18	CXXC1P1
NEBL	ZNF148
GAD2	POU1F1
MPP7	C15orf60
EPC1	EPHA2
LINC00838	LINC01061
ZNF33BP1	RALY
LOC100996758	HDGFRP3
WDFY4	COL14A1
SGMS1	ESYT3
IPMK	C10orf12
LINC00844	APBB1
ANK3	SLC6A3
TMEM26	INTS8
DNAJC12	MYCN
HERC4	ZNF317
HK1	MIR3926-2
COL13A1	TBCE
LRRC20	CCDC71L
TBATA	OLIG3
MICU1	LINC00908
PPIF	RPL13AP17
GRID1-AS1	EFHD1
WAPAL	FANCF
BTAF1	PLS1
KIF11	DIAPH3
PDE6C	LOC401324
PLCE1-AS1	NNT-AS1
UBTD1	LINC00692
HIF1AN	PKLR
COL17A1	UNCX
SORCS3	LOC441155
XPNPEP1	MMAA
DUSP5	C1QL2
GUCY2GP	DEPDC5
VTI1A	BOD1L2
TRUB1	ATP6AP1L
PRLHR	ADCYAP1
FGFR2	ZNRF3
FAM53B	UGT2A1
MIR4296	CHP2
C10orf90	MLYCD
MKI67	LRRN3
MGMT	DNAH11
EBF3	GNPDA1
MIR378C	HJURP
TCERG1L	DLK1
C11orf35	AC006145.4
MICALCL	MIR378D2
ABCC8	BRD4
KCNC1	PIEZO2
SLC6A5	RAB25
NELL1	STOM
QSER1	RGS6
ABTB2	SOX7
SLC1A2	TMEM184C
RAG2	TRUB1
CHST1	MIR6784
CREB3L1	LZTFL1
OR4C45	A2M-AS1
CHRM1	XKR4
SLC22A10	PLEK2
MIR6750	ADORA1
IGHMBP2	LY6G5C
SHANK2-AS3	CCL27
MIR3664	LINC00939
ATG16L2	POC5
TPBGL	NEK6
TSKU	CLMN
ACER3	DDX10
MIR4300	SYCE1L
ME3	KCNK16
TMEM135	PMAIP1
RAB38	LINC00628
LINC01171	FGD5-AS1
JRKL-AS1	LEF1-AS1
CNTN5	TXNDC5
PGR	STAU2
GUCY1A2	CAPN13
ZC3H12C	IGF2BP1
PPP2R1B	MIR421
ZBTB16	GRIK2
CXCR5	ID4
PVRL1	CCDC19
TBCEL	CDC42BPA
CRTAM	SND1
PATE1	GOLGB1
MIR8052	ISPD-AS1
NTM-IT	DUSP4
OPCML	MIR634
SLC6A12	RNF148
LINC00942	PRRT3
CACNA1C-AS4	LINC00906
PRMT8	CBLN2
NTF3	POLD3
ANO2	ZNRF3-AS1
PLEKHG6	LOC339622
CLEC4E	TAC1
A2ML1	ACACA
A2M	BRAF
RNU6-19P	IL20RB
KIAA1467	PRRX1
DERA	HULC
[truncated: 14,744 more rows]

## Sheet: SI04_SCNA
Chr arm	CWR22Rv1	Genes	Amp arm frequency	Amp arm q-value	Del arm frequency	Del arm q-value	Amp focal cytoband	Amp focal q-value	Amp focal wide peak boundaries	Del focal cytoband	Del focal q-value	Del focal wide peak boundaries
1p	1.25389	1300	0.02	1	0.05	0.00113		1		1p22.1	0.0061054	chr1:82457075-107602611
1q	2.60788	1195	0.05	0.0538	0.02	1		1		1p31.3	0.000642	chr1:63901623-66226788
2p	0.969849	624	0.02	1	0.03	1		1		2p21	0.096106	chr2:31802826-47133054
2q	0.969849	967	0.01	1	0.04	1		1		2q22.1	4.4558e-21	chr2:132506741-141000702
3p	1.5966	644	0.08	0.00299	0.02	1		1		3p13	1.6337e-21	chr3:71874461-72622531
3q	1.5966	733	0.11	1.72e-10	0.01	1	3q21.3	3.0773e-05	chr3:127875022-128424455	3q29	0.17738	chr3:194988874-198022430
4p	1.00315	289	0.02	1	0.05	1	4p16.3	0.11475	chr4:1-2082008		1
4q	1.00315	670	0.02	1	0.03	1	4q13.3	0.0084619	chr4:73892436-74219241	4q28.2	0.0026708	chr4:115720296-134070791
5p	1.15793	183	0.04	1	0.03	1	5q35.3	0.16448	chr5:120671010-180915260	5q11.2	3.125e-28	chr5:54597198-57789060
5q	1.15793	905	0.03	1	0.05	0.484		1		5q13.2	2.112e-26	chr5:66492413-72750050
6p	1.3458	710	0.02	1	0.06	0.447		1		6p25.1	0.059223	chr6:4071224-9597208
6q	1.3458	556	0.01	1	0.09	0.00194		1		6q14.3	4.6215e-73	chr6:87800060-88001063
7p	1.96803	389	0.21	0	0	1	7p14.3	0.02772	chr7:15167171-38501064		1
7q	1.96803	783	0.19	0	0.01	1	7q22.1	0.012709	chr7:84702970-108687578		1
8p	2.05544	338	0.13	5.63e-07	0.44	0		1		8p21.3	5.8548e-30	chr8:20153951-24300351
8q	2.05544	551	0.25	0	0.08	0.0544	8q22.1	3.7005e-05	chr8:64514471-114579611		1
9p	1.08999	301	0.07	1	0.05	1		1		9p23	0.00019187	chr9:7887952-12687261
9q	1.08999	700	0.1	5.63e-07	0.02	1	9q33.3	0.059049	chr9:101892280-132370359		1
10p	1.27646	253	0.03	1	0.09	0.0588		1			1
10q	1.27646	738	0.03	1	0.09	3.85e-06		1		10q23.31	6.0503e-97	chr10:89617158-90034038
11p	1.26727	509	0.05	1	0.02	1		1		11p11.2	0.0050014	chr11:37721288-49054288
11q	1.26727	975	0.06	0.0479	0.01	1		1		11q22.3	0.00026046	chr11:102955092-122320965
12p	2.09095	339	0.03	1	0.1	0.000281		1		12p13.1	4.8141e-22	chr12:12844234-12921132
12q	2.09095	904	0.04	1	0.04	0.868	12q23.1	0.016187	chr12:76102112-123735875	12q24.32	0.024258	chr12:123752264-133851895
13p	0.908179		0	1	0	1		1			1
13q	0.908179	560	0.02	1	0.16	0	13q12.11	0.047145	chr13:19557151-24578109	13q14.13	1.1439e-73	chr13:44451821-48879660
14p	1.01709		0	1	0	1		1			1
14q	1.01709	938	0.02	1	0.05	0.147		1			1
15p	1.02206		0	1	0	1		1			1
15q	1.02206	810	0.01	1	0.07	0.00534	15q11.2	0.015423	chr15:1-26017542	15q21.3	0.042264	chr15:56756286-58245985
16p	1.27746	559	0.07	0.491	0.07	0.0941		1			1
16q	1.27746	455	0.02	1	0.22	0	16q11.2	0.0028453	chr16:46507666-47387972	16q22.3	8.9841e-33	chr16:72142073-74472459
17p	1.43864	415	0.02	1	0.16	0	17p11.2	0.19657	chr17:18860536-19264731	17p13.1	1.2545e-34	chr17:7505228-7591760
17q	1.43864	972	0.02	1	0.04	0.6	17q23.2	0.0039738	chr17:59788818-60189565	17q21.31	6.1899e-15	chr17:42102307-42651945
18p	1.22842	104	0.04	1	0.14	3.29e-10		1			1
18q	1.22842	275	0.03	1	0.21	0	18q21.31	0.21414	chr18:55901999-56446055	18q21.31	0.001136	chr18:51910315-71741815
19p	1.38142	681	0.02	1	0.04	1		1			1
19q	1.38142	935	0.02	1	0.04	0.96	19q13.43	0.17703	chr19:53895880-58255438	19q13.2	0.0016542	chr19:42731571-42891571
20p	1.51289	234	0.05	1	0.05	1		1			1
20q	1.51289	448	0.06	1	0.02	1	20q13.2	0.07085	chr20:41749332-63025520		1
21p	0.937046		0	1	0	1		1			1
21q	0.937046	258	0.04	1	0.05	1		1		21q22.2	1.4326e-41	chr21:39665722-40155078
22p	1.11781		0	1	0	1		1			1
22q	1.11781	564	0.01	1	0.1	4.66e-05		1			1
Xp	0.359992	418	0.02	1	0.08	0.0674		1			1
Xq	0.359992	668	0.01	1	0.08	0.00158	Xq12	0.020479	chrX:64162405-67316938		1
							Xq21.1	0.026607	chrX:80829747-80833679
							Xq21.31	0.047145	chrX:87704771-87710744

## Sheet: SI05_CHIPSEQ_PATHWAYS
Geneset enrichment analysis			Genes Positively regulated by ARE half sites	657				Genes Positively regulated by ARE full sites	584				Genes Negatively regulated by ARE half sites					Genes Negatively regulated by ARE full sites					Genes Positively regulated by ARE full sites only	103				Genes Positively regulated by ARE half sites only	178				Genes Positively Regulated by both ARE full and half sites	481				Genes Negatively regulated by ARE full sites only	529				Genes Negatively regulated by ARE half sites only					Genes Negatively Regulated by both ARE full and half sites
Input data and parameters:			PathwayNameKEGG	#Gene	EntrezGene	Statistics		PathwayNameKEGG	#Gene	EntrezGene	Statistics		PathwayNameKEGG	#Gene	EntrezGene	Statistics		PathwayNameKEGG	#Gene	EntrezGene	Statistics		PathwayNameKEGG	#Gene	EntrezGene	Statistics		PathwayNameKEGG	#Gene	EntrezGene	Statistics		PathwayNameKEGG	#Gene	EntrezGene	Statistics		PathwayNameKEGG	#Gene	EntrezGene	Statistics		PathwayNameKEGG	#Gene	EntrezGene	Statistics		PathwayName	#Gene
User data: ChIPSeq_AR.txt			Metabolic pathways	60	84706 23649 33 93183 7368 523 1718 353 586 51478 83440 10654 2053 84920 790 3157 440 51166 2356 5211 51102 84172 29920 1152 1608 326625 224 1786 50487 2650 55650 1491 3156 4522 2222 516 4860 5558 29929 1558 5471 2181 219 80270 5831 5557 55361 29880 5091 51181 5634 8821 3099 4128 6713 2821 129642 1717 5425 22934	C=1130;O=60;E=16.87;R=3.56;rawP=3.19e-17;adjP=3.92e-15		Metabolic pathways	59	84706 33 93183 7368 1718 3074 3028 1723 586 51478 83440 10654 2053 84920 3157 440 51166 2356 51102 6472 84172 29920 1152 1608 326625 224 1786 50487 2650 1491 55650 3156 2222 4522 55163 516 4860 1558 5558 29929 5471 5422 2181 219 80270 5557 4047 5091 51181 8821 3099 4128 6713 7298 2821 129642 1717 5723 22934	C=1130;O=59;E=14.86;R=3.97;rawP=3.22e-19;adjP=3.54e-17		Axon guidance	16	1948 8633 285220 29984 6091 80031 57556 1969 8440 223117 10512 59277 6093 4233 2045 22854	C=129;O=16;E=1.99;R=8.03;rawP=1.86e-10;adjP=2.16e-08		Axon guidance	15	1948 8633 285220 1969 8440 6091 223117 59277 10512 80031 6093 4233 2045 22854 57556	C=129;O=15;E=1.71;R=8.78;rawP=2.10e-10;adjP=2.12e-08		Cell cycle	6	8318 4173 4998 8697 4171 1875	C=124;O=6;E=0.28;R=21.29;rawP=4.24e-07;adjP=5.09e-06		Ribosome biogenesis in eukaryotes	5	10556 6949 7514 23560 10528	C=80;O=5;E=0.32;R=15.40;rawP=1.95e-05;adjP=0.0007		Metabolic pathways	50	84706 33 93183 7368 1718 586 51478 83440 10654 2053 84920 3157 440 51166 2356 51102 84172 29920 1152 1608 326625 1786 224 50487 2650 1491 55650 3156 2222 4522 516 4860 1558 5558 29929 5471 2181 219 80270 5557 5091 51181 8821 3099 4128 6713 2821 129642 1717 22934	C=1130;O=50;E=12.29;R=4.07;rawP=6.46e-17;adjP=6.40e-15		Metabolism of xenobiotics by cytochrome P450	2	2952 2939	C=71;O=2;E=0.09;R=22.09;rawP=0.0038;adjP=0.0080		Leishmaniasis	4	3122 5603 3460 3109	C=72;O=4;E=0.25;R=15.97;rawP=0.0001;adjP=0.0030		Axon guidance	15
Organism: hsapiens			DNA replication	8	23649 5983 5558 5982 6119 5425 4172 5557	C=36;O=8;E=0.54;R=14.88;rawP=4.96e-08;adjP=3.05e-06		DNA replication	8	4173 5983 5558 4171 5422 6119 4172 5557	C=36;O=8;E=0.47;R=16.90;rawP=1.86e-08;adjP=1.02e-06		ErbB signaling pathway	10	27 6655 374 8440 868 1027 5291 2549 2066 25759	C=87;O=10;E=1.34;R=7.44;rawP=9.92e-07;adjP=5.75e-05		Focal adhesion	13	3725 10398 6655 3909 1290 4659 3912 3678 2064 6093 4233 5291 2909	C=200;O=13;E=2.65;R=4.91;rawP=3.12e-06;adjP=0.0001		DNA replication	3	4173 4171 5422	C=36;O=3;E=0.08;R=36.67;rawP=7.69e-05;adjP=0.0003		DNA replication	3	23649 5982 5425	C=36;O=3;E=0.15;R=20.54;rawP=0.0004;adjP=0.0074		Steroid biosynthesis	5	6713 51478 1717 1718 2222	C=19;O=5;E=0.21;R=24.20;rawP=1.53e-06;adjP=7.57e-05		Pancreatic cancer	2	2064 6774	C=70;O=2;E=0.09;R=22.40;rawP=0.0036;adjP=0.0080		Toxoplasmosis	4	3122 5603 3460 3109	C=132;O=4;E=0.46;R=8.71;rawP=0.0012;adjP=0.0130		Focal adhesion	11
Id Type: gene_symbol			Mismatch repair	6	9156 5983 5982 6119 2956 5425	C=23;O=6;E=0.34;R=17.47;rawP=8.81e-07;adjP=3.61e-05		Steroid biosynthesis	6	6713 4047 51478 1717 1718 2222	C=19;O=6;E=0.25;R=24.02;rawP=1.18e-07;adjP=4.33e-06		Focal adhesion	12	10398 6655 3909 1290 4659 3912 3678 6093 4233 5291 25759 2909	C=200;O=12;E=3.09;R=3.89;rawP=7.32e-05;adjP=0.0028		ErbB signaling pathway	9	3725 27 6655 374 8440 868 2064 5291 2549	C=87;O=9;E=1.15;R=7.81;rawP=2.41e-06;adjP=0.0001		Pyrimidine metabolism	4	7298 7296 1723 5422	C=99;O=4;E=0.22;R=17.78;rawP=8.00e-05;adjP=0.0003		Hepatitis C	4	7098 3454 5163 7157	C=134;O=4;E=0.54;R=7.36;rawP=0.0022;adjP=0.0200		Peroxisome	7	10654 84188 2053 8504 54677 2181 6648	C=79;O=7;E=0.86;R=8.15;rawP=2.54e-05;adjP=0.0006		Drug metabolism - cytochrome P450	2	2952 2939	C=73;O=2;E=0.09;R=21.48;rawP=0.0040;adjP=0.0080		Systemic lupus erythematosus	4	8349 3122 8339 3109	C=136;O=4;E=0.47;R=8.46;rawP=0.0013;adjP=0.0130		Sphingolipid metabolism	5
Ref Set: entrezgene			Ribosome biogenesis in eukaryotes	9	10556 10940 7514 23560 83732 6949 84916 10799 10528	C=80;O=9;E=1.19;R=7.53;rawP=3.15e-06;adjP=9.69e-05		Cell cycle	10	8318 4173 4609 1875 27127 1111 4998 4171 8697 4172	C=124;O=10;E=1.63;R=6.13;rawP=6.09e-06;adjP=0.0001		Bacterial invasion of epithelial cells	7	3678 4233 5291 8976 2549 25759 868	C=70;O=7;E=1.08;R=6.48;rawP=0.0001;adjP=0.0029		Renal cell carcinoma	6	3725 1387 6655 4233 5291 2549	C=70;O=6;E=0.93;R=6.47;rawP=0.0003;adjP=0.0043		Systemic lupus erythematosus	4	8341 317772 8360 8356	C=136;O=4;E=0.31;R=12.94;rawP=0.0003;adjP=0.0009		Purine metabolism	4	23649 353 5425 5634	C=162;O=4;E=0.66;R=6.08;rawP=0.0044;adjP=0.0200		Terpenoid backbone biosynthesis	4	3157 10654 3156 23590	C=15;O=4;E=0.16;R=24.52;rawP=1.71e-05;adjP=0.0006		Leishmaniasis	2	3725 3119	C=72;O=2;E=0.09;R=21.78;rawP=0.0039;adjP=0.0080		ErbB signaling pathway	3	1027 2066 25759	C=87;O=3;E=0.30;R=9.91;rawP=0.0035;adjP=0.0262		ErbB signaling pathway	7
Significance Level: 0.05			Steroid biosynthesis	5	6713 51478 1717 1718 2222	C=19;O=5;E=0.28;R=17.62;rawP=7.15e-06;adjP=0.0002		Pyrimidine metabolism	9	7296 5558 4860 5422 7298 1723 84172 87178 5557	C=99;O=9;E=1.30;R=6.91;rawP=6.68e-06;adjP=0.0001		Tight junction	9	9076 9414 10398 57530 5516 5520 100506658 10207 6709	C=132;O=9;E=2.04;R=4.42;rawP=0.0002;adjP=0.0039		Sphingolipid metabolism	5	166929 55304 340485 4758 6609	C=40;O=5;E=0.53;R=9.44;rawP=0.0002;adjP=0.0043		One carbon pool by folate	2	7298 6472	C=18;O=2;E=0.04;R=48.90;rawP=0.0008;adjP=0.0019		MAPK signaling pathway	5	55970 836 3306 1649 7157	C=268;O=5;E=1.09;R=4.60;rawP=0.0049;adjP=0.0200		DNA replication	5	5983 5558 6119 4172 5557	C=36;O=5;E=0.39;R=12.77;rawP=4.25e-05;adjP=0.0008		Glutathione metabolism	2	2952 2939	C=50;O=2;E=0.06;R=31.37;rawP=0.0019;adjP=0.0080		Asthma	2	3122 3109	C=30;O=2;E=0.10;R=19.17;rawP=0.0049;adjP=0.0294		p53 signaling pathway	6
Statistics Test: Hypergeometric			Pathways in cancer	16	5915 836 4824 7480 3480 7704 5888 4609 7157 3479 5727 367 354 7188 2956 8321	C=326;O=16;E=4.87;R=3.29;rawP=3.85e-05;adjP=0.0008		Terpenoid backbone biosynthesis	4	3157 10654 3156 23590	C=15;O=4;E=0.20;R=20.28;rawP=3.60e-05;adjP=0.0007		Cell adhesion molecules (CAMs)	9	9076 3122 4685 25945 2734 6383 3109 1000 100506658	C=133;O=9;E=2.05;R=4.38;rawP=0.0002;adjP=0.0039		Bacterial invasion of epithelial cells	6	3678 4233 5291 8976 2549 868	C=70;O=6;E=0.93;R=6.47;rawP=0.0003;adjP=0.0043		Metabolic pathways	9	55163 4047 5422 3074 3028 1723 7298 6472 5723	C=1130;O=9;E=2.57;R=3.50;rawP=0.0011;adjP=0.0022		RNA transport	4	10556 7514 10073 8669	C=151;O=4;E=0.61;R=6.53;rawP=0.0034;adjP=0.0200		Mismatch repair	4	9156 5983 6119 2956	C=23;O=4;E=0.25;R=15.99;rawP=0.0001;adjP=0.0016		ErbB signaling pathway	2	2064 3725	C=87;O=2;E=0.11;R=18.03;rawP=0.0056;adjP=0.0087		Cell adhesion molecules (CAMs)	3	3122 100506658 3109	C=133;O=3;E=0.46;R=6.49;rawP=0.0114;adjP=0.0333		Bacterial invasion of epithelial cells	6
MTC: BH			Homologous recombination	5	641 5888 6119 5425 25788	C=28;O=5;E=0.42;R=11.96;rawP=5.41e-05;adjP=0.0009		One carbon pool by folate	4	7298 6472 160428 4522	C=18;O=4;E=0.24;R=16.90;rawP=7.81e-05;adjP=0.0012		Protein digestion and absorption	7	10008 1803 481 1290 23436 477 4311	C=81;O=7;E=1.25;R=5.60;rawP=0.0003;adjP=0.0050		p53 signaling pathway	6	7161 900 56475 27244 64393 901	C=68;O=6;E=0.90;R=6.66;rawP=0.0003;adjP=0.0043		Lysosome	3	22901 3074 27074	C=121;O=3;E=0.27;R=10.91;rawP=0.0027;adjP=0.0040		Protein processing in endoplasmic reticulum	4	9532 3306 1649 9709	C=165;O=4;E=0.67;R=5.97;rawP=0.0047;adjP=0.0200		Glycerolipid metabolism	5	4023 219 129642 1608 224	C=50;O=5;E=0.54;R=9.20;rawP=0.0002;adjP=0.0025		Rheumatoid arthritis	2	3725 3119	C=91;O=2;E=0.12;R=17.23;rawP=0.0061;adjP=0.0087		Graft-versus-host disease	2	3122 3109	C=41;O=2;E=0.14;R=14.03;rawP=0.0090;adjP=0.0333		Regulation of actin cytoskeleton	10
Minimum: 2			Terpenoid backbone biosynthesis	4	3157 10654 3156 23590	C=15;O=4;E=0.22;R=17.86;rawP=5.90e-05;adjP=0.0009		Peroxisome	7	10654 84188 2053 8504 54677 2181 6648	C=79;O=7;E=1.04;R=6.74;rawP=8.37e-05;adjP=0.0012		Sphingolipid metabolism	5	166929 55304 340485 4758 6609	C=40;O=5;E=0.62;R=8.09;rawP=0.0004;adjP=0.0058		Adherens junction	6	2064 1387 51176 4233 25945 8976	C=73;O=6;E=0.97;R=6.21;rawP=0.0004;adjP=0.0050		Glycine, serine and threonine metabolism	2	6472 5723	C=32;O=2;E=0.07;R=27.50;rawP=0.0024;adjP=0.0040		Pentose phosphate pathway	2	5211 5634	C=27;O=2;E=0.11;R=18.25;rawP=0.0054;adjP=0.0200		Homologous recombination	4	641 5888 6119 25788	C=28;O=4;E=0.30;R=13.14;rawP=0.0002;adjP=0.0025		Pathways in cancer	3	2064 3725 6774	C=326;O=3;E=0.42;R=7.22;rawP=0.0084;adjP=0.0105		Type I diabetes mellitus	2	3122 3109	C=43;O=2;E=0.15;R=13.37;rawP=0.0099;adjP=0.0333		Mucin type O-Glycan biosynthesis	4
			p53 signaling pathway	7	55240 1111 836 143686 7157 7057 3479	C=68;O=7;E=1.02;R=6.89;rawP=7.06e-05;adjP=0.0010		Mismatch repair	4	9156 5983 6119 2956	C=23;O=4;E=0.30;R=13.23;rawP=0.0002;adjP=0.0020		Regulation of actin cytoskeleton	11	10398 6655 2934 4659 8976 8826 3678 6093 1129 5291 2909	C=213;O=11;E=3.29;R=3.34;rawP=0.0005;adjP=0.0064		Regulation of actin cytoskeleton	10	10398 6655 2934 4659 8976 3678 6093 1129 5291 2909	C=213;O=10;E=2.82;R=3.55;rawP=0.0006;adjP=0.0055		Cytosolic DNA-sensing pathway	2	3442 11277	C=56;O=2;E=0.13;R=15.72;rawP=0.0073;adjP=0.0097		RNA degradation	3	51691 246175 11340	C=71;O=3;E=0.29;R=10.41;rawP=0.0031;adjP=0.0200		Protein digestion and absorption	6	476 6520 6510 4224 6505 478	C=81;O=6;E=0.88;R=6.81;rawP=0.0003;adjP=0.0027		Toxoplasmosis	2	6774 3119	C=132;O=2;E=0.17;R=11.88;rawP=0.0124;adjP=0.0138		Tight junction	3	57530 100506658 6709	C=132;O=3;E=0.46;R=6.53;rawP=0.0111;adjP=0.0333		Protein digestion and absorption	6
Output data and parameters:			Pyrimidine metabolism	8	790 23649 84172 5558 4860 87178 5425 5557	C=99;O=8;E=1.48;R=5.41;rawP=0.0001;adjP=0.0012		Glycolysis / Gluconeogenesis	6	83440 2821 130589 219 224 3099	C=65;O=6;E=0.85;R=7.02;rawP=0.0002;adjP=0.0020		p53 signaling pathway	6	7161 900 56475 27244 64393 901	C=68;O=6;E=1.05;R=5.71;rawP=0.0006;adjP=0.0070		Pathways in cancer	13	3725 650 1387 6655 2737 51176 3909 3912 868 2064 4233 6774 5291	C=326;O=13;E=4.32;R=3.01;rawP=0.0005;adjP=0.0055		Progesterone-mediated oocyte maturation	2	8697 2773	C=86;O=2;E=0.20;R=10.23;rawP=0.0165;adjP=0.0198		Mismatch repair	2	5982 5425	C=23;O=2;E=0.09;R=21.43;rawP=0.0039;adjP=0.0200		Arginine and proline metabolism	5	4128 1152 29920 219 224	C=54;O=5;E=0.59;R=8.51;rawP=0.0003;adjP=0.0027		Focal adhesion	2	2064 3725	C=200;O=2;E=0.26;R=7.84;rawP=0.0271;adjP=0.0271		Allograft rejection	2	3122 3109	C=37;O=2;E=0.13;R=15.54;rawP=0.0074;adjP=0.0333		Insulin signaling pathway	7
For each enriched gene set,			Arginine and proline metabolism	6	4128 1152 29920 219 224 5831	C=54;O=6;E=0.81;R=7.44;rawP=0.0002;adjP=0.0018		Nitrogen metabolism	4	440 761 377677 1491	C=23;O=4;E=0.30;R=13.23;rawP=0.0002;adjP=0.0020		Neurotrophin signaling pathway	8	7161 6655 57498 5603 2549 5291 25759 4214	C=127;O=8;E=1.96;R=4.08;rawP=0.0008;adjP=0.0084		Mucin type O-Glycan biosynthesis	4	2591 51301 55568 6482	C=30;O=4;E=0.40;R=10.07;rawP=0.0006;adjP=0.0055		RNA transport	2	79833 55110	C=151;O=2;E=0.34;R=5.83;rawP=0.0465;adjP=0.0487		Pyrimidine metabolism	3	790 23649 5425	C=99;O=3;E=0.40;R=7.47;rawP=0.0077;adjP=0.0259		Pathways in cancer	12	5915 4824 3480 7704 5888 4609 3479 5727 367 7188 2956 8321	C=326;O=12;E=3.55;R=3.38;rawP=0.0003;adjP=0.0027							Intestinal immune network for IgA production	2	3122 3109	C=48;O=2;E=0.17;R=11.98;rawP=0.0122;adjP=0.0333		Pancreatic secretion	6
the first row lists			Purine metabolism	10	23649 5558 4860 5471 5634 353 84172 87178 5425 5557	C=162;O=10;E=2.42;R=4.13;rawP=0.0002;adjP=0.0018		Valine, leucine and isoleucine degradation	5	586 3157 219 224 3028	C=44;O=5;E=0.58;R=8.64;rawP=0.0003;adjP=0.0027		Adherens junction	6	1387 51176 4233 25945 8976 8826	C=73;O=6;E=1.13;R=5.32;rawP=0.0009;adjP=0.0087		Protein digestion and absorption	6	1803 481 1290 23436 477 4311	C=81;O=6;E=1.07;R=5.59;rawP=0.0007;adjP=0.0059		Jak-STAT signaling pathway	2	3442 3598	C=155;O=2;E=0.35;R=5.68;rawP=0.0487;adjP=0.0487		Spliceosome	3	51691 3306 27339	C=127;O=3;E=0.52;R=5.82;rawP=0.0152;adjP=0.0402		Glycolysis / Gluconeogenesis	5	83440 2821 219 224 3099	C=65;O=5;E=0.71;R=7.07;rawP=0.0007;adjP=0.0058							Autoimmune thyroid disease	2	3122 3109	C=52;O=2;E=0.18;R=11.06;rawP=0.0142;adjP=0.0355		Renal cell carcinoma	5
database name,			Protein processing in endoplasmic reticulum	10	91319 64215 6238 6400 9532 3306 1649 9709 6745 9601	C=165;O=10;E=2.46;R=4.06;rawP=0.0002;adjP=0.0018		Glycerolipid metabolism	5	4023 219 129642 1608 224	C=50;O=5;E=0.66;R=7.61;rawP=0.0005;adjP=0.0039		Mucin type O-Glycan biosynthesis	4	2591 51301 55568 6482	C=30;O=4;E=0.46;R=8.63;rawP=0.0011;adjP=0.0098		Glycosphingolipid biosynthesis - ganglio series	3	6489 6482 30815	C=15;O=3;E=0.20;R=15.11;rawP=0.0009;adjP=0.0065							Cell cycle	3	990 23594 7157	C=124;O=3;E=0.50;R=5.96;rawP=0.0142;adjP=0.0402		Pancreatic secretion	6	1811 476 8671 3778 50487 478	C=101;O=6;E=1.10;R=5.46;rawP=0.0009;adjP=0.0064							Staphylococcus aureus infection	2	3122 3109	C=55;O=2;E=0.19;R=10.46;rawP=0.0158;adjP=0.0365		Adherens junction	5
gene set name , and			Peroxisome	7	10654 84188 2053 8504 54677 2181 6648	C=79;O=7;E=1.18;R=5.93;rawP=0.0002;adjP=0.0018		Homologous recombination	4	641 5888 6119 25788	C=28;O=4;E=0.37;R=10.87;rawP=0.0005;adjP=0.0039		Insulin signaling pathway	8	79660 2872 6655 7248 9322 5291 25759 868	C=138;O=8;E=2.13;R=3.75;rawP=0.0014;adjP=0.0116		TGF-beta signaling pathway	6	650 1387 4052 6093 4838 5516	C=84;O=6;E=1.11;R=5.39;rawP=0.0009;adjP=0.0065							Nucleotide excision repair	2	5982 5425	C=44;O=2;E=0.18;R=11.20;rawP=0.0139;adjP=0.0402		p53 signaling pathway	5	55240 1111 143686 7057 3479	C=68;O=5;E=0.74;R=6.76;rawP=0.0009;adjP=0.0064							Protein processing in endoplasmic reticulum	3	10277 80700 30001	C=165;O=3;E=0.57;R=5.23;rawP=0.0201;adjP=0.0431		Carbohydrate digestion and absorption	4
corresponding gene set ID.			Proximal tubule bicarbonate reclamation	4	476 8671 478 1468	C=23;O=4;E=0.34;R=11.65;rawP=0.0003;adjP=0.0025		Protein digestion and absorption	6	476 6520 6510 4224 6505 478	C=81;O=6;E=1.06;R=5.63;rawP=0.0007;adjP=0.0048		Pathogenic Escherichia coli infection	5	9076 6093 8976 100506658 8440	C=56;O=5;E=0.86;R=5.78;rawP=0.0017;adjP=0.0131		Neurotrophin signaling pathway	7	3725 7161 6655 57498 5291 2549 4214	C=127;O=7;E=1.68;R=4.16;rawP=0.0016;adjP=0.0108							Toxoplasmosis	3	836 5163 3306	C=132;O=3;E=0.54;R=5.60;rawP=0.0168;adjP=0.0405		Aldosterone-regulated sodium reabsorption	4	23327 476 478 3479	C=42;O=4;E=0.46;R=8.76;rawP=0.0011;adjP=0.0068							Antigen processing and presentation	2	3122 3109	C=76;O=2;E=0.26;R=7.57;rawP=0.0290;adjP=0.0483		Circadian rhythm - mammal	3
			Glycolysis / Gluconeogenesis	6	83440 2821 219 5211 224 3099	C=65;O=6;E=0.97;R=6.18;rawP=0.0004;adjP=0.0031		Arginine and proline metabolism	5	4128 1152 29920 219 224	C=54;O=5;E=0.71;R=7.04;rawP=0.0007;adjP=0.0048		TGF-beta signaling pathway	6	650 1387 4052 3397 6093 5516	C=84;O=6;E=1.30;R=4.63;rawP=0.0019;adjP=0.0138		Cell adhesion molecules (CAMs)	7	9076 1000 4685 3119 25945 2734 6383	C=133;O=7;E=1.76;R=3.98;rawP=0.0020;adjP=0.0126							Metabolic pathways	10	790 23649 29880 5211 523 5634 353 5425 55361 5831	C=1130;O=10;E=4.59;R=2.18;rawP=0.0175;adjP=0.0405		Tryptophan metabolism	4	4128 219 51166 224	C=42;O=4;E=0.46;R=8.76;rawP=0.0011;adjP=0.0068							Viral myocarditis	2	3122 3109	C=70;O=2;E=0.24;R=8.21;rawP=0.0249;adjP=0.0483		TGF-beta signaling pathway	5
Statistics:			RNA transport	9	10556 10940 7514 10073 8669 9688 50628 81929 10799	C=151;O=9;E=2.25;R=3.99;rawP=0.0005;adjP=0.0036		Glycine, serine and threonine metabolism	4	4128 6472 5723 1491	C=32;O=4;E=0.42;R=9.51;rawP=0.0008;adjP=0.0052		Leukocyte transendothelial migration	7	9076 10398 5603 6093 5291 100506658 2909	C=116;O=7;E=1.79;R=3.91;rawP=0.0022;adjP=0.0150		Pancreatic secretion	6	481 5874 23436 477 490 115	C=101;O=6;E=1.34;R=4.49;rawP=0.0023;adjP=0.0137							Amyotrophic lateral sclerosis (ALS)	2	836 7157	C=53;O=2;E=0.22;R=9.30;rawP=0.0197;adjP=0.0429		Fatty acid metabolism	4	33 219 224 2181	C=43;O=4;E=0.47;R=8.55;rawP=0.0012;adjP=0.0070							VEGF signaling pathway	2	5603 25759	C=76;O=2;E=0.26;R=7.57;rawP=0.0290;adjP=0.0483		ECM-receptor interaction	5
C: the number of reference			Pentose phosphate pathway	4	2821 5211 5634 22934	C=27;O=4;E=0.40;R=9.92;rawP=0.0007;adjP=0.0048		Selenocompound metabolism	3	7296 92935 1491	C=17;O=3;E=0.22;R=13.42;rawP=0.0013;adjP=0.0079		Shigellosis	5	3678 5603 6093 8976 8945	C=61;O=5;E=0.94;R=5.31;rawP=0.0025;adjP=0.0161		Insulin signaling pathway	7	79660 2872 6655 7248 9322 5291 868	C=138;O=7;E=1.83;R=3.83;rawP=0.0025;adjP=0.0140							Basal cell carcinoma	2	7480 7157	C=55;O=2;E=0.22;R=8.96;rawP=0.0211;adjP=0.0434		Valine, leucine and isoleucine degradation	4	586 3157 219 224	C=44;O=4;E=0.48;R=8.36;rawP=0.0013;adjP=0.0072							Chronic myeloid leukemia	2	1027 25759	C=73;O=2;E=0.25;R=7.88;rawP=0.0269;adjP=0.0483		Pathogenic Escherichia coli infection	4
genes in the category			Glycerolipid metabolism	5	4023 219 129642 1608 224	C=50;O=5;E=0.75;R=6.70;rawP=0.0009;adjP=0.0055		Pathways in cancer	12	5915 4824 3480 7704 5888 4609 3479 5727 367 7188 2956 8321	C=326;O=12;E=4.29;R=2.80;rawP=0.0014;adjP=0.0081		Toxoplasmosis	7	3122 5603 3909 3460 5291 3912 3109	C=132;O=7;E=2.04;R=3.43;rawP=0.0045;adjP=0.0237		Carbohydrate digestion and absorption	4	481 5291 477 6476	C=44;O=4;E=0.58;R=6.87;rawP=0.0027;adjP=0.0144							Cytokine-cytokine receptor interaction	4	55540 3454 3572 2690	C=265;O=4;E=1.08;R=3.72;rawP=0.0233;adjP=0.0454		Nitrogen metabolism	3	440 377677 1491	C=23;O=3;E=0.25;R=11.99;rawP=0.0019;adjP=0.0094												Salivary secretion	5
O: the number of genes in			Toxoplasmosis	8	10105 836 5163 5608 3459 345611 3306 50487	C=132;O=8;E=1.97;R=4.06;rawP=0.0009;adjP=0.0055		p53 signaling pathway	5	55240 1111 143686 7057 3479	C=68;O=5;E=0.89;R=5.59;rawP=0.0020;adjP=0.0105		Renal cell carcinoma	5	1387 6655 4233 5291 2549	C=70;O=5;E=1.08;R=4.63;rawP=0.0046;adjP=0.0237		Circadian rhythm - mammal	3	6096 8945 406	C=22;O=3;E=0.29;R=10.30;rawP=0.0029;adjP=0.0146							Colorectal cancer	2	836 7157	C=62;O=2;E=0.25;R=7.95;rawP=0.0264;adjP=0.0465		Proximal tubule bicarbonate reclamation	3	476 8671 478	C=23;O=3;E=0.25;R=11.99;rawP=0.0019;adjP=0.0094												Neurotrophin signaling pathway	6
the gene set and also in the			Alanine, aspartate and glutamate metabolism	4	790 84706 440 5471	C=32;O=4;E=0.48;R=8.37;rawP=0.0013;adjP=0.0076		Tryptophan metabolism	4	4128 219 51166 224	C=42;O=4;E=0.55;R=7.24;rawP=0.0022;adjP=0.0105		Hepatitis C	7	9076 5520 6655 5603 5291 100506658 5516	C=134;O=7;E=2.07;R=3.38;rawP=0.0049;adjP=0.0237		Wnt signaling pathway	7	3725 1387 6093 51176 5525 8945 5516	C=150;O=7;E=1.99;R=3.52;rawP=0.0040;adjP=0.0192							Jak-STAT signaling pathway	3	3454 3572 2690	C=155;O=3;E=0.63;R=4.77;rawP=0.0255;adjP=0.0465		Histidine metabolism	3	4128 219 224	C=29;O=3;E=0.32;R=9.51;rawP=0.0038;adjP=0.0179												Tight junction	6
category			Protein digestion and absorption	6	476 6520 6510 4224 6505 478	C=81;O=6;E=1.21;R=4.96;rawP=0.0014;adjP=0.0078		Pancreatic secretion	6	1811 476 8671 3778 50487 478	C=101;O=6;E=1.33;R=4.52;rawP=0.0022;adjP=0.0105		Carbohydrate digestion and absorption	4	481 5291 477 6476	C=44;O=4;E=0.68;R=5.89;rawP=0.0047;adjP=0.0237		Endometrial cancer	4	2064 6655 51176 5291	C=52;O=4;E=0.69;R=5.81;rawP=0.0050;adjP=0.0230												Alanine, aspartate and glutamate metabolism	3	84706 440 5471	C=32;O=3;E=0.35;R=8.62;rawP=0.0050;adjP=0.0206												Cell adhesion molecules (CAMs)	6
E: the expected number in			Fructose and mannose metabolism	4	9107 8776 5211 3099	C=36;O=4;E=0.54;R=7.44;rawP=0.0020;adjP=0.0107		Aldosterone-regulated sodium reabsorption	4	23327 476 478 3479	C=42;O=4;E=0.55;R=7.24;rawP=0.0022;adjP=0.0105		Pancreatic secretion	6	481 5874 23436 477 490 115	C=101;O=6;E=1.56;R=3.85;rawP=0.0049;adjP=0.0237		ECM-receptor interaction	5	3678 3909 1290 3912 6383	C=85;O=5;E=1.13;R=4.44;rawP=0.0055;adjP=0.0242												Pyrimidine metabolism	5	84172 5558 4860 87178 5557	C=99;O=5;E=1.08;R=4.64;rawP=0.0046;adjP=0.0206												Pathways in cancer	10
the category			Prostate cancer	6	367 354 4824 3480 7157 3479	C=89;O=6;E=1.33;R=4.51;rawP=0.0022;adjP=0.0113		Fatty acid metabolism	4	33 219 224 2181	C=43;O=4;E=0.57;R=7.08;rawP=0.0024;adjP=0.0110		Circadian rhythm - mammal	3	6096 8945 406	C=22;O=3;E=0.34;R=8.83;rawP=0.0045;adjP=0.0237		Prostate cancer	5	2064 1387 6655 51176 5291	C=89;O=5;E=1.18;R=4.24;rawP=0.0067;adjP=0.0258												Pentose and glucuronate interconversions	3	219 51181 224	C=32;O=3;E=0.35;R=8.62;rawP=0.0050;adjP=0.0206												Shigellosis	4
R: ratio of enrichment			MAPK signaling pathway	11	2005 55970 836 5608 4609 7157 51701 11221 3306 1649 50487	C=268;O=11;E=4.00;R=2.75;rawP=0.0025;adjP=0.0123		Biosynthesis of unsaturated fatty acids	3	60481 10965 201562	C=21;O=3;E=0.28;R=10.87;rawP=0.0025;adjP=0.0110		Chronic myeloid leukemia	5	1027 6655 5291 25759 868	C=73;O=5;E=1.13;R=4.44;rawP=0.0055;adjP=0.0255		Salivary secretion	5	5593 481 477 490 115	C=89;O=5;E=1.18;R=4.24;rawP=0.0067;adjP=0.0258												Fructose and mannose metabolism	3	9107 8776 3099	C=36;O=3;E=0.39;R=7.66;rawP=0.0070;adjP=0.0277												Amoebiasis	5
rawP: p value from			Cell cycle	7	27127 1111 990 4609 4172 23594 7157	C=124;O=7;E=1.85;R=3.78;rawP=0.0027;adjP=0.0128		Proximal tubule bicarbonate reclamation	3	476 8671 478	C=23;O=3;E=0.30;R=9.92;rawP=0.0033;adjP=0.0140		Arrhythmogenic right ventricular cardiomyopathy (ARVC)	5	3678 51176 1824 1832 1000	C=74;O=5;E=1.14;R=4.38;rawP=0.0058;adjP=0.0259		Pathogenic Escherichia coli infection	4	9076 6093 8976 8440	C=56;O=4;E=0.74;R=5.39;rawP=0.0065;adjP=0.0258												Bile secretion	4	476 8671 478 3156	C=71;O=4;E=0.77;R=5.18;rawP=0.0076;adjP=0.0289												Wnt signaling pathway	6
hypergeometric test			Tryptophan metabolism	4	4128 219 51166 224	C=42;O=4;E=0.63;R=6.38;rawP=0.0035;adjP=0.0154		RNA transport	7	79833 10940 55110 50628 10799 81929 9688	C=151;O=7;E=1.99;R=3.53;rawP=0.0040;adjP=0.0163		Wnt signaling pathway	7	23401 1387 6093 51176 5525 8945 5516	C=150;O=7;E=2.32;R=3.02;rawP=0.0090;adjP=0.0385		Acute myeloid leukemia	4	6655 51176 6774 5291	C=57;O=4;E=0.75;R=5.30;rawP=0.0069;adjP=0.0258												Purine metabolism	6	84172 5558 4860 5471 87178 5557	C=162;O=6;E=1.76;R=3.41;rawP=0.0088;adjP=0.0323												Metabolic pathways	23
adjP: p value adjusted by the			Aldosterone-regulated sodium reabsorption	4	23327 476 478 3479	C=42;O=4;E=0.63;R=6.38;rawP=0.0035;adjP=0.0154		Purine metabolism	7	84172 5558 4860 5471 87178 5422 5557	C=162;O=7;E=2.13;R=3.29;rawP=0.0058;adjP=0.0228		MAPK signaling pathway	10	6655 1848 1850 9693 80824 9448 5801 2872 5603 4214	C=268;O=10;E=4.14;R=2.42;rawP=0.0093;adjP=0.0385		Hepatitis C	6	9076 5520 6655 6774 5291 5516	C=134;O=6;E=1.77;R=3.38;rawP=0.0091;adjP=0.0306												Pyruvate metabolism	3	5091 219 224	C=40;O=3;E=0.43;R=6.90;rawP=0.0094;adjP=0.0328												RNA degradation	4
multiple test adjustment			RNA degradation	5	51691 23404 246175 87178 11340	C=71;O=5;E=1.06;R=4.72;rawP=0.0042;adjP=0.0157		Histidine metabolism	3	4128 219 224	C=29;O=3;E=0.38;R=7.87;rawP=0.0064;adjP=0.0243		ECM-receptor interaction	5	3678 3909 1290 3912 6383	C=85;O=5;E=1.31;R=3.81;rawP=0.0103;adjP=0.0412		Shigellosis	4	3678 6093 8976 8945	C=61;O=4;E=0.81;R=4.95;rawP=0.0088;adjP=0.0306												Protein processing in endoplasmic reticulum	6	91319 64215 6238 9601 6400 6745	C=165;O=6;E=1.79;R=3.34;rawP=0.0096;adjP=0.0328												Arrhythmogenic right ventricular cardiomyopathy (ARVC)	4
Finally, genes in the pathway			Valine, leucine and isoleucine degradation	4	586 3157 219 224	C=44;O=4;E=0.66;R=6.09;rawP=0.0042;adjP=0.0157		Pentose and glucuronate interconversions	3	219 51181 224	C=32;O=3;E=0.42;R=7.13;rawP=0.0084;adjP=0.0289		Salivary secretion	5	5593 481 477 490 115	C=89;O=5;E=1.37;R=3.64;rawP=0.0124;adjP=0.0450		Tight junction	6	9076 5520 9414 10398 10207 5516	C=132;O=6;E=1.75;R=3.43;rawP=0.0085;adjP=0.0306												Neuroactive ligand-receptor interaction	8	7433 887 552 5734 116443 1135 23566 150	C=272;O=8;E=2.96;R=2.70;rawP=0.0103;adjP=0.0340												Glycosphingolipid biosynthesis - globo series	2
are listed. For each gene, the			Fatty acid metabolism	4	33 219 224 2181	C=43;O=4;E=0.64;R=6.23;rawP=0.0038;adjP=0.0157		Toxoplasmosis	6	10105 345611 3459 2773 5608 50487	C=132;O=6;E=1.74;R=3.46;rawP=0.0082;adjP=0.0289		Hematopoietic cell lineage	5	3678 966 3122 100133941 4311	C=88;O=5;E=1.36;R=3.68;rawP=0.0119;adjP=0.0450		MAPK signaling pathway	9	3725 6655 1848 9693 80824 9448 5801 2872 4214	C=268;O=9;E=3.55;R=2.54;rawP=0.0100;adjP=0.0326												Glycerophospholipid metabolism	4	129642 1608 2820 50487	C=80;O=4;E=0.87;R=4.60;rawP=0.0114;adjP=0.0353												Vascular smooth muscle contraction	5
table lists the user uploaded			Nucleotide excision repair	4	5983 5982 6119 5425	C=44;O=4;E=0.66;R=6.09;rawP=0.0042;adjP=0.0157		Alanine, aspartate and glutamate metabolism	3	84706 440 5471	C=32;O=3;E=0.42;R=7.13;rawP=0.0084;adjP=0.0289		Prostate cancer	5	1027 1387 6655 51176 5291	C=89;O=5;E=1.37;R=3.64;rawP=0.0124;adjP=0.0450		Glycosphingolipid biosynthesis - globo series	2	6489 6482	C=14;O=2;E=0.19;R=10.79;rawP=0.0143;adjP=0.0412												Ribosome biogenesis in eukaryotes	4	10940 83732 84916 10799	C=80;O=4;E=0.87;R=4.60;rawP=0.0114;adjP=0.0353												Aldosterone-regulated sodium reabsorption	3
ID and value, Entrez ID,			Pancreatic secretion	6	1811 476 8671 3778 50487 478	C=101;O=6;E=1.51;R=3.98;rawP=0.0041;adjP=0.0157		Neuroactive ligand-receptor interaction	9	7433 1138 552 887 5734 116443 1135 23566 150	C=272;O=9;E=3.58;R=2.52;rawP=0.0104;adjP=0.0347		Pathways in cancer	11	650 1387 6655 2737 51176 3909 3912 868 1027 4233 5291	C=326;O=11;E=5.03;R=2.18;rawP=0.0133;adjP=0.0468		Metabolism of xenobiotics by cytochrome P450	4	2952 2941 2939 7365	C=71;O=4;E=0.94;R=4.26;rawP=0.0147;adjP=0.0412												Lysine degradation	3	219 51166 224	C=44;O=3;E=0.48;R=6.27;rawP=0.0122;adjP=0.0355												Leukocyte transendothelial migration	5
Gene symbol, and description.			Nitrogen metabolism	3	440 377677 1491	C=23;O=3;E=0.34;R=8.73;rawP=0.0047;adjP=0.0170		Fructose and mannose metabolism	3	9107 8776 3099	C=36;O=3;E=0.47;R=6.34;rawP=0.0117;adjP=0.0379							T cell receptor signaling pathway	5	3725 6655 5291 8440 868	C=108;O=5;E=1.43;R=3.50;rawP=0.0146;adjP=0.0412												Carbohydrate digestion and absorption	3	476 478 3099	C=44;O=3;E=0.48;R=6.27;rawP=0.0122;adjP=0.0355												Glycosphingolipid biosynthesis - ganglio series	2
			N-Glycan biosynthesis	4	29880 29929 91869 84920	C=49;O=4;E=0.73;R=5.47;rawP=0.0061;adjP=0.0214		Long-term depression	4	3480 2773 50487 3479	C=70;O=4;E=0.92;R=4.35;rawP=0.0137;adjP=0.0431							RNA degradation	4	10950 54464 7832 132430	C=71;O=4;E=0.94;R=4.26;rawP=0.0147;adjP=0.0412												ECM-receptor interaction	4	960 9900 961 7057	C=85;O=4;E=0.92;R=4.33;rawP=0.0140;adjP=0.0396												MAPK signaling pathway	8
			Neuroactive ligand-receptor interaction	10	7433 887 552 2690 706 5734 116443 1135 23566 150	C=272;O=10;E=4.06;R=2.46;rawP=0.0082;adjP=0.0280		Bile secretion	4	476 8671 478 3156	C=71;O=4;E=0.93;R=4.29;rawP=0.0144;adjP=0.0440							Amoebiasis	5	3909 1290 5291 3912 5055	C=106;O=5;E=1.40;R=3.56;rawP=0.0136;adjP=0.0412												Selenocompound metabolism	2	92935 1491	C=17;O=2;E=0.18;R=10.82;rawP=0.0144;adjP=0.0396												mRNA surveillance pathway	4
			Basal cell carcinoma	4	5727 7480 8321 7157	C=55;O=4;E=0.82;R=4.87;rawP=0.0092;adjP=0.0298		Pyruvate metabolism	3	5091 219 224	C=40;O=3;E=0.53;R=5.70;rawP=0.0156;adjP=0.0464							Metabolic pathways	24	1788 669 30815 6609 6476 25834 9249 4051 1040 2591 27430 2799 51301 5445 5980 340485 166929 6489 55568 55304 6482 216 7365 11112	C=1130;O=24;E=14.96;R=1.60;rawP=0.0169;adjP=0.0438												Toxoplasmosis	5	10105 345611 3459 5608 50487	C=132;O=5;E=1.44;R=3.48;rawP=0.0150;adjP=0.0401
			Histidine metabolism	3	4128 219 224	C=29;O=3;E=0.43;R=6.93;rawP=0.0091;adjP=0.0298		Gastric acid secretion	4	476 2773 887 478	C=74;O=4;E=0.97;R=4.11;rawP=0.0165;adjP=0.0465							Arrhythmogenic right ventricular cardiomyopathy (ARVC)	4	3678 51176 1832 1000	C=74;O=4;E=0.98;R=4.08;rawP=0.0169;adjP=0.0438												N-Glycan biosynthesis	3	29929 91869 84920	C=49;O=3;E=0.53;R=5.63;rawP=0.0163;adjP=0.0403
			Valine, leucine and isoleucine biosynthesis	2	586 57176	C=11;O=2;E=0.16;R=12.18;rawP=0.0112;adjP=0.0353		Oocyte meiosis	5	27127 367 8697 3480 3479	C=112;O=5;E=1.47;R=3.40;rawP=0.0164;adjP=0.0465							Drug metabolism - cytochrome P450	4	2952 2941 2939 7365	C=73;O=4;E=0.97;R=4.14;rawP=0.0161;adjP=0.0438												One carbon pool by folate	2	160428 4522	C=18;O=2;E=0.20;R=10.22;rawP=0.0161;adjP=0.0403
WEB-based GEne SeT AnaLysis Toolkit			Pentose and glucuronate interconversions	3	219 51181 224	C=32;O=3;E=0.48;R=6.28;rawP=0.0119;adjP=0.0366												Jak-STAT signaling pathway	6	1387 6655 6774 5291 85480 868	C=155;O=6;E=2.05;R=2.92;rawP=0.0176;adjP=0.0444												Prostate cancer	4	367 4824 3480 3479	C=89;O=4;E=0.97;R=4.13;rawP=0.0163;adjP=0.0403
Translating gene lists into biological insights...			Colorectal cancer	4	836 4609 2956 7157	C=62;O=4;E=0.93;R=4.32;rawP=0.0139;adjP=0.0417												Aldosterone-regulated sodium reabsorption	3	481 5291 477	C=42;O=3;E=0.56;R=5.39;rawP=0.0181;adjP=0.0446
																		Vascular smooth muscle contraction	5	10398 6093 10267 4659 115	C=116;O=5;E=1.54;R=3.26;rawP=0.0193;adjP=0.0453
																		Leukocyte transendothelial migration	5	9076 10398 6093 5291 2909	C=116;O=5;E=1.54;R=3.26;rawP=0.0193;adjP=0.0453
[truncated: 23 more columns]

## Sheet: SI06_CHIPSEQ_ARE_KLF_MOTIFS
KLF start	KLF stop	KLF Sequence	ARE chr	ARE start	ARE stop	ARE Sequence	ARE Tier	Annotation	Distance to TSS	Gene symbol	Regulation by AR
842132	842142	GAGCCCACCC	chr1	842003	842017	TGAGCAAGGTGGTCT	Tier Four	Intergenic	12680	LOC100130417	0
904521	904531	GTGGGAGGGT	chr1	904669	904683	AGACCAGGCAGCTCT	Tier Four	intron (NM_032129, intron 2 of 15)	2649	PLEKHN1	0
1074131	1074141	AGGGCTGGGG	chr1	1074142	1074156	AGCACAGCGTGTGGT	Tier Four	intron (NR_038869, intron 1 of 2)	1739	RP11-465B22.5	0
1193789	1193799	AGCCCCACCC	chr1	1193863	1193877	AGAGCACCCTGTGCT	Tier three	intron (NM_194315, intron 4 of 7)	-11692	FAM132A	0
1282318	1282328	AGCCCCTCCC	chr1	1282346	1282360	AGCACTGTCTGTTCT	Tier three	intron (NM_004421, intron 1 of 14)	2169	DVL1	0
1293519	1293529	ACCCACTCCC	chr1	1293484	1293498	AGACCCCACAGTTCT	Tier Four	intron (NM_001282583, intron 1 of 9)	403	MXRA8	1
1396367	1396377	GGACACACCC	chr1	1396506	1396520	CCACCAGGCTGTTCT	Tier Four	intron (NM_001039211, intron 10 of 11)	-10792	ATAD3B	0
1397831	1397841	GGGGGCGGAA	chr1	1397681	1397695	AGAGCCCTGAGTTCT	Tier Four	intron (NM_001039211, intron 10 of 11)	-9328	ATAD3B	0
1478719	1478729	TGAGGTGGGG	chr1	1478698	1478712	AGAGCTGCATGCTCT	Tier Four	intron (NM_014188, intron 4 of 4)	-2984	TMEM240	0
1479590	1479600	CTCCCCACCC	chr1	1479571	1479585	AGACCAGCTTGTGCT	Tier three	intron (NM_014188, intron 3 of 4)	-3855	TMEM240	0
1554165	1554175	CCTCCCGCCC	chr1	1554018	1554032	AGGACAGGATGGTCA	Tier Four	intron (NM_001170687, intron 2 of 19)	2925	MIB2	0
1610881	1610891	GTCCCCACCC	chr1	1610740	1610754	TGGACAGACTGTTCT	Tier three	intron (NM_001110781, intron 1 of 8)	13357	SLC35E2B	0
1698641	1698651	caccacgccc	chr1	1698656	1698670	AGAACCTCATCTTCT	Tier three	intron (NM_001198994, intron 1 of 13)	-8565	NADK	0
1747588	1747598	CTCCTCTCCC	chr1	1747558	1747572	AGCACTTGCTGTTCC	Tier Four	intron (NM_001282539, intron 3 of 10)	-36085	NADK	0
1831405	1831415	GCCCACACCC	chr1	1831442	1831456	AGAGCAAGGTGGCCT	Tier Four	Intergenic	-8854	GNB1	0
1850169	1850179	GTGGGAGGGA	chr1	1850092	1850106	AGGACAGCGAGTCCT	Tier Four	intron (NM_178545, intron 3 of 4)	566	TMEM52	1
1854790	1854800	TGGGGAGGGG	chr1	1854883	1854897	CGAACATCATGTGCT	Tier three	Intergenic	-4055	TMEM52	1
1892658	1892668	gggggagggg	chr1	1892736	1892750	AGCACAGTGAGGTCT	Tier Four	intron (NM_001080484, intron 14 of 17)	-41923	TMEM52	1
1969238	1969248	ctgggtgggg	chr1	1969186	1969200	CGAACACTGTGTCCC	Tier Four	Intergenic	-12666	PRKCZ	0
1969238	1969248	ctgggtgggg	chr1	1969208	1969221	GAGGAGAACACAGA	Tier Five	Intergenic	-12666	PRKCZ	0
1969238	1969248	ctgggtgggg	chr1	1969186	1969200	CGAACACTGTGTCCC	Tier Four	Intergenic	-12666	PRKCZ	0
1969238	1969248	ctgggtgggg	chr1	1969208	1969221	GAGGAGAACACAGA	Tier Five	Intergenic	-12666	PRKCZ	0
2169942	2169952	GGGCACTCCC	chr1	2169883	2169897	GGCACAGGGTGCTCT	Tier Four	intron (NM_003036, intron 1 of 6)	9813	SKI	-1
2360594	2360604	AAGGGTGGGG	chr1	2360673	2360687	AGCCCTGGCTGTTCT	Tier Four	Intergenic	-16589	PEX10	0
2385708	2385718	TGCCCCGCCC	chr1	2385631	2385645	GGAACTGCCTGTTCC	Tier Four	Intergenic	-22041	PLCH2	0
2492656	2492666	CAGGGAGGGG	chr1	2492513	2492527	AGAGCAGAGTGTTCA	Tier three	intron (NM_003820, intron 5 of 7)	-4211	LOC100133445	0
2515019	2515029	cagggtgtgc	chr1	2515100	2515114	AGAGCAGCTTGCTCA	Tier Four	Intergenic	-2875	FAM213B	0
2555569	2555579	gcccccacct	chr1	2555710	2555724	GGACCAGACGGTTCT	Tier Four	intron (NM_033467, intron 2 of 23)	8907	MMEL1	0
2575273	2575283	TGGGGTGTAG	chr1	2575218	2575232	ACACCAGCGGGTTCT	Tier Four	intron (NM_001242672, intron 6 of 6)	-10797	MMEL1	0
2702667	2702677	TCCCCCACCC	chr1	2702638	2702652	AGTACAGGGTGGGCT	Tier Four	intron (NM_001242672, intron 2 of 6)	3558	TTC34	0
2702672	2702682	CACCCCACCC	chr1	2702638	2702652	AGTACAGGGTGGGCT	Tier Four	intron (NM_001242672, intron 2 of 6)	3553	TTC34	0
2744078	2744088	GTTCCCACCC	chr1	2744217	2744231	AGAACATGAGTTTCT	Tier three	Intergenic	-37853	TTC34	0
2766093	2766103	CTGGGTGGGA	chr1	2766017	2766031	AGGACACAGGGTTCC	Tier Four	Intergenic	-59868	TTC34	0
2766125	2766135	CTGGGCGGGA	chr1	2766017	2766031	AGGACACAGGGTTCC	Tier Four	Intergenic	-59900	TTC34	0
2924533	2924543	aggggtggag	chr1	2924571	2924585	AGGACACACTGTGCA	Tier Four	Intergenic	-13508	ACTRT2	0
2931699	2931709	TCCCACACCC	chr1	2931588	2931602	AGAACAGCCTCTGCC	Tier Four	Intergenic	-6342	ACTRT2	0
3185065	3185075	AGGGGCGAGG	chr1	3184994	3185008	CCAACACCCTGGTCT	Tier Four	intron (NM_022114, intron 3 of 16)	140531	MIR4251	0
3284678	3284688	AGGGGAGGAG	chr1	3284721	3284735	GGACCAGCAGGTTCT	Tier Four	intron (NM_022114, intron 3 of 16)	-86464	ARHGEF16	0
3372117	3372127	GAGGGAGTGG	chr1	3372200	3372214	GGAACAGTCTGTGCA	Tier Four	intron (NM_014448, intron 1 of 14)	975	ARHGEF16	0
3477239	3477249	AACCCCTCCC	chr1	3477142	3477156	AGGCCCCCCTGTTCT	Tier Four	TTS (NR_030277)	110	MIR551A	0
3482988	3482998	CAGGGTGGGC	chr1	3483072	3483086	AGACCTGGGTGTTCC	Tier Four	intron (NM_001409, intron 4 of 36)	-5639	MIR551A	0
3540022	3540032	ctgggcgtgc	chr1	3540131	3540145	AGACCACATTGGTCC	Tier Four	Intergenic	-1529	TPRG1L	-1
3634774	3634784	cggggcgggg	chr1	3634652	3634666	AGACCTGTCCGTTCT	Tier Four	intron (NM_001126240, intron 2 of 11)	20169	TP73	-1
3634779	3634789	cggggcgggg	chr1	3634652	3634666	AGACCTGTCCGTTCT	Tier Four	intron (NM_001126240, intron 2 of 11)	20174	TP73	-1
3690068	3690078	GACCCCTCCC	chr1	3690003	3690017	AGAACACGTTGTTCC	Tier two	intron (NM_001288583, intron 2 of 3)	722	SMIM1	0
3690068	3690078	GACCCCTCCC	chr1	3690052	3690066	TGAACACACTGGGCT	Tier Four	intron (NM_001288583, intron 2 of 3)	722	SMIM1	0
3690068	3690078	GACCCCTCCC	chr1	3690003	3690017	AGAACACGTTGTTCC	Tier two	intron (NM_001288583, intron 2 of 3)	722	SMIM1	0
3690068	3690078	GACCCCTCCC	chr1	3690052	3690066	TGAACACACTGGGCT	Tier Four	intron (NM_001288583, intron 2 of 3)	722	SMIM1	0
3700233	3700243	GTGGGTTGGG	chr1	3700102	3700116	AGAACAAAGTATTCT	Tier two	intron (NM_020710, intron 4 of 6)	10887	SMIM1	0
3732013	3732023	CGGGGTGGGG	chr1	3731882	3731896	AGAACTCTCTGGCCT	Tier Four	exon (NM_014704, exon 22 of 22)	-18950	LRRC47	0
4190211	4190221	AAGGCTGGGG	chr1	4190076	4190090	AGAACTCGCTGTGCA	Tier Four	Intergenic	189544	RP13-614K11.1	0
4256014	4256024	ctgggtgtgg	chr1	4255958	4255972	AGACCATCCTGGTCA	Tier Four	Intergenic	-216092	RP5-1166F10.1	0
4339913	4339923	GGGGGAGTGG	chr1	4339829	4339843	TGAACACATTGTCCT	Tier three	Intergenic	-132193	RP5-1166F10.1	0
4370787	4370797	AGGAGCGGGG	chr1	4370823	4370837	AGAACGGGCTGGGCT	Tier Four	Intergenic	-101319	RP5-1166F10.1	0
4404230	4404240	AGCCCCGTCC	chr1	4404204	4404218	AGAACAGCATTTTCC	Tier three	Intergenic	-67876	RP5-1166F10.1	0
4524214	4524224	TGCCCCACCC	chr1	4524239	4524253	TGCACACCCTGGTCT	Tier Four	Intergenic	52108	RP5-1166F10.1	0
4524214	4524224	TGCCCCACCC	chr1	4524113	4524126	CAGGAGAACAGTCT	Tier Five	Intergenic	52108	RP5-1166F10.1	0
4524214	4524224	TGCCCCACCC	chr1	4524239	4524253	TGCACACCCTGGTCT	Tier Four	Intergenic	52108	RP5-1166F10.1	0
4524214	4524224	TGCCCCACCC	chr1	4524113	4524126	CAGGAGAACAGTCT	Tier Five	Intergenic	52108	RP5-1166F10.1	0
4613337	4613347	ATCTACACCC	chr1	4613470	4613484	AGATCATGCTGTTTT	Tier three	Intergenic	-101763	AJAP1	0
4912674	4912684	AAGCACTCCC	chr1	4912728	4912742	AGAGCAACCTGCTCA	Tier Four	Intergenic	197574	AJAP1	0
4939600	4939610	TGTCCCTCCC	chr1	4939711	4939725	GGAACAGGAGGATCT	Tier Four	Intergenic	224500	AJAP1	0
5161825	5161834	atgggggcg	chr1	5161844	5161857	CACCAGAACAGCAT	Tier Five	Intergenic	446725	AJAP1	0
5202924	5202934	GAGGGAGGGG	chr1	5203016	5203030	AGGGCAACCGGTTCT	Tier Four	Intergenic	-421202	MIR4417	0
5277538	5277548	GTCTCCACCC	chr1	5277465	5277479	AGTCCACAGTGTTCT	Tier three	Intergenic	-346588	MIR4417	0
5295720	5295730	CTCTCCACCC	chr1	5295823	5295837	AGAACTTCCTGTTCC	Tier three	Intergenic	-328406	MIR4417	0
5664799	5664809	aagcacacct	chr1	5664913	5664927	AGAACACTTTTTGCT	Tier three	Intergenic	40673	MIR4417	0
5731289	5731299	GAGGGAGTGG	chr1	5731316	5731330	AGAACATCAGGGGCT	Tier Four	Intergenic	107163	MIR4417	0
5802286	5802296	CGCCCCACCC	chr1	5802167	5802181	GGAACAAGCTGAGCT	Tier Four	Intergenic	120510	MIR4689	0
5803782	5803792	CTACCCACCC	chr1	5803641	5803655	AGAGCTTCATGTTCT	Tier three	Intergenic	119014	MIR4689	0
5830417	5830427	gtgggtggat	chr1	5830447	5830461	TGGCCAGGCTGTTCT	Tier Four	Intergenic	92379	MIR4689	0
5875348	5875358	TAGGGTGTTT	chr1	5875436	5875450	GGAACAAGCTGATCT	Tier three	Intergenic	47448	MIR4689	0
5952037	5952047	GGGGGTGGAG	chr1	5951971	5951985	AGCACAATGTGTCCG	Tier Four	intron (NM_015102, intron 16 of 29)	-29241	MIR4689	0
6074955	6074965	AGGGCTGTGG	chr1	6075001	6075015	AGGACAGCATGTGCT	Tier three	intron (NM_001199861, intron 1 of 15)	-11113	KCNAB2	0
6319759	6319769	CAGGGCGTGG	chr1	6319812	6319826	GGGACACTTTGTTCC	Tier Four	intron (NM_207370, intron 1 of 5)	1271	GPR153	0
6869521	6869531	aagggaggga	chr1	6869463	6869477	AGATCAGGGAGTCCT	Tier Four	intron (NR_038934, intron 1 of 3)	24142	CAMTA1	0
6876631	6876641	GGGGGAGGTG	chr1	6876525	6876539	AGAACACATCCTTCT	Tier three	intron (NR_038934, intron 1 of 3)	31252	CAMTA1	0
6975529	6975539	CAGGCTGTGG	chr1	6975642	6975656	TGGACAACGTGGTCT	Tier Four	intron (NM_015215, intron 3 of 22)	130150	CAMTA1	0
6979233	6979243	AGGGACGTGG	chr1	6979118	6979132	AAAACACTCTGTTTT	Tier three	intron (NM_015215, intron 3 of 22)	133854	CAMTA1	0
7003432	7003442	AGGGGAGGAG	chr1	7003466	7003480	AGTGCAACCTGTCCT	Tier Four	intron (NM_015215, intron 3 of 22)	158053	CAMTA1	0
7003498	7003508	CGCCCCACAc	chr1	7003466	7003480	AGTGCAACCTGTCCT	Tier Four	intron (NM_015215, intron 3 of 22)	158119	CAMTA1	0
7363814	7363824	tgggacgtgg	chr1	7363667	7363681	AGAACCCAGTGTTCT	Tier two	intron (NM_015215, intron 5 of 22)	-467510	VAMP3	-1
7665880	7665890	ggctccaccc	chr1	7665990	7666004	AGAGCACTTTGTTGT	Tier three	intron (NM_015215, intron 6 of 22)	-165444	VAMP3	-1
7675372	7675382	AGTCCCTCCC	chr1	7675273	7675287	AGCACTGTGGGTTCT	Tier Four	intron (NM_015215, intron 6 of 22)	-155952	VAMP3	-1
7718482	7718492	ggcaccaccc	chr1	7718415	7718429	AGAACACGCAGCTCT	Tier three	intron (NM_015215, intron 7 of 22)	-112842	VAMP3	-1
8152802	8152812	AAGGGTGAGG	chr1	8152935	8152949	TGAACAGGCTGCTCA	Tier Four	Intergenic	-66414	ERRFI1	0
8302013	8302023	AGGGGTGTGG	chr1	8301939	8301953	AGGTCATGCTGGTCT	Tier Four	Intergenic	-82372	SLC45A1	0
8326248	8326258	caccacgccc	chr1	8326166	8326180	AGACCAGCCTGGTCA	Tier Four	Intergenic	-58137	SLC45A1	0
8508176	8508186	TGAGGTGGGG	chr1	8508161	8508175	AGAAGATGATGTTCT	Tier two	intron (NM_001042681, intron 11 of 22)	-24434	RERE	0
8508176	8508186	TGAGGTGGGG	chr1	8508125	8508138	GCCCAGAACATAGT	Tier Five	intron (NM_001042681, intron 11 of 22)	-24434	RERE	0
8508176	8508186	TGAGGTGGGG	chr1	8508161	8508175	AGAAGATGATGTTCT	Tier two	intron (NM_001042681, intron 11 of 22)	-24434	RERE	0
8508176	8508186	TGAGGTGGGG	chr1	8508125	8508138	GCCCAGAACATAGT	Tier Five	intron (NM_001042681, intron 11 of 22)	-24434	RERE	0
8514586	8514596	ctgggtgtgg	chr1	8514460	8514474	AGACCAAGATGGGCT	Tier Four	intron (NM_001042681, intron 11 of 22)	-30844	RERE	0
8657684	8657694	TGGGGAGGGA	chr1	8657656	8657670	AGAACCCCCTGTCCT	Tier three	intron (NM_001042681, intron 4 of 22)	-173942	RERE	0
8941690	8941700	gtgggagtgt	chr1	8941582	8941596	AGAACAGCCTGGGCA	Tier Four	Intergenic	-2544	ENO1	0
9319320	9319330	atgggcgtga	chr1	9319468	9319482	ACAACAACTTGTTGT	Tier three	intron (NM_001282587, intron 3 of 4)	19422	H6PD	0
9354895	9354905	CCCCCCTCCC	chr1	9354998	9355012	AGGACAGGCTGGCCT	Tier Four	intron (NM_025106, intron 1 of 2)	1959	SPSB1	0
9354895	9354905	CCCCCCTCCC	chr1	9354830	9354843	GAGGAGAACAGCAA	Tier Five	intron (NM_025106, intron 1 of 2)	1959	SPSB1	0
9354895	9354905	CCCCCCTCCC	chr1	9354998	9355012	AGGACAGGCTGGCCT	Tier Four	intron (NM_025106, intron 1 of 2)	1959	SPSB1	0
9354895	9354905	CCCCCCTCCC	chr1	9354830	9354843	GAGGAGAACAGCAA	Tier Five	intron (NM_025106, intron 1 of 2)	1959	SPSB1	0
9375003	9375013	GAGGGAGTGG	chr1	9374962	9374976	AGAACAGCATGTCCT	Tier two	intron (NM_025106, intron 1 of 2)	22067	SPSB1	0
9418909	9418919	CTGGGAGGGG	chr1	9418932	9418946	TGAACAGAGGGTTCC	Tier Four	intron (NM_025106, intron 2 of 2)	65973	SPSB1	0
9884944	9884954	ATGGGCGTGT	chr1	9885074	9885088	AGGACAGGATGTTCG	Tier three	promoter-TSS (NM_014944)	-399	CLSTN1	0
9885184	9885194	GGGGGTGGAG	chr1	9885074	9885088	AGGACAGGATGTTCG	Tier three	promoter-TSS (NM_014944)	-639	CLSTN1	0
9912524	9912534	TAGGATGGGG	chr1	9912577	9912591	GGAACATTCTGTTTT	Tier three	intron (NM_001012329, intron 4 of 4)	-27979	CLSTN1	0
10290087	10290097	ttgggtgtgt	chr1	10290030	10290044	AGAACAGACTGGGCA	Tier Four	intron (NM_183416, intron 1 of 20)	19328	KIF1B	0
10482698	10482708	CCCCACTCCC	chr1	10482782	10482796	AGAACATGGGGCTCC	Tier Four	Intergenic	-7456	APITD1-CORT	0
10496865	10496875	TGGGGTGCAG	chr1	10496888	10496902	AGCACCCCCTCTTCT	Tier Four	intron (NM_199006, intron 3 of 3)	6066	APITD1-CORT	0
10610208	10610218	gagggtgggg	chr1	10610295	10610309	AGAGCTTGCTGTCCT	Tier Four	intron (NM_004565, intron 3 of 8)	75210	PEX14	0
10754328	10754338	tcccccgccc	chr1	10754443	10754457	ATAACAAGTTGTTTT	Tier three	intron (NM_017766, intron 3 of 15)	102400	CASZ1	-1
10862146	10862156	caatccaccc	chr1	10862282	10862296	AGCCCCTCTTGTTCT	Tier Four	Intergenic	-5418	CASZ1	-1
10862356	10862366	TCTTCCACCC	chr1	10862282	10862296	AGCCCCTCTTGTTCT	Tier Four	Intergenic	-5628	CASZ1	-1
10920620	10920630	TTGGGTGGGG	chr1	10920748	10920762	GGCACACACTGGTCT	Tier Four	Intergenic	-63892	CASZ1	-1
10945392	10945402	ttgggtgggc	chr1	10945308	10945322	AGAACAATTTGTTAA	Tier three	Intergenic	-88664	CASZ1	-1
11031311	11031321	AGGGGAGAGG	chr1	11031288	11031302	GGCACAGGCTGTGCT	Tier Four	intron (NM_001170754, intron 2 of 12)	10778	C1orf127	0
11031347	11031357	gaccccagcc	chr1	11031288	11031302	GGCACAGGCTGTGCT	Tier Four	intron (NM_001170754, intron 2 of 12)	10742	C1orf127	0
11107498	11107508	CACCCCTCCC	chr1	11107423	11107437	AGAGCAGCCTGTCCT	Tier three	promoter-TSS (NM_139208)	-207	MASP2	0
11190126	11190136	GAGGGAGGAG	chr1	11190151	11190165	TGAACACCCGGATCT	Tier Four	intron (NM_004958, intron 39 of 57)	-13824	MTOR-AS1	0
11190265	11190275	AGCCCCATCC	chr1	11190151	11190165	TGAACACCCGGATCT	Tier Four	intron (NM_004958, intron 39 of 57)	-13685	MTOR-AS1	0
11219289	11219299	CCTCTCGCCC	chr1	11219254	11219268	AGAACATCTTGATCT	Tier two	intron (NM_004958, intron 29 of 57)	15339	MTOR-AS1	0
11295274	11295284	CAGTGCGGGG	chr1	11295293	11295307	AGAACCCCAGGTTCA	Tier Four	intron (NM_004958, intron 13 of 57)	27329	MTOR	0
11295351	11295361	ATGCCCACCC	chr1	11295293	11295307	AGAACCCCAGGTTCA	Tier Four	intron (NM_004958, intron 13 of 57)	27252	MTOR	0
11307827	11307837	TGAGGTGTGG	chr1	11307741	11307755	AGAACTCGCTGATCC	Tier Four	intron (NM_004958, intron 7 of 57)	14776	MTOR	0
11323259	11323269	gctcacgccc	chr1	11323325	11323339	AGACCAGCCTGGTCA	Tier Four	promoter-TSS (NM_004958)	-656	MTOR	0
11414078	11414088	ccccacacct	chr1	11414089	11414103	AGAACAAGGCATTCT	Tier three	Intergenic	80828	UBIAD1	0
11582341	11582351	TAGGGCGGTG	chr1	11582354	11582368	AGATCAACCTGGCCT	Tier Four	intron (NM_020780, intron 10 of 20)	43051	PTCHD2	0
11654834	11654844	ACCTACTCCC	chr1	11654913	11654927	GGAACAGCATGTGCA	Tier Four	Intergenic	-14749	RP1-69M21.2	0
11940330	11940340	GGGCACGCCC	chr1	11940247	11940261	AGCACAGCTGGTGCT	Tier Four	Intergenic	-21343	NPPB	0
12147823	12147833	TGGGGAGTGG	chr1	12147709	12147723	AGAACACTGTGGGCC	Tier Four	intron (NM_001243, intron 2 of 14)	24394	TNFRSF8	0
12213830	12213840	agcccctccc	chr1	12213684	12213698	AGAAAAAAATGTGCT	Tier three	Intergenic	-13165	MIR7846	0
12229452	12229462	gtgggtggtg	chr1	12229311	12229325	GGAACCCACAGTTCT	Tier Four	intron (NM_001066, intron 1 of 9)	2397	TNFRSF1B	0
12402394	12402404	TTGGGTGGAG	chr1	12402492	12402506	AGTACATGGTGGTCG	Tier Four	intron (NM_018156, intron 40 of 68)	112286	VPS13D	0
12857086	12857096	ATCTCCACCC	chr1	12857001	12857015	AGACCAGGCTGATCA	Tier Four	TTS (NM_023013)	5545	PRAMEF1	0
13933017	13933027	TTgggtgtgg	chr1	13932935	13932949	AGAACCACAGGCTCT	Tier Four	intron (NM_001006624, intron 1 of 5)	21055	PDPN	0
14045232	14045242	GCCTCCTCCC	chr1	14045150	14045164	AGAGCAAGCTGGGCT	Tier Four	intron (NM_012231, intron 2 of 9)	13887	PRDM2	0
14225575	14225585	AGGGGTGGTG	chr1	14225622	14225636	GAAACAGTGTGTTCT	Tier three	Intergenic	149704	PRDM2	0
14486367	14486377	tagggtgtgt	chr1	14486343	14486357	AGAGCAGCAGGTTCC	Tier Four	Intergenic	410496	PRDM2	0
14492209	14492219	CTTCTCACCC	chr1	14492154	14492168	AGAACAGTCTGTTGT	Tier two	Intergenic	416338	PRDM2	0
14543253	14543263	ctgggagtgg	chr1	14543196	14543210	TGACCAGGCTGTTCT	Tier three	Intergenic	-381955	KAZN	0
14705756	14705766	ttgggtgaga	chr1	14705741	14705755	AGTACACCATGGTCC	Tier Four	Intergenic	-219452	KAZN	0
14783295	14783305	ccgggtgtgg	chr1	14783374	14783388	AGACCAGTCTGGTCA	Tier Four	Intergenic	-141913	KAZN	0
14798199	14798209	CTTCCCTCCC	chr1	14798305	14798319	TGAACAATTTGTTCT	Tier two	Intergenic	-127009	KAZN	0
14871442	14871452	TCTCCCTCCC	chr1	14871459	14871473	AGAGCACATTCTTCT	Tier three	Intergenic	-53766	KAZN	0
14874229	14874239	caccacgccc	chr1	14874290	14874304	AGACCATCCTGGTCG	Tier Four	Intergenic	-50979	KAZN	0
14916361	14916371	CTGGGAGTAG	chr1	14916278	14916292	AGAACAGCGTGAGCC	Tier Four	Intergenic	-8847	KAZN	0
14942329	14942339	agtccctccc	chr1	14942415	14942429	CGAACTGCCTGTCCT	Tier Four	intron (NM_201628, intron 1 of 14)	17121	KAZN	0
15044363	15044373	ACCCCCACCC	chr1	15044274	15044288	AGGACAAACTGCCCT	Tier Four	intron (NM_201628, intron 1 of 14)	119155	KAZN	0
15235459	15235469	cagggcgaga	chr1	15235508	15235522	TGGACCAGGTGTTCT	Tier Four	intron (NM_201628, intron 1 of 14)	-15161	KAZN	0
15273531	15273541	ATGGGTGGAG	chr1	15273406	15273420	AGAACAGGCATTTCT	Tier three	intron (NM_001017999, intron 1 of 7)	1121	KAZN	0
15276027	15276037	ACCCCCACCC	chr1	15275903	15275917	GGAGCAGACTGTTCA	Tier Four	intron (NM_001017999, intron 1 of 7)	3617	KAZN	0
15454379	15454389	CCTCCCTCCC	chr1	15454519	15454533	AGGACACCGTGCTCC	Tier Four	intron (NR_027136, intron 1 of 4)	24576	TMEM51-AS1	0
15519540	15519550	TGGGGCGGGT	chr1	15519649	15519663	AGCGCAGGCTGTTCT	Tier three	intron (NM_018022, intron 1 of 2)	-21425	C1orf195	0
15564026	15564036	AACCCCAGCC	chr1	15564175	15564189	AGAACTGATTGTTTT	Tier three	Intergenic	-9737	FHAD1	0
15586538	15586548	ACCCCCTCCT	chr1	15586652	15586666	TGACCACCCTGTTCT	Tier three	intron (NM_052929, intron 2 of 30)	12775	FHAD1	0
15662859	15662869	TGCCCCACAC	chr1	15662870	15662884	AGGAGAACATGTTCT	Tier three	intron (NM_052929, intron 14 of 30)	-73527	EFHD2	0
15733723	15733733	CACCCCTCCC	chr1	15733581	15733595	AGAACTGTGTGGTCC	Tier Four	Intergenic	-2663	EFHD2	0
15998949	15998959	gtgggcggat	chr1	15998844	15998858	AGAACAGCCTGGCCA	Tier Four	Intergenic	-11873	PLEKHM2	0
16188391	16188401	ctgggcgtgg	chr1	16188333	16188347	AGACCAGCCTGGTCA	Tier Four	intron (NM_015001, intron 1 of 14)	-13754	FLJ37453	0
16337021	16337031	ttgggtgagg	chr1	16337082	16337096	AGTATATTCTGTTCT	Tier three	Intergenic	6295	C1orf64	0
16487751	16487761	caccacgccc	chr1	16487865	16487879	TGAACAGAGGGGTCT	Tier Four	Intergenic	-5174	EPHA2	-1
16519358	16519368	aagcacaccc	chr1	16519450	16519464	AGAGCATCTTGCTCT	Tier three	Intergenic	19741	ARHGEF19	0
16542765	16542775	GGGGGCGGAG	chr1	16542676	16542690	TGACCAAGCTGTGCT	Tier Four	Intergenic	-3666	ARHGEF19	0
16570652	16570662	TCCCTCTCCC	chr1	16570735	16570749	AGAACACACTCTGCT	Tier three	Intergenic	-6998	RSG1	0
16570652	16570662	TCCCTCTCCC	chr1	16570595	16570608	GCCTAGAACACCTG	Tier Five	Intergenic	-6998	RSG1	0
16570652	16570662	TCCCTCTCCC	chr1	16570735	16570749	AGAACACACTCTGCT	Tier three	Intergenic	-6998	RSG1	0
16570652	16570662	TCCCTCTCCC	chr1	16570595	16570608	GCCTAGAACACCTG	Tier Five	Intergenic	-6998	RSG1	0
16570776	16570786	ATGGGCTTGG	chr1	16570735	16570749	AGAACACACTCTGCT	Tier three	Intergenic	-7122	RSG1	0
16574240	16574250	TAGGGTGAGG	chr1	16574333	16574347	AGAGCTTCCTGTTCT	Tier three	Intergenic	-10586	RSG1	0
16613069	16613079	ttgggtgggg	chr1	16612971	16612985	CGCCCATGCTGTTCT	Tier Four	intron (NM_018994, intron 4 of 9)	-49415	RSG1	0
16756428	16756438	gtgggcggat	chr1	16756458	16756472	TGGACAGGCTGGTCT	Tier Four	intron (NM_198546, intron 3 of 12)	7486	SPATA21	0
16933691	16933701	gagggcgggt	chr1	16933547	16933561	AGATCACACTGTACT	Tier three	intron (NM_017940, intron 2 of 28)	6404	NBPF1	0
17017930	17017940	GGTCACACCC	chr1	17017973	17017987	AGACCCTTGTGTCCT	Tier Four	intron (NR_026567, intron 10 of 10)	10185	MIR3675	0
17030069	17030079	gtgggtgtgt	chr1	17030044	17030058	AGAGCATTGTGTGCT	Tier three	intron (NR_026567, intron 5 of 10)	16578	ESPNP	0
17030744	17030754	agccacaccc	chr1	17030617	17030631	AGAGCACGCAGTGCT	Tier Four	intron (NR_026567, intron 4 of 10)	15903	ESPNP	0
17032084	17032094	caccacaccc	chr1	17032137	17032151	AGACCAGCCTGGTCA	Tier Four	intron (NR_026567, intron 4 of 10)	14563	ESPNP	0
17037134	17037144	CTCCACACCC	chr1	17037188	17037202	TCAACAGCCTGTTCT	Tier three	intron (NR_026567, intron 1 of 10)	9513	ESPNP	0
17091992	17092002	AACCTCTCCC	chr1	17091887	17091901	AGAACAGCCTGTACA	Tier three	Intergenic	-1022	MST1L	0
17092039	17092049	CAGGGGGTGG	chr1	17091887	17091901	AGAACAGCCTGTACA	Tier three	Intergenic	-1069	MST1L	0
17200378	17200388	CCTCACGCCC	chr1	17200327	17200341	AGCGCAGCCTCTTCT	Tier Four	Intergenic	-14867	MIR3675	0
17227284	17227294	atgggaggga	chr1	17227387	17227401	AGAGCAGTGTGACCT	Tier Four	Intergenic	-21156	CROCC	0
17301545	17301555	CAGGGTGGAG	chr1	17301633	17301647	AGGACACCCTGAGCT	Tier Four	intron (NM_017459, intron 8 of 8)	5623	MFAP2	0
17301573	17301583	TGCCCCTCCC	chr1	17301633	17301647	AGGACACCCTGAGCT	Tier Four	intron (NM_017459, intron 8 of 8)	5595	MFAP2	0
17313249	17313259	GGCTCCTCCC	chr1	17313383	17313397	AGAACACCGTGGTCT	Tier two	intron (NM_022089, intron 27 of 28)	-5173	MFAP2	0
17382132	17382142	gagggtgtgc	chr1	17382149	17382163	AGGACACCCAGTCCT	Tier Four	Intergenic	-1472	SDHB	0
17382132	17382142	gagggtgtgc	chr1	17382116	17382129	GTACAGAACAGAGC	Tier Five	Intergenic	-1472	SDHB	0
17382132	17382142	gagggtgtgc	chr1	17382149	17382163	AGGACACCCAGTCCT	Tier Four	Intergenic	-1472	SDHB	0
17382132	17382142	gagggtgtgc	chr1	17382116	17382129	GTACAGAACAGAGC	Tier Five	Intergenic	-1472	SDHB	0
17533597	17533607	GAGGGCATGG	chr1	17533628	17533642	AGAACCTCTGGCTCT	Tier Four	intron (NM_013358, intron 1 of 15)	1981	PADI1	0
17577541	17577551	GTGGGAGTGG	chr1	17577664	17577678	GGAGCTGCTTGTTCT	Tier Four	intron (NM_016233, intron 1 of 15)	1953	PADI3	0
17690177	17690187	TGGGGAGGTG	chr1	17690233	17690247	GGAACATGGTGCCCT	Tier Four	exon (NM_012387, exon 16 of 16)	-8559	PADI6	0
17690266	17690276	GTCCTCTCCC	chr1	17690233	17690247	GGAACATGGTGCCCT	Tier Four	3' UTR (NM_012387, exon 16 of 16)	-8470	PADI6	0
17711574	17711584	ctgggcgtgg	chr1	17711552	17711566	AGAAGACAAGGTTCT	Tier three	intron (NM_207421, intron 6 of 16)	12838	PADI6	0
17745709	17745719	ctgggtgtgg	chr1	17745649	17745663	TGACCAGGCTGGTCT	Tier Four	intron (NM_018715, intron 7 of 12)	19345	RCC2	0
17752458	17752468	GGTCCCACCT	chr1	17752480	17752494	AGAACACGTGGGGCT	Tier Four	intron (NM_018715, intron 3 of 12)	12596	RCC2	0
17752501	17752511	GAGCACGCCC	chr1	17752480	17752494	AGAACACGTGGGGCT	Tier Four	intron (NM_018715, intron 3 of 12)	12553	RCC2	0
17858377	17858387	CTCCCCGCCC	chr1	17858295	17858309	AGAACAATGGGCTCT	Tier three	Intergenic	-7948	ARHGEF10L	0
17878511	17878521	AGGGCTGGGG	chr1	17878461	17878475	AGAACAGTTGGTGCT	Tier three	intron (NM_018125, intron 1 of 28)	12186	ARHGEF10L	0
17969313	17969323	CTCCCCACCC	chr1	17969398	17969412	AGCACATGCGGTTCA	Tier Four	intron (NM_001011722, intron 19 of 26)	62270	ARHGEF10L	0
18092210	18092220	ctccactccc	chr1	18092265	18092279	AGAGCTGACTGGTCT	Tier Four	intron (NM_030812, intron 1 of 2)	10407	ACTL8	0
18166218	18166228	AGGGGTGTGT	chr1	18166134	18166148	AAGACAGCCTGTTCT	Tier three	Intergenic	84415	ACTL8	0
18199201	18199211	GGGGCTGGGG	chr1	18199295	18199309	AGAACAAAGTCTCCT	Tier three	Intergenic	117398	ACTL8	0
18199201	18199211	GGGGCTGGGG	chr1	18199334	18199348	AGAACAGTTTCTTGT	Tier three	Intergenic	117398	ACTL8	0
18199201	18199211	GGGGCTGGGG	chr1	18199295	18199309	AGAACAAAGTCTCCT	Tier three	Intergenic	117398	ACTL8	0
18199201	18199211	GGGGCTGGGG	chr1	18199334	18199348	AGAACAGTTTCTTGT	Tier three	Intergenic	117398	ACTL8	0
18199323	18199333	GGGAACACCC	chr1	18199295	18199309	AGAACAAAGTCTCCT	Tier three	Intergenic	117520	ACTL8	0
18199323	18199333	GGGAACACCC	chr1	18199334	18199348	AGAACAGTTTCTTGT	Tier three	Intergenic	117520	ACTL8	0
18199323	18199333	GGGAACACCC	chr1	18199295	18199309	AGAACAAAGTCTCCT	Tier three	Intergenic	117520	ACTL8	0
18199323	18199333	GGGAACACCC	chr1	18199334	18199348	AGAACAGTTTCTTGT	Tier three	Intergenic	117520	ACTL8	0
18199833	18199843	ggccacaccc	chr1	18199698	18199712	AGAACAGCACGCCCT	Tier Four	Intergenic	118030	ACTL8	0
18249902	18249912	caccccagcc	chr1	18249886	18249900	AGAACATTTCCTTCT	Tier three	Intergenic	168099	ACTL8	0
18322126	18322136	tgccacaccc	chr1	18322004	18322018	AGAACAATACCTTCT	Tier three	Intergenic	-112109	IGSF21	0
18329524	18329534	AGGAGTGGGG	chr1	18329620	18329634	AGAACAGACAGTTCT	Tier two	Intergenic	-104711	IGSF21	0
18329739	18329749	TAATACACCC	chr1	18329620	18329634	AGAACAGACAGTTCT	Tier two	Intergenic	-104496	IGSF21	0
18472836	18472846	ATGGGTGGGG	chr1	18472744	18472758	TGGACTCGGTGTTCT	Tier Four	intron (NM_032880, intron 1 of 9)	38601	IGSF21	0
18542605	18542615	gagggtgtat	chr1	18542529	18542543	AGAACCACATGTTAT	Tier three	intron (NM_032880, intron 1 of 9)	108370	IGSF21	0
18542630	18542640	caaggagggg	chr1	18542529	18542543	AGAACCACATGTTAT	Tier three	intron (NM_032880, intron 1 of 9)	108395	IGSF21	0
18619091	18619101	ATGTGTGTGG	chr1	18619074	18619088	AGAGCCTGCTGTTCT	Tier three	intron (NM_032880, intron 3 of 9)	184856	IGSF21	0
18663748	18663758	aagggagtgt	chr1	18663684	18663698	GGCACAGAGTGATCT	Tier Four	intron (NM_032880, intron 4 of 9)	-143671	KLHDC7A	0
18896021	18896031	TGCCACACTC	chr1	18896084	18896098	TGAGCATGCTGTTCT	Tier three	Intergenic	-61474	PAX7	0
18975565	18975575	AAGGGTGGAg	chr1	18975671	18975685	AGACCAGAGTGGCCT	Tier Four	intron (NM_002584, intron 4 of 7)	18070	PAX7	0
18975637	18975647	gagggagtga	chr1	18975671	18975685	AGACCAGAGTGGCCT	Tier Four	intron (NM_002584, intron 4 of 7)	18142	PAX7	0
19099654	19099664	GTGCCCACCC	chr1	19099612	19099626	AGAGCTCTCTGTCCT	Tier Four	Intergenic	86496	TAS1R2	0
19234102	19234112	GCCCCCGCCC	chr1	19234065	19234079	AGAACATCAAGTTAT	Tier three	3' UTR (NM_001136265, exon 9 of 9)	-4814	ALDH4A1	0
19290851	19290861	CCCCACACCC	chr1	19290875	19290889	GGGACCTCCTGTTCT	Tier Four	Intergenic	-8030	IFFO2	0
19298455	19298465	ctgggcgtgg	chr1	19298399	19298413	TGAGCAGGATGGTCT	Tier Four	Intergenic	-15634	IFFO2	0
19322982	19322992	acccacacct	chr1	19323094	19323108	AGTACAGTAAGTTCT	Tier three	Intergenic	-40161	IFFO2	0
19360950	19360960	GACCCAGCCC	chr1	19361082	19361096	AGAGCTCCAGGTTCT	Tier Four	Intergenic	-78129	IFFO2	0
19665074	19665084	GAGGGCGGAA	chr1	19665036	19665050	AGAACAGTGTTTGCT	Tier three	TTS (NM_001206540)	26339	PQLC2	0
19710173	19710183	agccacatcc	chr1	19710039	19710053	GGAGCATCTTGCTCT	Tier Four	intron (NM_004930, intron 3 of 8)	71438	PQLC2	0
20201996	20202006	gtgggtggat	chr1	20202026	20202040	TGACCAGGTTGGTCT	Tier Four	Intergenic	-6887	OTUD3	0
20281400	20281410	ccttcctccc	chr1	20281324	20281338	TGAACACGCTGCTCC	Tier Four	Intergenic	24747	PLA2G2A	0
20281449	20281459	cagggtggtg	chr1	20281324	20281338	TGAACACGCTGCTCC	Tier Four	Intergenic	24698	PLA2G2A	0
20303547	20303557	gatcacaccc	chr1	20303414	20303428	TGAACAGGGAGTCCT	Tier Four	intron (NM_000300, intron 5 of 5)	2600	PLA2G2A	0
20364696	20364706	ggccctgccc	chr1	20364739	20364753	GGAACAGGATGTGCA	Tier Four	Intergenic	-32000	PLA2G5	0
20519321	20519331	TTGGGAGTGT	chr1	20519290	20519304	AGCACAGGATGCGCT	Tier Four	3' UTR (NM_152376, exon 2 of 2)	-6347	UBXN10-AS1	0
20593348	20593358	GGGGGTGGGG	chr1	20593332	20593346	GGGACAAGCTGTGCT	Tier Four	Intergenic	-24059	VWA5B1	0
20735969	20735979	ctgggtgggc	chr1	20735855	20735869	AGCACAGGGTCTGCT	Tier Four	intron (NR_033887, intron 1 of 11)	19313	LINC01141	0
20801682	20801692	aggggagggg	chr1	20801560	20801574	CAAACAACGTGTTCT	Tier three	Intergenic	11041	CAMK2N1	0
20860269	20860279	aagggagtgt	chr1	20860182	20860196	AGAACCTTCTGATCT	Tier three	Intergenic	-18658	FAM43B	0
20884053	20884063	acttccaccc	chr1	20884131	20884145	TGCTCACGCTGTTCT	Tier Four	Intergenic	5126	FAM43B	0
20913892	20913902	ATGGGTGGAG	chr1	20913804	20913818	AGGACACTGTGTGCC	Tier Four	Intergenic	-1547	CDA	0
20913956	20913966	GTGGGAGGGG	chr1	20913804	20913818	AGGACACTGTGTGCC	Tier Four	Intergenic	-1483	CDA	0
21054926	21054936	aagggtgtgg	chr1	21054978	21054992	GGATCCTGGTGTTCT	Tier Four	intron (NM_001103161, intron 1 of 9)	4202	SH2D5	0
21396258	21396268	GGGGGAGAGG	chr1	21396182	21396196	AGGAAAGGCTGTTCT	Tier three	intron (NM_003760, intron 1 of 31)	41613	EIF4G3	0
21440912	21440922	tgcccggccc	chr1	21440843	21440857	TGGCCAGGATGTTCT	Tier Four	intron (NM_001198803, intron 3 of 14)	-3041	EIF4G3	0
21596436	21596446	CTCCCCACCC	chr1	21596337	21596351	AGACCGCAGAGTTCT	Tier Four	intron (NM_001113347, intron 2 of 16)	9742	ECE1	0
21654533	21654543	cttcacaccc	chr1	21654627	21654641	TGCACATGCTGTTCT	Tier three	intron (NM_001113348, intron 1 of 18)	17496	ECE1	0
21682874	21682884	ACACCCACCC	chr1	21682985	21682999	AGAACACCAAGCTCT	Tier three	Intergenic	-10845	ECE1	0
21684093	21684103	caccacaccc	chr1	21684138	21684152	AGGACTCAGTGTGCT	Tier Four	Intergenic	-12064	ECE1	0
21973551	21973561	TTCCCCTCCC	chr1	21973650	21973664	AGGCCAGGCTGTACT	Tier Four	intron (NM_001145657, intron 3 of 26)	4792	RAP1GAP	0
21987599	21987609	ctgggcgtag	chr1	21987543	21987557	TGGCCAGGCTGTTCT	Tier Four	intron (NM_002885, intron 1 of 24)	8252	RAP1GAP	0
22211179	22211189	ATGGGCGGGG	chr1	22211044	22211058	AGCGCAGCCTGATCT	Tier Four	intron (NM_005529, intron 12 of 96)	52566	HSPG2	0
22313206	22313216	TAGGGTGGTG	chr1	22313126	22313140	AGCCCACGGTGTTCA	Tier Four	intron (NM_007352, intron 7 of 7)	9793	CELA3B	-1
22449398	22449408	CCCACCACCC	chr1	22449355	22449369	AGGACGCCCTGTTCT	Tier three	intron (NM_030761, intron 2 of 4)	20116	WNT4	0
22449460	22449470	GGGGGCTTGG	chr1	22449355	22449369	AGGACGCCCTGTTCT	Tier three	intron (NM_030761, intron 2 of 4)	20054	WNT4	0
22452581	22452591	ATCCCCGCCC	chr1	22452644	22452658	AAAACTGTGTGTTCT	Tier three	intron (NM_030761, intron 2 of 4)	16933	WNT4	0
22456936	22456946	ATGGGTGGTG	chr1	22456983	22456997	AGAGCATGCTGCACT	Tier Four	intron (NM_030761, intron 1 of 4)	12578	WNT4	0
22650858	22650868	TTGGGTGGGA	chr1	22650794	22650808	AGAGCTGCATGGTCT	Tier Four	Intergenic	-127481	ZBTB40	0
22670068	22670078	ctgggagggg	chr1	22670117	22670131	TGCACATGCTGTTCC	Tier Four	Intergenic	-108271	ZBTB40	0
22771168	22771178	ctcccctccc	chr1	22771255	22771269	AGACCAGCATGCTCC	Tier Four	Intergenic	-7171	ZBTB40	0
22771207	22771217	cagcccaccc	chr1	22771255	22771269	AGACCAGCATGCTCC	Tier Four	Intergenic	-7132	ZBTB40	0
22918012	22918022	ACCACCGCCC	chr1	22918049	22918063	AGGACAGCTTGTTCT	Tier two	intron (NM_020526, intron 5 of 16)	28013	EPHA8	0
23122472	23122482	CTTCCCACCC	chr1	23122419	23122433	AGAACACGTGGCTCG	Tier Four	intron (NM_004442, intron 3 of 15)	67242	MIR4253	0
23158708	23158718	tgcccagccc	chr1	23158678	23158692	AGAACAATGGGTCCT	Tier three	intron (NM_004442, intron 3 of 15)	31006	MIR4253	0
23158727	23158737	ctgggtgagt	chr1	23158678	23158692	AGAACAATGGGTCCT	Tier three	intron (NM_004442, intron 3 of 15)	30987	MIR4253	0
23199266	23199276	TGGGGCGGGC	chr1	23199394	23199408	CGAACCTCGTGGTCT	Tier Four	intron (NM_004442, intron 5 of 15)	-9552	MIR4253	0
23199433	23199443	CTTCCCTCCc	chr1	23199394	23199408	CGAACCTCGTGGTCT	Tier Four	intron (NM_004442, intron 5 of 15)	-9719	MIR4253	0
23203500	23203510	TGGGGCGGGC	chr1	23203621	23203635	AGAACTCCCTGGTCA	Tier Four	intron (NM_004442, intron 5 of 15)	-13786	MIR4253	0
23583117	23583127	cagagcgggg	chr1	23583178	23583192	AGCCCATGCTGTTCA	Tier Four	Intergenic	-61900	HTR1D	0
23583292	23583302	tccctctccc	chr1	23583178	23583192	AGCCCATGCTGTTCA	Tier Four	Intergenic	-62075	HTR1D	0
23698767	23698777	gggggtggag	chr1	23698678	23698692	CGCACATGCTGTTCT	Tier three	TTS (NR_033691)	-2415	ZNF436	0
23703773	23703783	gggggcgagG	chr1	23703899	23703913	GGAAAAGCCTGTTCT	Tier three	Intergenic	-7421	ZNF436	0
23730805	23730815	ttgggtgtgc	chr1	23730773	23730787	TGAGCACGATGCTCT	Tier Four	intron (NM_003196, intron 5 of 10)	20451	TCEA3	0
23976932	23976942	CAGGGTGGGG	chr1	23976882	23976896	GGAGCACAGTGGTCT	Tier Four	Intergenic	23113	MDS2	0
23976977	23976987	GTCCCCACCC	chr1	23976882	23976896	GGAGCACAGTGGTCT	Tier Four	Intergenic	23158	MDS2	0
24087977	24087987	CAGGGAGGGA	chr1	24087839	24087853	AGAATAGCTTTTTCT	Tier three	3' UTR (NM_003198, exon 11 of 11)	16805	RP5-886K2.3	0
24111082	24111092	GTGGGTGTGT	chr1	24111185	24111199	AGAAGAAAATGTTTT	Tier three	intron (NM_020362, intron 3 of 5)	6211	PITHD1	0
24240870	24240880	caccacgccc	chr1	24240789	24240803	AGACCAGCATGGTCA	Tier Four	Intergenic	-1058	CNR2	0
24431905	24431915	TGCCCCACCC	chr1	24431837	24431851	AGAACCTTGTGTTCC	Tier three	intron (NM_152372, intron 5 of 36)	6755	MYOM3	0
24611798	24611807	GGGTGGGCA	chr1	24611812	24611826	AGACAAGCCTGTTCT	Tier three	Intergenic	-34009	GRHL3	0
24611942	24611952	AGCTACACCC	chr1	24611812	24611826	AGACAAGCCTGTTCT	Tier three	Intergenic	-33865	GRHL3	0
24809510	24809520	aggggcatgg	chr1	24809496	24809510	TGAGCACCGAGTTCT	Tier Four	Intergenic	-19326	RCAN3	-1
24822520	24822530	CAGCACACCC	chr1	24822657	24822671	ACAACATCTGGTTCT	Tier three	TTS (NR_045409)	-6316	RCAN3	-1
24825201	24825211	GAGGGAGTGT	chr1	24825308	24825322	AGAACAGAATCTTCC	Tier three	intron (NR_045407, intron 2 of 2)	-3635	RCAN3	-1
25017012	25017022	gaacccaccc	chr1	25017066	25017080	TGACCAGACTGGTCT	Tier Four	Intergenic	47423	SRRM1	0
25296502	25296512	cagcccgccc	chr1	25296570	25296584	AGAACCACCAGTCCT	Tier Four	Intergenic	-5006	RUNX3	0
25297060	25297070	cagggtggag	chr1	25297036	25297050	AGAGCAAGCTGTTCG	Tier three	Intergenic	-5564	RUNX3	0
25299961	25299971	tggggcgtgg	chr1	25300096	25300110	AGGCCAACCTGTCCT	Tier Four	Intergenic	-8465	RUNX3	0
25332182	25332192	gccaccaccc	chr1	25332332	25332346	CGAACTCCATGCTCT	Tier Four	Intergenic	-40686	RUNX3	0
25347071	25347081	agaggcgtgg	chr1	25347055	25347069	AGAAAATGGGGTTCT	Tier three	Intergenic	-55575	RUNX3	0
25673037	25673047	caccacaccc	chr1	25673094	25673108	AGAACAGCCTGGGCA	Tier Four	intron (NM_014313, intron 3 of 6)	8253	TMEM50A	0
25893399	25893409	CATTACGCCC	chr1	25893455	25893469	AGGTCATCCTGCTCT	Tier Four	exon (NM_015627, exon 9 of 9)	23328	LDLRAP1	0
25893573	25893583	CACCTCTCCC	chr1	25893455	25893469	AGGTCATCCTGCTCT	Tier Four	3' UTR (NM_015627, exon 9 of 9)	23502	LDLRAP1	0
25998784	25998794	gagggcgggc	chr1	25998642	25998656	AGAACTTGTTGTTCT	Tier two	intron (NM_001289010, intron 1 of 11)	54830	MAN1C1	0
26043096	26043106	tgcccggccC	chr1	26043021	26043035	TGCCCAAGCTGTTCT	Tier Four	intron (NM_001289010, intron 2 of 11)	-83566	SEPN1	0
26238002	26238012	ctgggtgtgg	chr1	26238081	26238095	AGCCCAGGGTGGTCT	Tier Four	Intergenic	-4639	STMN1	0
26331560	26331570	CACTCCACCC	chr1	26331439	26331453	GGAACATAACGTTCT	Tier three	Intergenic	-6917	PAFAH2	0
26363165	26363175	ACCCCCACCC	chr1	26363127	26363141	GGAACATACTGTCCC	Tier Four	TTS (NM_004455)	9434	SLC30A2	0
26366237	26366247	CACCCCACCC	chr1	26366287	26366301	GGCCCAGCCTGTTCT	Tier Four	intron (NM_001004434, intron 7 of 7)	6362	SLC30A2	0
26404236	26404246	TGGGGTGTTG	chr1	26404086	26404100	AGAACAGACTGTGAT	Tier three	Intergenic	-10116	TRIM63	0
26515960	26515969	CCTGCCCTC	chr1	26515938	26515951	CCACAGAACAGTCC	Tier Five	exon (NM_006314, exon 21 of 21)	-1154	CATSPER4	0
26542759	26542769	GTGGGAGGGA	chr1	26542660	26542674	CGGAGACCCTGTTCT	Tier Four	Intergenic	-17880	CEP85	0
26577893	26577903	caccacgccc	chr1	26577945	26577959	TGATCAGGCTGGTCT	Tier Four	intron (NM_022778, intron 3 of 13)	17254	CEP85	0
26592467	26592477	gtgggtggat	chr1	26592367	26592381	TGCCCAGGCTGTTCT	Tier Four	intron (NM_001281517, intron 6 of 12)	-3302	CEP85	0
26663230	26663240	AAGGGCGGGG	chr1	26663175	26663189	AGCACGTACTGTTCC	Tier Four	intron (NM_001039775, intron 11 of 19)	17386	AIM1L	0
26772824	26772834	TGGGGTGTGT	chr1	26772740	26772754	AGAGCAAGGTGCTCA	Tier Four	exon (NM_001243564, exon 5 of 8)	14056	DHDDS	0
26870552	26870562	TTCCCCACCC	chr1	26870576	26870590	AGAACCCACAGCTCT	Tier Four	intron (NM_002953, intron 2 of 21)	-1786	RPS6KA1	0
26947468	26947478	CGACACGCCC	chr1	26947529	26947543	GGAACACGTTGTTCT	Tier two	Intergenic	66440	MIR1976	0
26947502	26947512	GGGGGAGGGG	chr1	26947529	26947543	GGAACACGTTGTTCT	Tier two	Intergenic	66474	MIR1976	0
27054097	27054107	tagggagagg	chr1	27054244	27054258	AGAGCAGGCTGATCT	Tier three	intron (NM_139135, intron 1 of 19)	31580	ARID1A	0
27069049	27069059	ggccccatcc	chr1	27068931	27068945	AGGACAGTATGTTCT	Tier two	intron (NM_139135, intron 4 of 19)	-45400	PIGV	1
27069049	27069059	ggccccatcc	chr1	27068907	27068920	ACACAGAACAGGGC	Tier Five	intron (NM_139135, intron 4 of 19)	-45400	PIGV	1
27069049	27069059	ggccccatcc	chr1	27068931	27068945	AGGACAGTATGTTCT	Tier two	intron (NM_139135, intron 4 of 19)	-45400	PIGV	1
27069049	27069059	ggccccatcc	chr1	27068907	27068920	ACACAGAACAGGGC	Tier Five	intron (NM_139135, intron 4 of 19)	-45400	PIGV	1
27072072	27072082	CTCCCCTCCC	chr1	27072156	27072170	AGAACATTGGATTCT	Tier three	intron (NM_139135, intron 4 of 19)	-42377	PIGV	1
27090115	27090125	ctgggtgtgg	chr1	27090059	27090073	AGACCAGCCTGATCA	Tier Four	intron (NM_139135, intron 8 of 19)	-24334	PIGV	1
27233604	27233614	ggccccacac	chr1	27233632	27233646	AGAGCAAGAGGTGCT	Tier Four	Intergenic	-6647	GPATCH3	0
27360820	27360830	GGGGCTGGGG	chr1	27360862	27360876	AGGACAGGAAGTCCT	Tier Four	Intergenic	-21492	FAM46B	0
27492921	27492931	tgccacaacc	chr1	27492798	27492812	AGAACACTTTCTTCA	Tier three	Intergenic	-11305	SLC9A1	0
27693487	27693497	AGCTCCACCC	chr1	27693590	27693604	GGAACAGCCTGTGCC	Tier Four	promoter-TSS (NM_004672)	-155	MAP3K6	0
27729364	27729374	CAGGGAGTGG	chr1	27729472	27729486	AGAGCATTGGGCTCT	Tier Four	Intergenic	10221	GPR3	0
27872650	27872660	AAGGGTGAGG	chr1	27872765	27872779	AGAACAGCCTGCTCC	Tier three	intron (NM_001029882, intron 6 of 6)	-55977	WASF2	0
28271016	28271026	ccccacaccc	chr1	28271070	28271084	AGCCCAGGCTGGTCT	Tier Four	intron (NM_014474, intron 1 of 7)	9517	SMPDL3B	0
28469977	28469987	TGTCCCTCCC	chr1	28470073	28470087	GGAACACTGTGTTCA	Tier three	Intergenic	33473	PTAFR	0
28770975	28770985	tgatccgccc	chr1	28770834	28770848	GGTTCAGGCTGTTCT	Tier Four	intron (NM_023923, intron 1 of 12)	6319	PHACTR4	0
28828446	28828456	GTGGGAGGGG	chr1	28828420	28828434	AGGACACACAGTCCT	Tier Four	Intergenic	-4004	RCC1	1
28850233	28850243	TCTCCCTCCC	chr1	28850154	28850168	AGCACCAACTGTGCT	Tier Four	intron (NM_001048195, intron 1 of 10)	5493	RCC1	1
28908734	28908744	GTGGGCGTGC	chr1	28908688	28908702	TGAACCCTGTGTGCT	Tier Four	promoter-TSS (NR_024127)	-373	SNHG12	0
28908769	28908779	CGGGGAGGGG	chr1	28908688	28908702	TGAACCCTGTGTGCT	Tier Four	promoter-TSS (NR_024127)	-408	SNHG12	0
29152186	29152196	cgcccagccC	chr1	29152261	29152275	GGAACCTGGAGTTCT	Tier Four	intron (NM_000911, intron 1 of 2)	13537	OPRD1	0
29197045	29197055	tgcccagccC	chr1	29197134	29197148	AGCACATGTTGTCCC	Tier Four	Intergenic	-16553	EPB41	0
29224790	29224800	TGCTCCTCCC	chr1	29224744	29224758	ACAACTGCCTGTTCT	Tier three	intron (NM_001166007, intron 1 of 17)	11192	EPB41	0
29298537	29298547	atacccaccc	chr1	29298643	29298657	AGATCAGTCTGGTCT	Tier three	intron (NM_001166006, intron 1 of 14)	57454	EPB41	0
29548282	29548292	gtgggtggag	chr1	29548233	29548247	AGAGCAGAGAGTGCT	Tier Four	intron (NM_001024732, intron 1 of 9)	9183	MECR	1
29586101	29586111	GGGGGCGGGG	chr1	29586011	29586025	GGAACGACGCGTTCT	Tier Four	intron (NM_001195001, intron 5 of 29)	23078	PTPRU	0
29745400	29745410	CAGGGCGGGT	chr1	29745428	29745442	AGAACCTCCTGTACC	Tier Four	Intergenic	182377	PTPRU	0
29745510	29745520	AGGGGTGAAG	chr1	29745428	29745442	AGAACCTCCTGTACC	Tier Four	Intergenic	182487	PTPRU	0
29750595	29750605	ATGGGAGAGG	chr1	29750679	29750693	AGAACACCAAGGCCT	Tier Four	Intergenic	187572	PTPRU	0
29860653	29860663	cagggagggg	chr1	29860673	29860687	AGAACACAGTGGACT	Tier three	Intergenic	297630	PTPRU	0
29874686	29874696	GAGGGTGGAG	chr1	29874564	29874578	AGAACATCCTGAGCC	Tier Four	Intergenic	311663	PTPRU	0
30034166	30034176	aggggTGGGG	chr1	30034283	30034297	AGAAAGCCCTGTTCT	Tier three	Intergenic	471143	PTPRU	0
30045287	30045297	TTGGGCGGGA	chr1	30045257	30045271	AGAACAAAATGATCT	Tier two	Intergenic	482264	PTPRU	0
30183425	30183435	GGGGGTGGGG	chr1	30183504	30183518	AGAAAAGTGTGTTCC	Tier three	Intergenic	620402	PTPRU	0
30195546	30195556	gtgggtggaa	chr1	30195694	30195708	AGAGCTGGCTGTTCT	Tier three	Intergenic	632523	PTPRU	0
30203847	30203857	gagggaggga	chr1	30203818	30203832	AGGACAATCTGTCCC	Tier Four	Intergenic	640824	PTPRU	0
30222532	30222542	cagggttggg	chr1	30222570	30222584	AGGACTTGGTGTCCT	Tier Four	Intergenic	659509	PTPRU	0
30278858	30278868	ggccaggccc	chr1	30278779	30278793	AGAACAGGGGCTGCT	Tier Four	Intergenic	715835	PTPRU	0
30322918	30322928	GAACCCTCCC	chr1	30323033	30323047	TGAACATAGTGTGCT	Tier three	Intergenic	759895	PTPRU	0
30322918	30322928	GAACCCTCCC	chr1	30322834	30322847	ACGGAGAACAGAGT	Tier Five	Intergenic	759895	PTPRU	0
30322918	30322928	GAACCCTCCC	chr1	30323033	30323047	TGAACATAGTGTGCT	Tier three	Intergenic	759895	PTPRU	0
30322918	30322928	GAACCCTCCC	chr1	30322834	30322847	ACGGAGAACAGAGT	Tier Five	Intergenic	759895	PTPRU	0
30502095	30502105	TGGGGTGGTG	chr1	30502118	30502132	AGAGCAGACAGTGCT	Tier Four	Intergenic	-689519	MATN1-AS1	0
30657936	30657946	GGCCCCAGCC	chr1	30657797	30657811	AGCACACTCAGCTCT	Tier Four	Intergenic	-533678	MATN1-AS1	0
30854595	30854605	cagggtgtgg	chr1	30854580	30854594	AAAAGATAATGTTCT	Tier three	Intergenic	-337019	MATN1-AS1	0
30858050	30858060	ctgggtgagt	chr1	30857954	30857968	AGGAGAGCTTGTTCT	Tier three	Intergenic	-333564	MATN1-AS1	0
30918287	30918297	TCTTCCTCCC	chr1	30918214	30918228	AGAAAAATGTGTGCT	Tier three	Intergenic	-273327	MATN1-AS1	0
31068203	31068213	ACCTCCACCC	chr1	31068129	31068143	AAAACAGTCTGTTAT	Tier three	Intergenic	-123411	MATN1-AS1	0
31127349	31127359	CTCCCCACCC	chr1	31127491	31127505	AGAACAAATTGCGCT	Tier three	Intergenic	-64265	MATN1-AS1	0
31150529	31150539	gagggagtgg	chr1	31150503	31150517	TGCACATGCTGTTCT	Tier three	Intergenic	-41085	MATN1-AS1	0
31203376	31203386	GCCCCCTCCC	chr1	31203420	31203434	AGAACAGGCTGAGCT	Tier three	Intergenic	-6949	MATN1	0
31254940	31254950	ttggGAGtgg	chr1	31254839	31254853	AGAATACCTTCTTCT	Tier three	Intergenic	-24262	LAPTM5	0
31256637	31256647	GGGGGTGGAG	chr1	31256538	31256552	AGAACAAATTGCCCT	Tier three	Intergenic	-25959	LAPTM5	0
31326328	31326338	GCCCCCTCCC	chr1	31326436	31326450	AGGACAGCCCCTTCT	Tier Four	Intergenic	55147	SDC3	0
31365510	31365520	GGCCACTCCC	chr1	31365432	31365446	ACAAGACTGTGTTCT	Tier three	intron (NM_014654, intron 1 of 4)	15965	SDC3	0
31481594	31481604	CATCACACCT	chr1	31481561	31481575	AGCACAACAGGTTCT	Tier three	intron (NM_001020658, intron 3 of 21)	-40515	SNORD85	0
31559003	31559013	ctgggtgtgg	chr1	31559082	31559096	AGAACAGCCTGACCA	Tier Four	Intergenic	-20444	PUM1	0
31919904	31919914	AGCCACGCCC	chr1	31919770	31919784	AGGTCACAGTGTCCT	Tier Four	Intergenic	33249	SERINC2	0
32046023	32046033	GAGGGTGGGG	chr1	32046110	32046124	ACACCAGGCTGTTCC	Tier Four	intron (NM_001204414, intron 3 of 10)	2282	TINAGL1	0
32058472	32058482	cagggagggg	chr1	32058349	32058363	AGAACTCAGTGGGCT	Tier Four	Intergenic	14731	TINAGL1	0
32160754	32160764	CGCTCCACCC	chr1	32160685	32160699	AGGACAAGGGGGTCT	Tier Four	intron (NM_001856, intron 11 of 70)	9009	COL16A1	0
32167200	32167210	CGGGGTGGGC	chr1	32167296	32167310	AGGACTTGGGGTTCT	Tier Four	intron (NM_001856, intron 2 of 70)	2563	COL16A1	0
32167356	32167366	CTCCCCACCC	chr1	32167296	32167310	AGGACTTGGGGTTCT	Tier Four	intron (NM_001856, intron 2 of 70)	2407	COL16A1	0
32183878	32183888	aacctctccc	chr1	32183928	32183942	GGAACTGAATGTTCT	Tier three	Intergenic	-14115	COL16A1	0
32183878	32183888	aacctctccc	chr1	32184028	32184041	GGGCAGAACATGCT	Tier Five	Intergenic	-14115	COL16A1	0
32183878	32183888	aacctctccc	chr1	32183928	32183942	GGAACTGAATGTTCT	Tier three	Intergenic	-14115	COL16A1	0
32183878	32183888	aacctctccc	chr1	32184028	32184041	GGGCAGAACATGCT	Tier Five	Intergenic	-14115	COL16A1	0
32266655	32266665	TGCCTCTCCC	chr1	32266773	32266787	AGAACAAAATCTACT	Tier three	intron (NM_001281987, intron 3 of 15)	14992	SPOCD1	0
32320193	32320203	atgggagtag	chr1	32320270	32320284	AGGACACAGCGTTCG	Tier Four	Intergenic	-38546	SPOCD1	0
32460920	32460930	tcccactccc	chr1	32461056	32461070	TGCCCAGGCTGTTCT	Tier Four	Intergenic	-18370	KHDRBS1	0
32545142	32545152	ccccactccc	chr1	32545079	32545093	TGGCCAACCTGTTCT	Tier Four	intron (NM_018056, intron 5 of 8)	6644	TMEM39B	0
32699528	32699538	GGAGGTGGGG	chr1	32699543	32699557	AAAACTGAGTGTTCT	Tier three	intron (NR_026850, intron 5 of 6)	7778	MTMR9LP	0
32699618	32699628	ctgggcggag	chr1	32699543	32699557	AAAACTGAGTGTTCT	Tier three	intron (NR_026850, intron 5 of 6)	7688	MTMR9LP	0
32708747	32708757	ctgggtgcgg	chr1	32708826	32708840	AGAACAGCCTGGCCA	Tier Four	Intergenic	-1441	MTMR9LP	0
32798091	32798101	GCCTCCGCCC	chr1	32798133	32798147	AGTCCAACCTGTTCT	Tier three	intron (NM_004964, intron 12 of 13)	3744	MARCKSL1	0
32826754	32826764	AAGGGCGGGC	chr1	32826875	32826889	AGCACAAACTGTTCT	Tier two	TTS (NM_001167676)	1085	FAM229A	0
32826991	32827001	GTTCCCGCCC	chr1	32826875	32826889	AGCACAAACTGTTCT	Tier two	promoter-TSS (NM_052841)	848	FAM229A	0
32857436	32857446	CTGGGGGTGG	chr1	32857321	32857335	AGGGCAATGTGTTCT	Tier three	intron (NM_018045, intron 2 of 10)	2621	BSDC1	0
33088613	33088623	TGCCCAACCC	chr1	33088642	33088656	AGAACATCTAATTCT	Tier three	intron (NM_178547, intron 6 of 6)	27567	ZBTB8OS	0
33207995	33208005	AGGGGAGGGG	chr1	33208034	33208048	AGAGCAGGAAGTGCT	Tier Four	intron (NM_020888, intron 1 of 6)	488	KIAA1522	0
33208079	33208089	TCCCCCTCCC	chr1	33208034	33208048	AGAGCAGGAAGTGCT	Tier Four	intron (NM_020888, intron 1 of 6)	572	KIAA1522	0
33208413	33208423	CGCCCCTCCC	chr1	33208284	33208298	AGCACAGTGTGCCCT	Tier Four	intron (NM_020888, intron 1 of 6)	906	KIAA1522	0
33452378	33452388	tgatccgccc	chr1	33452345	33452359	TGACCAGGCTGGTCT	Tier Four	Intergenic	-22097	RNF19B	0
33599214	33599224	AGGGATGGGG	chr1	33599307	33599321	AGCACAGCCTGCCCT	Tier Four	Intergenic	48452	TRIM62	0
33621943	33621953	tgctccaccc	chr1	33622002	33622016	AGAATAGTCTCTTCT	Tier three	intron (NM_018207, intron 4 of 4)	25723	TRIM62	0
33737216	33737226	GTGGGTGGGC	chr1	33737158	33737172	GGAACAGCCCGCTCT	Tier Four	intron (NM_152493, intron 2 of 8)	15047	ZNF362	0
33737285	33737295	TGGGGAGGGA	chr1	33737158	33737172	GGAACAGCCCGCTCT	Tier Four	intron (NM_152493, intron 2 of 8)	15116	ZNF362	0
33845546	33845556	TCCCCCTCCC	chr1	33845667	33845681	AGAACAGAGGGTGCA	Tier Four	Intergenic	-4357	PHC2	0
33928217	33928227	AACCACTCCC	chr1	33928120	33928134	TGAACAGTTTCTTCT	Tier three	Intergenic	-10010	ZSCAN20	0
33955243	33955253	TGATACACCC	chr1	33955184	33955198	GGCACACGCTGTTCC	Tier Four	intron (NM_145238, intron 5 of 7)	17016	ZSCAN20	0
34012032	34012042	CAGGGAGGGG	chr1	34011987	34012001	AGAACACAAAGATCT	Tier three	intron (NM_052896, intron 55 of 69)	73805	ZSCAN20	0
34133450	34133460	agcgcctccc	chr1	34133355	34133369	AGAACCCCGCCTTCT	Tier Four	intron (NM_052896, intron 25 of 69)	-192621	HMGB4	0
34292735	34292745	ttctccaccc	chr1	34292886	34292900	AGAACAGATTGGTCT	Tier two	intron (NM_052896, intron 6 of 69)	-33336	HMGB4	0
34402177	34402187	CAGTGTGTGG	chr1	34402261	34402275	AGGTCATGGTGCTCT	Tier Four	intron (NM_052896, intron 3 of 69)	67625	RP5-1007G16.1	0
34606754	34606764	CCCCCCACCC	chr1	34606876	34606890	GGAAGACACTGTTCT	Tier three	intron (NM_052896, intron 1 of 69)	24116	CSMD2	0
34666662	34666672	AGGGGAGGGG	chr1	34666534	34666548	AGAGCAAGTTCTTCT	Tier three	intron (NM_032884, intron 3 of 6)	24114	C1orf94	0
34867957	34867966	gctgccata	chr1	34867858	34867871	CCACAGAACAGAGA	Tier Five	Intergenic	225409	C1orf94	0
35127196	35127206	tttcccaccc	chr1	35127339	35127353	GGAACCGCATGCTCT	Tier Four	Intergenic	-93447	GJB5	0
35152336	35152346	cgccccaccc	chr1	35152203	35152217	TGGCCAGCCTGTTCT	Tier Four	Intergenic	-68307	GJB5	0
35391164	35391174	CGGGGCGGGG	chr1	35391032	35391046	CCCACACCCTGTTCT	Tier Four	Intergenic	-20185	DLGAP3	0
35859799	35859809	tgcctctccc	chr1	35859933	35859947	GGATCCCAGTGTTCT	Tier Four	intron (NM_005095, intron 18 of 29)	125236	ZMYM4	0
36010688	36010698	gtgggagggt	chr1	36010575	36010589	AGAACACATGGGTCT	Tier three	intron (NM_024874, intron 2 of 20)	12344	KIAA0319L	0
36033647	36033657	Tgaggagggg	chr1	36033678	36033692	AGACCTTGCTGTTCC	Tier Four	Intergenic	-5319	TFAP2E	0
36573937	36573947	aggggctggg	chr1	36573831	36573845	AGAGCACATGGTTCT	Tier three	Intergenic	-8092	COL8A2	0
36665684	36665694	attcccaccc	chr1	36665738	36665752	GGAACAGCTTGTGCA	Tier Four	Intergenic	-24328	THRAP3	0
36672679	36672689	GCCCCCACCC	chr1	36672825	36672839	AGACCACTTCGTGCT	Tier Four	Intergenic	-17333	THRAP3	0
36672904	36672914	ATGGGAGTGG	chr1	36672825	36672839	AGACCACTTCGTGCT	Tier Four	Intergenic	-17108	THRAP3	0
36816979	36816989	ATGGGTGGGA	chr1	36816906	36816920	AGAGCTCTCTGCTCT	Tier Four	intron (NM_001282547, intron 6 of 10)	-27229	EVA1B	0
36817055	36817065	GAGGGTGTGC	chr1	36816906	36816920	AGAGCTCTCTGCTCT	Tier Four	intron (NM_001282547, intron 6 of 10)	-27305	EVA1B	0
36882917	36882927	tgatccgccc	chr1	36883062	36883076	AGAAGAAAATATTCT	Tier three	TTS (NM_145047)	-19429	LSM10	0
36931338	36931348	TGTCACTCCC	chr1	36931208	36931222	ATAACACTGTTTTCT	Tier three	TTS (NM_000760)	-1303	MRPS15	0
37063476	37063486	cccttcaccc	chr1	37063621	37063635	AGCACAGAAGGGTCT	Tier Four	Intergenic	-114566	CSF3R	0
37063476	37063486	cccttcaccc	chr1	37063607	37063620	GTGTAGAACACACC	Tier Five	Intergenic	-114566	CSF3R	0
37063476	37063486	cccttcaccc	chr1	37063621	37063635	AGCACAGAAGGGTCT	Tier Four	Intergenic	-114566	CSF3R	0
37063476	37063486	cccttcaccc	chr1	37063607	37063620	GTGTAGAACACACC	Tier Five	Intergenic	-114566	CSF3R	0
37088386	37088396	TTGGGTGTGT	chr1	37088419	37088433	CGTACATTTTGTTCT	Tier three	Intergenic	-139476	CSF3R	0
37204407	37204417	TTGGGTGAGT	chr1	37204393	37204407	AGGACCAGATGTTCC	Tier Four	Intergenic	-255497	CSF3R	0
37240488	37240498	gggggtggtg	chr1	37240635	37240649	AGGTCATGGTGCTCT	Tier Four	Intergenic	259351	GRIK3	0
37331196	37331206	GACCCCGCCC	chr1	37331145	37331159	AGCACAGCTGGTGCT	Tier Four	intron (NM_000831, intron 5 of 15)	168643	GRIK3	0
37409795	37409805	AGGGGTGGAG	chr1	37409924	37409938	AGGGCACAACGTTCT	Tier Four	intron (NM_000831, intron 1 of 15)	90044	GRIK3	0
37502675	37502685	GAGGGTGGGA	chr1	37502646	37502660	GGAACACGCTGCTGT	Tier Four	Intergenic	-2836	GRIK3	0
37596025	37596035	ccccacaccc	chr1	37596060	37596074	ATAACACTGAGTTCT	Tier three	Intergenic	-31134	MIR4255	0
37719053	37719063	AGCCAGACCC	chr1	37719186	37719200	AGAGGATTCTGTTCT	Tier three	Intergenic	91894	MIR4255	0
37755342	37755352	TGCCCTGCCC	chr1	37755318	37755332	AGGACAGGCTCTTCT	Tier three	Intergenic	128183	MIR4255	0
37816062	37816072	cagggtggag	chr1	37815989	37816003	AGAACATGAGGCTCT	Tier three	Intergenic	123977	LINC01137	0
37827770	37827780	cactacgccc	chr1	37827840	37827854	TGATCAGGCTGGTCT	Tier Four	Intergenic	112269	LINC01137	0
38148466	38148476	TTCCCCACCT	chr1	38148497	38148511	AGAACATAGTGTCTT	Tier three	3' UTR (NM_017850, exon 5 of 5)	7721	C1orf109	0
38174525	38174535	GAAGGTGGGG	chr1	38174384	38174398	AGAACACAGGGTTCT	Tier two	3' UTR (NM_018101, exon 11 of 11)	16457	CDCA8	1
38327562	38327572	ctgggcgtgg	chr1	38327506	38327520	AGAACAGCCTGGGCA	Tier Four	3' UTR (NM_005540, exon 24 of 24)	-2275	MTF1	0
38391321	38391331	TGTCCCTCCC	chr1	38391416	38391430	AAAACAGTTTGTTTT	Tier three	intron (NM_005540, intron 7 of 23)	21403	INPP5B	0
38586663	38586673	tgtctctccc	chr1	38586570	38586584	AGAACAGGGTCTTCC	Tier three	Intergenic	31765	MIR3659	0
38777326	38777336	agacacaccc	chr1	38777265	38777279	AAAGCAGATTGTTCT	Tier three	Intergenic	-96892	RP11-214L19.1	0
38912373	38912383	ATTCACGCCC	chr1	38912351	38912365	AGCTCAGCCTGTACT	Tier Four	Intergenic	-231939	RP11-214L19.1	0
38995133	38995143	TGGGGAGGGG	chr1	38995025	38995039	ACAAAACCATGTTCT	Tier three	Intergenic	-314699	RP11-214L19.1	0
38995139	38995149	GGGGGAGTGC	chr1	38995025	38995039	ACAAAACCATGTTCT	Tier three	Intergenic	-314705	RP11-214L19.1	0
39079329	39079339	ATGCCCACCC	chr1	39079227	39079241	AGAAGACTTGGTTCT	Tier three	Intergenic	246161	RRAGC	0
39102018	39102028	ATGGGTGGGT	chr1	39101938	39101952	AGAGCAGTCCGTGCT	Tier Four	Intergenic	223472	RRAGC	0
39122184	39122194	gagggtgttc	chr1	39122203	39122217	GGAACAGCATGTGCA	Tier Four	Intergenic	203306	RRAGC	0
39194762	39194772	AAGGCTGGGG	chr1	39194832	39194846	AGAGCAGGATGACCT	Tier Four	Intergenic	130728	RRAGC	0
39693845	39693855	gtgggtgggc	chr1	39693781	39693795	AGAACAGCCTGGCCC	Tier Four	Intergenic	16066	SNORD83B	0
39847165	39847175	gtaggtggga	chr1	39847301	39847315	TGCCCAGGCTGTTCT	Tier Four	intron (NM_012090, intron 49 of 92)	-28006	KIAA0754	0
39876941	39876951	GTGGGAGGAA	chr1	39876839	39876853	AGAACATGCAATTCT	Tier three	exon (NM_015038, exon 1 of 1)	1770	KIAA0754	0
39958626	39958635	CAGTGGGCA	chr1	39958644	39958657	TGGGAGAACACAGT	Tier Five	intron (NM_181809, intron 1 of 6)	1313	BMP8A	0
40067645	40067655	cactccaccc	chr1	40067695	40067709	AGAACAGCCTGGCCT	Tier three	Intergenic	-25129	PABPC4	0
40088728	40088738	GAGGGTGTGC	chr1	40088802	40088816	AGACCTCTGTGTTCG	Tier Four	TTS (NM_014571)	16615	HEYL	0
40088857	40088867	AAGGGTGGAG	chr1	40088802	40088816	AGACCTCTGTGTTCG	Tier Four	TTS (NM_014571)	16486	HEYL	0
40111950	40111960	CCCCCCACCC	chr1	40111920	40111934	GGCTCAGACTGTTCT	Tier Four	Intergenic	-6607	HEYL	0
40257469	40257479	CACCCCACCC	chr1	40257605	40257619	AGCGCAGTGTGTACT	Tier Four	Intergenic	-2941	BMP8B	0
40257984	40257994	agctccacct	chr1	40257837	40257851	AGGACCCAGTGGTCT	Tier Four	Intergenic	-3456	BMP8B	0
40281483	40281493	GACCCCAGCC	chr1	40281612	40281626	AGAACACCTGGTCCT	Tier three	Intergenic	-26955	BMP8B	0
40292511	40292521	GTGCACACCC	chr1	40292475	40292489	AGAACAATGTGGCCG	Tier Four	Intergenic	-37983	BMP8B	0
40590371	40590381	caccacgccc	chr1	40590428	40590442	ATAAAACTCTGTTCT	Tier three	Intergenic	-27234	PPT1	0
40611376	40611386	ATCCTCTCCC	chr1	40611289	40611303	GGAACAAAATGTTCC	Tier three	Intergenic	-15660	RLF	0
40997170	40997180	CGCACCACCC	chr1	40997037	40997051	AGAGCAAATTGTTTT	Tier three	promoter-TSS (NM_152373)	-58	ZNF684	0
41085876	41085886	GAGGGTGCAG	chr1	41085807	41085821	TTAACAAACTGTTCT	Tier three	TTS (NM_014747)	45443	RIMS3	0
41282909	41282919	ACCCTCTCCC	chr1	41282830	41282844	AGAACATTATTTTCA	Tier three	intron (NM_004700, intron 1 of 13)	33230	KCNQ4	0
41741806	41741816	GCACACACCC	chr1	41741931	41741945	AGAGCACAGAGTTCT	Tier three	Intergenic	-33996	SCMH1	0
41837932	41837942	CTGGGTGGGC	chr1	41838033	41838047	AGAACCATCTGCTCT	Tier three	Intergenic	112407	EDN2	0
41838149	41838159	CTGGGTGAGG	chr1	41838033	41838047	AGAACCATCTGCTCT	Tier three	Intergenic	112190	EDN2	0
42144858	42144868	AGCCACTCCC	chr1	42144812	42144826	GGCACACACTGTTCT	Tier three	intron (NM_001127714, intron 1 of 7)	-194519	EDN2	0
42264879	42264889	aaccccaccc	chr1	42264847	42264861	AGGCCACTAGGTTCT	Tier Four	intron (NM_024503, intron 1 of 8)	119494	HIVEP3	0
43198354	43198364	GTGGGCGTGT	chr1	43198367	43198381	AGAACAGCCTGGTAT	Tier three	TTS (NM_148960)	7566	CLDN19	0
43198407	43198417	TTCCTCTCCC	chr1	43198367	43198381	AGAACAGCCTGGTAT	Tier three	TTS (NM_148960)	7513	CLDN19	0
43308052	43308062	GGGGGCGGGA	chr1	43307965	43307979	AGAAGAACTTTTTCT	Tier three	intron (NM_001017922, intron 11 of 11)	-4187	ZNF691	0
43352214	43352224	CTGGGCGGGC	chr1	43352192	43352206	GGACCAGTGTGGTCT	Tier Four	intron (NR_104171, intron 3 of 3)	28926	LOC339539	0
43352315	43352325	CTCTCCTCCC	chr1	43352192	43352206	GGACCAGTGTGGTCT	Tier Four	intron (NR_104171, intron 3 of 3)	29027	LOC339539	0
43408953	43408963	TGCTCCTCCC	chr1	43408852	43408866	ACACCAGCCTGCTCT	Tier Four	exon (NM_006516, exon 2 of 10)	-15762	SLC2A1-AS1	0
43425102	43425112	GTCTCCACCC	chr1	43425014	43425028	AGAACAGCGTCTACT	Tier three	promoter-TSS (NM_006516)	-260	SLC2A1	0
43440710	43440720	cagggagggg	chr1	43440849	43440863	AGGGCAGGGTGTTCC	Tier Four	intron (NR_033967, intron 3 of 3)	-15868	SLC2A1	0
43440876	43440886	CGAGGTGGGG	chr1	43440849	43440863	AGGGCAGGGTGTTCC	Tier Four	intron (NR_033967, intron 3 of 3)	-16034	SLC2A1	0
43457906	43457916	atgggagtgg	chr1	43458016	43458030	AGAACAGAATGCTCT	Tier two	Intergenic	-33064	SLC2A1	0
43457926	43457936	ttcccctccc	chr1	43458016	43458030	AGAACAGAATGCTCT	Tier two	Intergenic	-33084	SLC2A1	0
43662793	43662803	gtgggcggat	chr1	43662821	43662835	AGCCCAGGATGGTCT	Tier Four	intron (NM_001195831, intron 6 of 23)	-24557	EBNA1BP2	0
43662953	43662963	ggaggcggag	chr1	43662821	43662835	AGCCCAGGATGGTCT	Tier Four	intron (NM_001195831, intron 6 of 23)	-24717	EBNA1BP2	0
43703517	43703527	GGCTCCACCC	chr1	43703495	43703509	AGGACAAACTGTACT	Tier three	intron (NM_001195831, intron 22 of 23)	-32143	TMEM125	0
43756073	43756083	aggggtgtgg	chr1	43755944	43755958	ACAAGAGAGTGTTCT	Tier three	Intergenic	-4790	C1orf210	0
43812099	43812109	TGGGGCTGGG	chr1	43812168	43812182	AGAACTGTGGGGTCT	Tier Four	intron (NM_005373, intron 6 of 11)	8629	MPL	0
44008195	44008205	TCCAACACCC	chr1	44008104	44008118	AGGACACTTTGTTCA	Tier three	intron (NM_130440, intron 2 of 32)	11653	PTPRF	0
44013723	44013733	ttgggagagg	chr1	44013670	44013684	AGCACACCCTGTGGT	Tier Four	intron (NM_130440, intron 3 of 32)	17181	PTPRF	0
44013807	44013817	TGAGGTGGGG	chr1	44013670	44013684	AGCACACCCTGTGGT	Tier Four	intron (NM_130440, intron 3 of 32)	17265	PTPRF	0
44052070	44052080	CTGGGTGGTG	chr1	44052175	44052189	AGAACAGGTGGATCC	Tier Four	intron (NM_130440, intron 7 of 32)	55528	PTPRF	0
44110281	44110290	TTGGTGGCA	chr1	44110300	44110313	GGGGAGAACACCTT	Tier Five	Intergenic	-5511	KDM4A	0
44172452	44172462	AGCTCCTCCC	chr1	44172337	44172351	AGACCGGCCCGTTCT	Tier Four	promoter-TSS (NR_073016)	555	KDM4A-AS1	0
44322094	44322104	aaccccaccc	chr1	44322233	44322247	AGAGCACTCTGCTCT	Tier three	intron (NM_001270466, intron 4 of 4)	17805	MIR6079	0
44363484	44363494	CTGGGTGGGA	chr1	44363505	44363519	AGACCACCTTGTACT	Tier three	intron (NM_174970, intron 5 of 5)	-35503	ARTN	0
44379138	44379148	tcacactccc	chr1	44379081	44379095	AGGACACAATGTGCC	Tier Four	intron (NR_073018, intron 10 of 10)	-19849	ARTN	0
44404956	44404966	gagggagggg	chr1	44405060	44405074	AAAACAACCTTTTCT	Tier three	Intergenic	5969	ARTN	0
44404986	44404996	gagggagggg	chr1	44405060	44405074	AAAACAACCTTTTCT	Tier three	Intergenic	5999	ARTN	0
44911180	44911190	actccctccc	chr1	44911105	44911119	AGGACAACATGGGCT	Tier Four	intron (NM_018150, intron 2 of 14)	40225	RNF220	0
44955859	44955869	ccgggcgtgg	chr1	44955939	44955953	TGACCAGGCTGGTCT	Tier Four	intron (NM_018150, intron 2 of 14)	-55301	MIR5584	0
44969264	44969274	TGTTCCGCCC	chr1	44969314	44969328	GGAACAGAATGGCCT	Tier Four	intron (NM_018150, intron 2 of 14)	-41896	MIR5584	0
45015503	45015513	AGACCCACCT	chr1	45015557	45015571	AGAAAACAATGTCCT	Tier three	intron (NM_018150, intron 2 of 14)	4343	MIR5584	0
45015525	45015535	GGGGGTGGGC	chr1	45015557	45015571	AGAAAACAATGTCCT	Tier three	intron (NM_018150, intron 2 of 14)	4365	MIR5584	0
45286761	45286771	TGGGGTGGGA	chr1	45286746	45286760	GGAACAATGCGTTCT	Tier three	intron (NM_001166292, intron 22 of 22)	12612	BTBD19	0
45286761	45286771	TGGGGTGGGA	chr1	45286703	45286717	AGGAAATCATGTTCT	Tier three	intron (NM_001166292, intron 22 of 22)	12612	BTBD19	0
45286761	45286771	TGGGGTGGGA	chr1	45286746	45286760	GGAACAATGCGTTCT	Tier three	intron (NM_001166292, intron 22 of 22)	12612	BTBD19	0
45286761	45286771	TGGGGTGGGA	chr1	45286703	45286717	AGGAAATCATGTTCT	Tier three	intron (NM_001166292, intron 22 of 22)	12612	BTBD19	0
45471341	45471351	atgggagtgg	chr1	45471203	45471217	GGCTCAGTGTGTTCT	Tier Four	intron (NM_024602, intron 15 of 20)	5681	HECTD3	0
45792513	45792523	GGCTCCGCCC	chr1	45792637	45792651	AGAGCTCGCGGTTCT	Tier Four	promoter-TSS (NM_032756)	-27	HPDL	1
45803171	45803181	tctccctccc	chr1	45803317	45803331	GGCTCAAGCTGTTCT	Tier Four	intron (NM_001048171, intron 1 of 15)	-2166	TOE1	1
45803372	45803382	cactccaccc	chr1	45803317	45803331	GGCTCAAGCTGTTCT	Tier Four	intron (NM_001048171, intron 1 of 15)	-1965	TOE1	1
45809824	45809834	CCCCACTCCC	chr1	45809689	45809703	GGAACAGTCTGTCCT	Tier three	TTS (NM_025077)	-3687	MUTYH	0
46034943	46034953	TGGGGTGGGA	chr1	46034993	46035007	ACAACATTGTGTCCT	Tier three	intron (NM_153326, intron 8 of 8)	-14712	NASP	0
46861515	46861525	CAGGGTGTAG	chr1	46861365	46861379	TGAACACAATTTTCT	Tier three	intron (NM_001441, intron 1 of 14)	1581	FAAH	0
46915162	46915172	CAACACACCC	chr1	46915304	46915318	AGGACACATTGGCCT	Tier Four	Intergenic	15668	LOC729041	0
46915412	46915422	TGGGGTGAGG	chr1	46915304	46915318	AGGACACATTGGCCT	Tier Four	Intergenic	15918	LOC729041	0
47191841	47191851	cagggagggg	chr1	47191861	47191875	AGACCCCTGTGATCT	Tier Four	Intergenic	-7110	EFCAB14	-1
47226854	47226864	ctgggtgggg	chr1	47226787	47226801	GGAGCAGTGTGCTCT	Tier Four	Intergenic	-37811	CYP4B1	0
47646173	47646183	CTGGGTGGAG	chr1	47646316	47646330	AGGACATTCTGGGCT	Tier Four	TTS (NR_047498)	1256	LINC00853	0
47709673	47709683	AGCCCCTCCC	chr1	47709720	47709734	AGGACACAGAGCTCT	Tier Four	Intergenic	-12291	TAL1	0
47879284	47879294	CAGGGTGGgg	chr1	47879154	47879168	AGAGCAGAGTGACCT	Tier Four	Intergenic	-2455	FOXE3	0
47987421	47987431	TGCCCCGGCC	chr1	47987362	47987376	ACAAAATATTGTTCT	Tier three	Intergenic	85737	FOXD2	0
47987507	47987517	CAGGGTGAGG	chr1	47987362	47987376	ACAAAATATTGTTCT	Tier three	Intergenic	85823	FOXD2	0
48041172	48041182	CGTCACTCCC	chr1	48041266	48041280	GGAACTGGCTGTGCT	Tier Four	Intergenic	139488	FOXD2	0
48051388	48051398	AGACCCGCCC	chr1	48051283	48051297	AGAAGAGGGTGTTTT	Tier three	Intergenic	149704	FOXD2	0
48112652	48112662	tccttcaccc	chr1	48112544	48112558	GGCACATGCTGTTCT	Tier three	Intergenic	210968	FOXD2	0
48142899	48142909	CTTCCCTCCC	chr1	48142854	48142868	AGACCAAGAGGGTCT	Tier Four	Intergenic	241215	FOXD2	0
48230884	48230894	tggggTGGGG	chr1	48230781	48230795	AGACCTCTCTGTTCT	Tier three	3' UTR (NM_001194986, exon 7 of 7)	231673	TRABD2B	0
48230926	48230936	CACCCCACCC	chr1	48230781	48230795	AGACCTCTCTGTTCT	Tier three	3' UTR (NM_001194986, exon 7 of 7)	231631	TRABD2B	0
48237343	48237353	AGCCCTGCCC	chr1	48237327	48237341	TGACCAGGGTGCTCT	Tier Four	intron (NM_001194986, intron 6 of 6)	225214	TRABD2B	0
48252088	48252098	GAGGGTGAGG	chr1	48252052	48252066	TGGGCACTCTGTTCT	Tier Four	intron (NM_001194986, intron 4 of 6)	210469	TRABD2B	0
48258649	48258659	GAGGGAGTGG	chr1	48258588	48258602	AGAGCAGGATGCACT	Tier Four	intron (NM_001194986, intron 4 of 6)	203908	TRABD2B	0
48258655	48258665	GTGGGAGGGG	chr1	48258588	48258602	AGAGCAGGATGCACT	Tier Four	intron (NM_001194986, intron 4 of 6)	203902	TRABD2B	0
48701558	48701568	GGCCCCTCCT	chr1	48701656	48701670	AGAGCACCGGGTTCA	Tier Four	intron (NM_001011547, intron 10 of 13)	13206	SLC5A9	0
48956013	48956023	atggatgggg	chr1	48955969	48955983	AGTACAGGTTGTGCT	Tier three	Intergenic	-18138	SPATA6	-1
49034424	49034434	ggctcctcct	chr1	49034350	49034364	AAAACAGCATGTTGT	Tier three	intron (NM_032785, intron 11 of 13)	-96549	SPATA6	-1
49041244	49041254	ACTCACACCC	chr1	49041322	49041336	GGAGCAAAGTGCTCT	Tier Four	intron (NM_032785, intron 11 of 13)	-103369	SPATA6	-1
49041389	49041399	cctcccaccc	chr1	49041322	49041336	GGAGCAAAGTGCTCT	Tier Four	intron (NM_032785, intron 11 of 13)	-103514	SPATA6	-1
49111713	49111723	gagggcgagg	chr1	49111816	49111830	GGCACAGGTTGTTCC	Tier Four	intron (NM_032785, intron 8 of 13)	130829	BEND5	0
49953115	49953124	atgggggca	chr1	49953133	49953146	GAGGAGAACAGCAT	Tier Five	intron (NM_032785, intron 3 of 13)	-15363	AGBL4-IT1	0
50470521	50470531	cagggaggga	chr1	50470559	50470573	AGAACAAGGGGGACT	Tier Four	intron (NM_032785, intron 1 of 13)	19100	AGBL4	0
50789430	50789440	AAGCCCGCCC	chr1	50789532	50789546	AATACAAGGTGTTCT	Tier three	Intergenic	99684	DMRTA2	0
50922963	50922973	TAGGCTGGGG	chr1	50922938	50922952	ACCACACCCTGTTCT	Tier three	intron (NM_007051, intron 18 of 18)	-33849	DMRTA2	0
51009788	51009798	ggctccacct	chr1	51009653	51009667	AGAGCAAGTTGTTAT	Tier three	intron (NM_007051, intron 13 of 18)	-120674	DMRTA2	0
51021835	51021845	ggaggcggag	chr1	51021968	51021982	AGGTCATCATGTTCT	Tier three	intron (NM_007051, intron 13 of 18)	-132721	DMRTA2	0
51272283	51272293	agcaccaccc	chr1	51272338	51272352	GGAACATGCTGTACT	Tier three	intron (NM_007051, intron 2 of 18)	153648	FAF1	0
51357430	51357439	tctgcccct	chr1	51357331	51357344	CTGCAGAACAGCGA	Tier Five	intron (NM_007051, intron 1 of 18)	68501	FAF1	0
52070662	52070672	agccatgccc	chr1	52070724	52070738	AGAACATCTGGCCCT	Tier Four	Intergenic	-11879	OSBPL9	0
52070707	52070717	ttgggtgttt	chr1	52070724	52070738	AGAACATCTGGCCCT	Tier Four	Intergenic	-11834	OSBPL9	0
52314683	52314693	ctgggtggga	chr1	52314590	52314604	AAAAGAATGTGTTCT	Tier three	intron (NM_002525, intron 1 of 32)	-12614	MIR761	0
52361017	52361027	ATTCACTCCC	chr1	52360992	52361006	AGAATAAGCTGTCCT	Tier three	Intergenic	-16413	NRD1	0
52810975	52810985	TTGGGTGTAG	chr1	52810929	52810943	GGAACAGAGAGGTCT	Tier Four	intron (NM_004799, intron 18 of 18)	20897	CC2D1B	0
52822015	52822025	CTCCCCACCC	chr1	52822098	52822112	AGAACAGCAGGCACT	Tier Four	intron (NM_032449, intron 17 of 23)	9857	CC2D1B	0
52856237	52856247	gtgggtggac	chr1	52856120	52856134	TGAACAGGGTGTCCT	Tier three	intron (NM_004153, intron 6 of 16)	13901	ORC1	1
53372155	53372165	AGCCCCACCC	chr1	53372043	53372057	AGCACAGAGGGTGCT	Tier Four	intron (NM_001198962, intron 4 of 7)	15286	ECHDC2	0
53423408	53423418	tgccaaaccc	chr1	53423264	53423278	ATATCAATATGTTCT	Tier three	intron (NM_001007098, intron 4 of 10)	30512	SCP2	0
53520211	53520221	tccccctccc	chr1	53520175	53520189	TGCACATGCTGTTCT	Tier three	Intergenic	-7508	PODN	0
53525008	53525018	tggggcgggg	chr1	53525074	53525088	AGAATCTCATGTTCT	Tier three	Intergenic	-2711	PODN	0
53543929	53543939	CTGGGAGGAG	chr1	53543987	53544001	AGCCCACATTGTGCT	Tier Four	intron (NM_153703, intron 7 of 10)	16049	PODN	0
53638646	53638656	ggacacaccc	chr1	53638511	53638525	AGAACACCATGCCCT	Tier three	Intergenic	-23450	CPT2	0
53867329	53867339	gagagtgtgg	chr1	53867384	53867398	AGAACATCCATTTCT	Tier three	Intergenic	38359	SLC25A3P1	0
53946526	53946536	gggggcgggc	chr1	53946464	53946478	AGAACTGACTGTCCC	Tier Four	Intergenic	21459	DMRTB1	0
54059539	54059549	CAGGGTGGGG	chr1	54059387	54059401	AGAACATACTCTCCT	Tier three	intron (NM_147193, intron 3 of 9)	134472	DMRTB1	0
54078728	54078738	tgatccaccc	chr1	54078774	54078788	AGCCCAGCCAGTTCT	Tier Four	intron (NM_147193, intron 1 of 9)	121144	GLIS1	0
54358860	54358870	acgcacaccc	chr1	54358951	54358965	AAAACACCCTCTTCT	Tier three	promoter-TSS (NM_213593)	-996	DIO1	0
54787002	54787011	agtgccctc	chr1	54786903	54786916	CTGAAGAACAGGAG	Tier Five	intron (NM_001009955, intron 4 of 16)	84891	SSBP3-AS1	0
54850383	54850393	CATTCCACCC	chr1	54850308	54850322	AGAACAGCCTGTGCA	Tier three	intron (NM_001009955, intron 4 of 16)	21680	SSBP3	0
54868806	54868816	GGCCACAGCC	chr1	54868952	54868966	AGAACATTCCTTTCT	Tier three	intron (NM_001009955, intron 3 of 16)	3257	SSBP3	0
55224186	55224196	TGGGGAGGAG	chr1	55224314	55224328	AGAAGAAACTGTCCT	Tier three	exon (NM_152268, exon 2 of 2)	6035	PARS2	0
55255762	55255772	gagggttggg	chr1	55255849	55255863	AGACCAGCCTGTGCA	Tier Four	intron (NM_001114108, intron 1 of 6)	11174	TTC22	0
55420299	55420309	cagggaggag	chr1	55420197	55420211	TGCACACGTTGTTCC	Tier Four	Intergenic	-26161	TMEM61	0
55446813	55446823	TGCCCCGACC	chr1	55446943	55446957	AGAACAAATTCTTGT	Tier three	intron (NM_182532, intron 1 of 2)	353	TMEM61	0
55590204	55590214	GGCTACTCCC	chr1	55590218	55590232	AGGACGGCTTGATCT	Tier Four	exon (NM_015306, exon 35 of 68)	85060	PCSK9	0
55833823	55833833	TGGGGTGAAG	chr1	55833737	55833751	AGAACACTTTGCGCT	Tier three	Intergenic	142514	MIR4422	0
55869318	55869328	ATCCTCTCCC	chr1	55869198	55869212	AGAACAGTGAGGGCT	Tier Four	Intergenic	178009	MIR4422	0
56056135	56056145	CTGGGCGGGG	chr1	56056049	56056063	TGACCAGTCTGTCCT	Tier Four	Intergenic	364826	MIR4422	0
56345858	56345868	GGAACCACCC	chr1	56345962	56345976	TTAACACAATGTTCT	Tier three	Intergenic	654549	MIR4422	0
56456762	56456772	AGGGGCAGGG	chr1	56456912	56456926	AGACCAGTGTGGTCA	Tier Four	Intergenic	588490	PPAP2B	0
56532294	56532304	CTGGGAGTGA	chr1	56532211	56532225	AGAAAAATATGTACT	Tier three	Intergenic	512958	PPAP2B	0
56915628	56915638	gctcacaccc	chr1	56915773	56915787	TGAACCCAGTGTTCC	Tier Four	Intergenic	129624	PPAP2B	0
56915798	56915808	TAGGCCGGGG	chr1	56915773	56915787	TGAACCCAGTGTTCC	Tier Four	Intergenic	129454	PPAP2B	0
56955588	56955597	cccgcccct	chr1	56955566	56955579	CACGAGAACAGTGC	Tier Five	Intergenic	89664	PPAP2B	0
57174352	57174362	AGCCACTCCC	chr1	57174456	57174470	AGAACAGTGTTTTCA	Tier three	3' UTR (NM_006252, exon 9 of 9)	63367	PRKAA2	0
57576868	57576878	TGACACACCC	chr1	57576922	57576936	AGAACACTCACTTCT	Tier three	intron (NM_021080, intron 6 of 16)	-145060	C8B	0
57608891	57608901	tccaacaccc	chr1	57608869	57608883	AGATCCCCCTGTTCT	Tier three	intron (NM_021080, intron 5 of 16)	-177083	C8B	0
57608891	57608901	tccaacaccc	chr1	57608753	57608767	AGAAGAGACTGATCT	Tier three	intron (NM_021080, intron 5 of 16)	-177083	C8B	0
57608891	57608901	tccaacaccc	chr1	57608869	57608883	AGATCCCCCTGTTCT	Tier three	intron (NM_021080, intron 5 of 16)	-177083	C8B	0
57608891	57608901	tccaacaccc	chr1	57608753	57608767	AGAAGAGACTGATCT	Tier three	intron (NM_021080, intron 5 of 16)	-177083	C8B	0
57684566	57684576	AGGGGAGGGG	chr1	57684592	57684606	AGAGCAGGATGTTCT	Tier two	intron (NM_021080, intron 4 of 16)	-252758	C8B	0
57799144	57799154	tgccccacac	chr1	57799284	57799298	AGAACTGGCTGATCC	Tier Four	intron (NM_021080, intron 3 of 16)	-367336	C8B	0
58684060	58684070	GAGGGTGAGG	chr1	58683992	58684006	AGGACACCTTGTGCT	Tier three	intron (NM_021080, intron 1 of 16)	32146	DAB1	1
58723076	58723086	cagggtgtgg	chr1	58723210	58723224	GGCACAGCATGTGCT	Tier Four	Intergenic	-6870	DAB1	1
58912206	58912216	gggggtgggg	chr1	58912229	58912243	AGTGCATGCTGTTCT	Tier three	Intergenic	100235	OMA1	0
58989340	58989350	gagggcggat	chr1	58989274	58989288	AGGACTGCCAGTTCT	Tier Four	intron (NM_145243, intron 7 of 8)	23101	OMA1	0
59218042	59218052	GTGGGTGGAG	chr1	59218056	59218070	AGAACTGGATGGTCT	Tier three	Intergenic	31738	JUN	-1
59251367	59251377	AGGGGAGGGG	chr1	59251326	59251340	AGGACCAGGTGTACT	Tier Four	intron (NR_108106, intron 1 of 1)	549	LINC01135	0
59395735	59395745	AGCCCCACCT	chr1	59395791	59395805	GGAACACAGTGTCCC	Tier Four	Intergenic	144917	LINC01135	0
59395735	59395745	AGCCCCACCT	chr1	59395694	59395707	CCCCAGAACATTCA	Tier Five	Intergenic	144917	LINC01135	0
59395735	59395745	AGCCCCACCT	chr1	59395791	59395805	GGAACACAGTGTCCC	Tier Four	Intergenic	144917	LINC01135	0
59395735	59395745	AGCCCCACCT	chr1	59395694	59395707	CCCCAGAACATTCA	Tier Five	Intergenic	144917	LINC01135	0
59395877	59395887	CTTCCCACCC	chr1	59395791	59395805	GGAACACAGTGTCCC	Tier Four	Intergenic	145059	LINC01135	0
59397477	59397487	GAACCCTCCC	chr1	59397557	59397571	TGCACATAATGTTCT	Tier three	Intergenic	146659	LINC01135	0
59607413	59607423	ctgggaggga	chr1	59607331	59607345	ACAACAGCATCTTCT	Tier three	intron (NR_027120, intron 1 of 2)	5061	HSD52	0
59757673	59757683	aagggagagg	chr1	59757780	59757794	AGCACAACCTGCTCC	Tier Four	Intergenic	-4947	FGGY	0
59773671	59773681	AAGGGAGAGG	chr1	59773581	59773595	AGAACAACTTATCCT	Tier three	intron (NM_018291, intron 1 of 15)	-2074	FGGY	0
60594585	60594595	ttccacaccc	chr1	60594685	60594699	AGAACAAGATGCTTT	Tier three	Intergenic	-55148	C1orf87	0
60658998	60659008	ctgggtgggg	chr1	60658914	60658928	AGTACAGTTTGTTCT	Tier two	Intergenic	-119561	C1orf87	0
60874634	60874644	CAGGGTGGAA	chr1	60874704	60874718	AAAACACAGTGTTTT	Tier three	Intergenic	-335197	C1orf87	0
61218240	61218250	AAGCACGCCC	chr1	61218194	61218208	AGAACAGGCTGAGCT	Tier three	Intergenic	-324701	NFIA	0
61458083	61458093	AAGGGTGTGA	chr1	61458014	61458028	AGCACATCTGGCTCT	Tier Four	Intergenic	-84858	NFIA	0
61990153	61990163	TGGGGAGTGG	chr1	61990139	61990153	AGATCAGGTTTTTCT	Tier three	Intergenic	-129756	MGC34796	0
62110872	62110882	TGCTCCTCCT	chr1	62110773	62110787	AGAACAGTCTGGTTT	Tier three	Intergenic	-9037	MGC34796	0
62266341	62266351	tgctacaccc	chr1	62266488	62266502	AGAACATGGTGGTGT	Tier three	intron (NM_176877, intron 11 of 42)	58197	INADL	-1
62266341	62266351	tgctacaccc	chr1	62266503	62266516	GGACAGAACACCAA	Tier Five	intron (NM_176877, intron 11 of 42)	58197	INADL	-1
62266341	62266351	tgctacaccc	chr1	62266488	62266502	AGAACATGGTGGTGT	Tier three	intron (NM_176877, intron 11 of 42)	58197	INADL	-1
62266341	62266351	tgctacaccc	chr1	62266503	62266516	GGACAGAACACCAA	Tier Five	intron (NM_176877, intron 11 of 42)	58197	INADL	-1
62266436	62266446	ttccccaccc	chr1	62266488	62266502	AGAACATGGTGGTGT	Tier three	intron (NM_176877, intron 11 of 42)	58292	INADL	-1
62266436	62266446	ttccccaccc	chr1	62266503	62266516	GGACAGAACACCAA	Tier Five	intron (NM_176877, intron 11 of 42)	58292	INADL	-1
62266436	62266446	ttccccaccc	chr1	62266488	62266502	AGAACATGGTGGTGT	Tier three	intron (NM_176877, intron 11 of 42)	58292	INADL	-1
62266436	62266446	ttccccaccc	chr1	62266503	62266516	GGACAGAACACCAA	Tier Five	intron (NM_176877, intron 11 of 42)	58292	INADL	-1
62620109	62620119	gtgggtggat	chr1	62620131	62620145	TGACCAGGCTGGTCT	Tier Four	intron (NM_176877, intron 42 of 42)	-40360	L1TD1	0
62966733	62966743	GTGggcaggg	chr1	62966616	62966630	AGAACAGCTTGAGCC	Tier Four	intron (NM_001271999, intron 37 of 48)	64355	USP1	0
63619840	63619850	gagggagagg	chr1	63619736	63619750	AGTACAGCAAGTTCT	Tier three	Intergenic	163056	LINC00466	0
63865059	63865069	aggggagggg	chr1	63865097	63865111	AGAACACCATCTCCT	Tier three	intron (NM_013339, intron 3 of 14)	31803	ALG6	1
64020193	64020203	agaggtgggg	chr1	64020330	64020344	AGAATAAAATGTTTT	Tier three	intron (NM_032437, intron 8 of 13)	5547	DLEU2L	0
64020296	64020306	cgccatgccc	chr1	64020330	64020344	AGAATAAAATGTTTT	Tier three	intron (NM_032437, intron 8 of 13)	5650	DLEU2L	0
64054055	64054065	gagggaggag	chr1	64054111	64054125	AGAACATTTTCATCT	Tier three	Intergenic	-4887	PGM1	0
64062164	64062174	tgatccaccc	chr1	64062244	64062258	CGCTCAGGTTGTTCT	Tier Four	intron (NM_001172819, intron 1 of 10)	2689	PGM1	0
64157729	64157739	TTCCACGCCC	chr1	64157675	64157689	AGAACATTTTGTTTT	Tier two	Intergenic	68847	PGM1	0
64188789	64188799	ggcaacaccc	chr1	64188882	64188896	AGAAGAAGCTGTGCT	Tier three	Intergenic	-50896	ROR1	0
64236057	64236067	AGTCTCTCCC	chr1	64236193	64236207	GGCACACACGGTTCT	Tier Four	Intergenic	-3628	ROR1	0
64259837	64259847	AGCCAAACcc	chr1	64259713	64259727	AGCTCACCCTGTGCT	Tier Four	intron (NM_001083592, intron 1 of 6)	20152	ROR1	0
64284341	64284351	TTCCCCTCCC	chr1	64284271	64284285	AGAACAATCTTTTTT	Tier three	intron (NM_001083592, intron 1 of 6)	44656	ROR1	0
64297314	64297324	atgggagggg	chr1	64297244	64297258	TGCACTCCCTGTTCT	Tier Four	intron (NM_001083592, intron 1 of 6)	57629	ROR1	0
64809268	64809278	AGGGGTGTGT	chr1	64809344	64809358	AGAACACAGTATTGT	Tier three	Intergenic	-127203	CACHD1	0
65085408	65085418	GAGGGCGTGA	chr1	65085380	65085394	AGTAGAAAGTGTTCT	Tier three	intron (NM_020925, intron 4 of 26)	39883	MIR4794	0
65319034	65319044	CAGGGTGggg	chr1	65319144	65319158	AGAATATGTTGTTAT	Tier three	intron (NM_002227, intron 11 of 24)	108261	RAVER2	-1
65421030	65421040	TAGGGAGGGG	chr1	65420958	65420972	AGAACACGACGTACT	Tier three	intron (NM_002227, intron 1 of 24)	11152	JAK1	0
65580176	65580186	TTCCACTCCC	chr1	65580257	65580271	AGAACACAGAGGTCC	Tier Four	Intergenic	-33051	AK4	0
65763560	65763570	ggcgccaccc	chr1	65763583	65763597	AGAACTGGTTGTGCC	Tier Four	intron (NM_014787, intron 1 of 18)	-11653	DNAJC6	0
65976659	65976669	caccccaccc	chr1	65976761	65976775	AGAACTTTCTGTACT	Tier three	intron (NM_001003680, intron 2 of 19)	-14708	LEPR	0
66189966	66189975	CAGATGGCA	chr1	66190062	66190075	CTGAAGAACAAGCC	Tier Five	Intergenic	-68222	PDE4B	0
66871427	66871437	AGCCCCTCCC	chr1	66871367	66871381	AAAACAAGATGATCT	Tier three	Intergenic	73639	PDE4B	0
67181156	67181166	GGGGGCGTGG	chr1	67181229	67181243	TGAACAGTGTGGTCT	Tier three	intron (NM_032291, intron 18 of 24)	-36979	TCTEX1D1	0
67245929	67245939	tagggagtgc	chr1	67245777	67245791	AAAACACAGTGTTCA	Tier three	Intergenic	21008	INSL5	0
67279020	67279030	ATCTCCACCC	chr1	67278917	67278931	AGCCCATCATGTCCT	Tier Four	3' UTR (NM_024763, exon 17 of 17)	-12083	INSL5	0
68430877	68430887	ttaggtggga	chr1	68430985	68430999	AGAACAGAATGCTCT	Tier two	intron (NR_040077, intron 1 of 9)	85578	DIRAS3	0
68820811	68820821	tggcacaccc	chr1	68820879	68820893	AGCACACTATGGCCT	Tier Four	Intergenic	94826	RPE65	0
68910920	68910930	ACCCCCACCC	chr1	68910973	68910987	AGCACACCATGTCCG	Tier Four	intron (NM_000329, intron 3 of 13)	4717	RPE65	0
69839049	69839059	atgggcggtg	chr1	69838991	69839005	AGGACCTGCTGTGCT	Tier Four	Intergenic	-386804	LRRC7	0
70465720	70465730	ATTCCCACCC	chr1	70465603	70465617	GGCACACTGTGCTCT	Tier Four	intron (NM_020794, intron 9 of 24)	80720	PIN1P1	0
70935438	70935448	gtgggtggat	chr1	70935468	70935482	TGCCCAGGCTGTTCT	Tier Four	Intergenic	58542	CTH	1
71397479	71397489	atgggagggg	chr1	71397389	71397403	AGAGCACCAAGTTCC	Tier Four	intron (NR_028293, intron 2 of 4)	-114705	ZRANB2-AS1	0
71480252	71480262	gagggtggag	chr1	71480302	71480316	AGACCTGTGGGTTCT	Tier Four	intron (NM_198714, intron 1 of 4)	-31932	ZRANB2-AS1	0
71624118	71624128	gagggtgggg	chr1	71624076	71624090	AGAACAGGCATTTCT	Tier three	intron (NR_046217, intron 2 of 3)	77116	ZRANB2-AS2	0
71627849	71627858	atgggggca	chr1	71627868	71627881	CATGAGAACACCAC	Tier Five	intron (NR_046217, intron 2 of 3)	80847	ZRANB2-AS2	0
71973484	71973494	tatcacaccc	chr1	71973369	71973383	AGAACAGACTGTACC	Tier three	intron (NM_173808, intron 6 of 6)	329206	NEGR1-IT1	0
72010848	72010858	GGGGGAGTGG	chr1	72010950	72010964	AGCACCCCTTGTTCC	Tier Four	intron (NM_173808, intron 6 of 6)	291842	NEGR1-IT1	0
72549347	72549357	ATTCCCTCCC	chr1	72549462	72549476	GGAACCCACTGTACT	Tier Four	intron (NM_173808, intron 1 of 6)	198925	NEGR1	0
75029162	75029172	acccactcct	chr1	75029173	75029187	AGAACAAGGGGGTCT	Tier three	Intergenic	110255	C1orf173	0
75036601	75036611	GGCCCCTCCT	chr1	75036574	75036588	AGAGCAGTGTGTCCC	Tier Four	intron (NM_001002912, intron 14 of 14)	102816	C1orf173	0
75036719	75036729	AGGGGAGGAG	chr1	75036574	75036588	AGAGCAGTGTGTCCC	Tier Four	intron (NM_001002912, intron 14 of 14)	102698	C1orf173	0
75452933	75452942	gtaggggca	chr1	75453046	75453059	CTGCAGAACAGCAG	Tier Five	Intergenic	-141181	LHX8	0
75452933	75452942	gtaggggca	chr1	75453029	75453042	CTGTAGAACAGCAG	Tier Five	Intergenic	-141181	LHX8	0
75452933	75452942	gtaggggca	chr1	75453046	75453059	CTGCAGAACAGCAG	Tier Five	Intergenic	-141181	LHX8	0
75452933	75452942	gtaggggca	chr1	75453029	75453042	CTGTAGAACAGCAG	Tier Five	Intergenic	-141181	LHX8	0
75569739	75569749	tggggtgggc	chr1	75569773	75569787	AGACCAGCCTGCACT	Tier Four	Intergenic	-24375	LHX8	0
75654233	75654243	GCTCCCTCCC	chr1	75654245	75654259	AGGACAGGCAGTTCC	Tier Four	Intergenic	53671	LHX8	0
75654499	75654508	ATCTGGGCA	chr1	75654595	75654608	GTTCAGAACAGGCA	Tier Five	Intergenic	53937	LHX8	0
75709637	75709647	ggcacctccc	chr1	75709495	75709509	AGAACAGGGTGCTGC	Tier Four	intron (NM_001130058, intron 7 of 23)	109075	LHX8	0
76745173	76745183	GCGGGTGGGG	chr1	76745039	76745053	TGAGCCCCGTGTTCT	Tier Four	intron (NM_152996, intron 1 of 4)	204789	ST6GALNAC3	0
76943344	76943354	TGCCTCTCCC	chr1	76943410	76943424	TGGACAGTGTGCTCT	Tier Four	intron (NM_152996, intron 3 of 4)	-389837	ST6GALNAC5	0
77002290	77002300	ttgggtgggg	chr1	77002188	77002202	CCAACATGCTGTTCT	Tier three	intron (NM_152996, intron 3 of 4)	-330891	ST6GALNAC5	0
77057431	77057441	ctgggagggc	chr1	77057507	77057521	AGAAGAACATGTACT	Tier three	intron (NM_152996, intron 3 of 4)	-275750	ST6GALNAC5	0
77289609	77289619	GACCACTCCC	chr1	77289694	77289708	AGGACAAGAAGTTCT	Tier three	Intergenic	-43572	ST6GALNAC5	0
78090012	78090022	ctgggtggag	chr1	78089985	78089999	AGACCCTTTTGTTCT	Tier three	intron (NM_015534, intron 5 of 14)	58326	ZZZ3	0
78090024	78090034	ctgggtggag	chr1	78089985	78089999	AGACCCTTTTGTTCT	Tier three	intron (NM_015534, intron 5 of 14)	58314	ZZZ3	0
78110035	78110045	caccacgccc	chr1	78110156	78110170	AGAACCACATGTTCA	Tier three	intron (NM_015534, intron 1 of 14)	38303	ZZZ3	0
78181894	78181904	caccacaccc	chr1	78181948	78181962	AGAACAGCCTGGACA	Tier Four	intron (NM_201626, intron 18 of 21)	-33556	ZZZ3	0
78524729	78524739	TGGGGTGGGT	chr1	78524801	78524815	AGAAGCCTGTGTTCT	Tier three	intron (NM_017655, intron 1 of 5)	13145	GIPC2	0
78677392	78677402	ggccccagcc	chr1	78677318	78677332	AGAACAGGATGATCT	Tier two	Intergenic	-17886	MGC27382	0
79143361	79143371	aagggtggat	chr1	79143226	79143240	AGAACTCCAGGCTCT	Tier Four	Intergenic	27889	IFI44	0
79206348	79206357	attagggca	chr1	79206367	79206380	AACGAGAACAGCAC	Tier Five	Intergenic	90876	IFI44	0
79263972	79263982	CTGGGTGTGT	chr1	79263930	79263944	AGACCACAGTATTCT	Tier three	Intergenic	148500	IFI44	0
79396370	79396380	tgatccaccc	chr1	79396339	79396353	AGAACAGCCTGGCCA	Tier Four	intron (NM_022159, intron 7 of 14)	76120	ELTD1	0
81370331	81370340	cccgccccc	chr1	81370309	81370322	CACAAGAACAGCAC	Tier Five	Intergenic	-895746	LPHN2	0
82768817	82768827	cctcacgccc	chr1	82768753	82768767	AGAACACATTCATCT	Tier three	Intergenic	502740	LPHN2	0
83389292	83389302	TTGGGTGGTG	chr1	83389166	83389180	TGAACATTTGGTTCT	Tier three	Intergenic	989762	MIR548AP	0
83477936	83477946	TAAGGAGTGG	chr1	83477953	83477967	AGCGCACTGTGTTCA	Tier Four	Intergenic	901118	MIR548AP	0
84741442	84741452	gggggtgtgg	chr1	84741353	84741367	AGAACAGAGTGTTCT	Tier one	Intergenic	-22602	SAMD13	0
85115541	85115551	CAGGGTGGAG	chr1	85115604	85115618	AGAAAAGCCTGTTCC	Tier three	intron (NM_001166293, intron 13 of 13)	-14843	C1orf180	0
85295960	85295970	AAACACGCCC	chr1	85295822	85295836	AGAACAGGTTGACCT	Tier three	intron (NM_012152, intron 2 of 2)	62931	LPAR3	1
85674770	85674780	CAGGGCGTTG	chr1	85674823	85674837	AAAACATTATGTTCC	Tier three	Intergenic	-8047	SYDE2	0
85686582	85686592	GAGGGAGAGG	chr1	85686505	85686519	AGTACACGGTGTACT	Tier three	Intergenic	-19859	SYDE2	0
85804584	85804594	ctgggcgtgg	chr1	85804521	85804535	TGGCCAGGCTGTTCT	Tier Four	intron (NM_012137, intron 4 of 5)	-62002	BCL10	0
85931447	85931457	ccccccaccc	chr1	85931333	85931347	AGTACAAGTTTTTCT	Tier three	promoter-TSS (NM_012137)	-563	DDAH1	0
85946931	85946941	caccacaccc	chr1	85946984	85946998	TGACCAGGCTGGTCT	Tier Four	intron (NM_001134445, intron 2 of 6)	-16047	DDAH1	0
86037716	86037725	CTGTGGGAG	chr1	86037812	86037825	TGTCAGAACAGAGG	Tier Five	intron (NM_001134445, intron 1 of 6)	6325	DDAH1	0
86699379	86699389	atccactccc	chr1	86699502	86699516	AGACCAGCCTGTGCA	Tier Four	Intergenic	-77263	COL24A1	0
87059548	87059558	tcacccaccc	chr1	87059635	87059649	TGCACAGCCAGTTCT	Tier Four	Intergenic	-40406	CLCA3P	0
87583216	87583226	TGCCCCTCCC	chr1	87583181	87583195	AGCCCAAAATGTTCT	Tier three	Intergenic	-12227	LINC01140	0
87755607	87755617	aggggtggtg	chr1	87755743	87755757	AGAACAGCATTCTCT	Tier three	Intergenic	-38539	LMO4	0
87763144	87763154	gtgggtggat	chr1	87763174	87763188	AGAACAGCCTGGCCA	Tier Four	Intergenic	-31002	LMO4	0
87833479	87833489	GGGGGTGGTG	chr1	87833371	87833385	AGAACAGCTTGGGCA	Tier Four	intron (NR_038324, intron 1 of 3)	3854	RP4-544H6.2	0
88684496	88684506	ctgggtgggc	chr1	88684533	88684547	AGCACAGAGTTTTCT	Tier three	Intergenic	-465421	PKN2	0
88743173	88743183	ccgggtgtgg	chr1	88743256	88743270	TGACCAGGCTGTTCT	Tier three	Intergenic	-406744	PKN2	0
89342221	89342231	gagggtggtg	chr1	89342080	89342094	TGAGCACTGTGTTCG	Tier Four	intron (NM_001514, intron 2 of 6)	15075	GTF2B	0
89342221	89342231	gagggtggtg	chr1	89342095	89342108	TGCTAGAACAGGCA	Tier Five	intron (NM_001514, intron 2 of 6)	15075	GTF2B	0
89342221	89342231	gagggtggtg	chr1	89342080	89342094	TGAGCACTGTGTTCG	Tier Four	intron (NM_001514, intron 2 of 6)	15075	GTF2B	0
89342221	89342231	gagggtggtg	chr1	89342095	89342108	TGCTAGAACAGGCA	Tier Five	intron (NM_001514, intron 2 of 6)	15075	GTF2B	0
89800301	89800311	CAGGGAGTAG	chr1	89800335	89800349	AGACCGGGTTGGTCT	Tier Four	Intergenic	-29130	GBP6	0
89971654	89971664	tgtccctccc	chr1	89971604	89971618	TGAACACTTAGTTCT	Tier three	Intergenic	-18738	LRRC8B	1
90403324	90403333	ATAATGGCA	chr1	90403420	90403433	AGGGAGAACAGTGC	Tier Five	Intergenic	57196	GEMIN8P4	0
90429200	90429210	ctgggcgtgg	chr1	90429143	90429157	TGACCAGGTTGGTCT	Tier Four	Intergenic	31320	GEMIN8P4	0
90880043	90880053	GTAGGTGGGG	chr1	90880158	90880172	AGCACAATGGGTTCC	Tier Four	Intergenic	302746	BARHL2	0
91100363	91100373	ttcccctccc	chr1	91100221	91100235	AAAACTGCATGTTCT	Tier three	Intergenic	82426	BARHL2	0
91170509	91170519	AGGCACGCCC	chr1	91170631	91170645	AGAGCCAGATGTTCG	Tier Four	Intergenic	12280	BARHL2	0
91227236	91227246	GGGGGTGGAA	chr1	91227305	91227319	AGAACATGCTGCCCG	Tier Four	Intergenic	-44447	BARHL2	0
91489362	91489371	TGAATGGCA	chr1	91489458	91489471	CTGCAGAACAGAGA	Tier Five	Intergenic	-1555	ZNF644	0
91663143	91663153	AGTCACACCC	chr1	91663032	91663046	AGAACCGAGTGTCCA	Tier Four	Intergenic	-175336	ZNF644	0
91802638	91802648	gagggcgagg	chr1	91802547	91802561	AGAACATGCGGTGCT	Tier three	intron (NM_001017975, intron 20 of 38)	67783	HFM1	0
91855847	91855857	ccgggtgtgg	chr1	91855791	91855805	TGACCAGGATGGTCT	Tier Four	intron (NM_001017975, intron 4 of 38)	14574	HFM1	0
92117172	92117182	CTTCCCACCC	chr1	92117028	92117042	AGACCAGCCTGGTCC	Tier Four	Intergenic	150512	CDC7	0
92270005	92270015	TGCCACAGCC	chr1	92270123	92270137	GGAACAGCATGATCC	Tier Four	intron (NR_036634, intron 2 of 17)	81826	TGFBR3	0
92874813	92874823	tagggtggaa	chr1	92874962	92874976	AGGTCAGTGTGTGCT	Tier Four	Intergenic	74538	GFI1	0
93019010	93019020	caccacgccc	chr1	93019063	93019077	AGAACAGCCTGACCA	Tier Four	intron (NM_005665, intron 17 of 17)	-66582	GFI1	0
93085616	93085626	aagggccggg	chr1	93085700	93085714	TGGTCAGGCTGTTCT	Tier Four	intron (NM_005665, intron 14 of 17)	-133188	GFI1	0
93237562	93237572	caccacgccc	chr1	93237614	93237628	AGACCAGCCTGATCA	Tier Four	intron (NM_005665, intron 1 of 17)	20394	EVI5	0
93255252	93255262	CTGGGAGGGG	chr1	93255294	93255308	GGAACACCGTGCTCT	Tier three	intron (NM_005665, intron 1 of 17)	2704	EVI5	0
93441290	93441300	TGCCCCACcc	chr1	93441398	93441412	GGAACAGCATGTGCA	Tier Four	Intergenic	-14216	FAM69A	0
93463483	93463493	ATGGGTGTGG	chr1	93463448	93463462	AGAACTGTCTGTTCA	Tier three	Intergenic	-36409	FAM69A	0
93961694	93961704	aggcccaccc	chr1	93961654	93961668	AGGCCAGTCTGTTCA	Tier Four	intron (NM_001164473, intron 1 of 16)	48011	FNBP1L	0
93961781	93961791	tccccctccc	chr1	93961654	93961668	AGGCCAGTCTGTTCA	Tier Four	intron (NM_001164473, intron 1 of 16)	48098	FNBP1L	0
94427240	94427250	aagccctccc	chr1	94427284	94427298	AAAACATCTTGTGCT	Tier three	Intergenic	-52233	GCLM	0
94554540	94554550	GTGGGTGGGA	chr1	94554614	94554628	GGCACACTCTGGTCT	Tier Four	intron (NM_000350, intron 6 of 49)	32160	ABCA4	0
95093714	95093724	CAGGGTGGGA	chr1	95093740	95093754	AGAGCACTGAGTCCT	Tier Four	Intergenic	-86306	F3	1
95144615	95144625	TACCACTCCC	chr1	95144596	95144610	AGAACATGATGTTCC	Tier two	intron (NR_104131, intron 4 of 4)	-137207	F3	1
95144657	95144667	AAGCCCACCC	chr1	95144596	95144610	AGAACATGATGTTCC	Tier two	intron (NR_104131, intron 4 of 4)	-137249	F3	1
95184264	95184274	AAGGGTGGGA	chr1	95184242	95184256	GGAACAGTCAGCTCT	Tier Four	intron (NR_104131, intron 2 of 4)	101568	LINC01057	0
95203529	95203539	cagggtgtat	chr1	95203493	95203507	ACAACACTTTTTTCT	Tier three	intron (NR_104131, intron 1 of 4)	82303	LINC01057	0
95239172	95239182	TGGGGTGTGC	chr1	95239158	95239172	AGTTCAGCCTGTTCC	Tier Four	intron (NR_104131, intron 1 of 4)	46660	LINC01057	0
95364289	95364299	TGCCGCACCC	chr1	95364396	95364410	AGAACAGACAGGTCT	Tier three	intron (NM_001286056, intron 6 of 6)	27070	CNN3	1
95755014	95755024	TGGGGTGGGG	chr1	95754980	95754994	AGAACACTCTGTGGT	Tier three	Intergenic	55308	RWDD3	0
96253808	96253818	caccactccc	chr1	96253861	96253875	AGACCATCCTGTCCA	Tier Four	Intergenic	313520	FLJ31662	0
96572687	96572697	TATCCCTCCC	chr1	96572831	96572845	AGGTCACGTTGCTCT	Tier Four	Intergenic	-614483	PTBP2	0
96835620	96835630	aaaggcggga	chr1	96835673	96835687	AGAAAATTGTATTCT	Tier three	Intergenic	-351550	PTBP2	0
96915684	96915694	tgcccagccc	chr1	96915605	96915619	AGACCACACTGGTCT	Tier three	Intergenic	-271486	PTBP2	0
97084965	97084975	agacacaccc	chr1	97085073	97085087	AGAACTTATTGTTTT	Tier three	Intergenic	-102205	PTBP2	0
97327599	97327609	gtgggctggg	chr1	97327686	97327700	AGCACACACTGCTCA	Tier Four	Intergenic	140429	PTBP2	0
97470030	97470040	GAGGGTGTGT	chr1	97469885	97469899	AGAACATATACTTCT	Tier three	Intergenic	-91444	DPYD-AS1	0
97871309	97871319	tgatccaccc	chr1	97871431	97871445	AAAACAGAATGCTCT	Tier three	intron (NM_000110, intron 14 of 22)	309835	DPYD-AS1	0
98444094	98444104	TGCCCTGCCC	chr1	98444180	98444194	AGAAAAAAATTTTCT	Tier three	Intergenic	-57484	DPYD	0
98706452	98706462	tgatccgccc	chr1	98706421	98706435	AGGCCAGGCTGGTCT	Tier Four	intron (NR_046088, intron 1 of 2)	30190	RP5-1070A16.1	0
98799250	98799260	TCACCCACCC	chr1	98799129	98799143	GGTACAGGCTGTGCT	Tier Four	Intergenic	122988	RP5-1070A16.1	0
98828686	98828696	ttgggtgggg	chr1	98828743	98828757	AGAATAAAGTGTTGT	Tier three	Intergenic	152424	RP5-1070A16.1	0
98994809	98994819	cagggtgtgg	chr1	98994753	98994767	TGACCAGACTGGTCT	Tier Four	Intergenic	-132422	SNX7	0
99536550	99536560	TTTCCCTCCC	chr1	99536652	99536666	AGCCCAGCTTGTCCT	Tier Four	intron (NR_033940, intron 1 of 2)	-66106	LPPR5	0
99574575	99574585	gagggaggag	chr1	99574520	99574534	CAAACAGCATGTTCT	Tier three	intron (NR_033940, intron 1 of 2)	-104131	LPPR5	0
99627606	99627616	tgcctctccc	chr1	99627732	99627746	GGAGCCAAGTGTTCT	Tier Four	Intergenic	-102237	LPPR4	0
99936462	99936472	cggggagggG	chr1	99936437	99936451	TGCACACGGTGTCCT	Tier Four	Intergenic	-174964	PALMD	0
100380599	100380609	caccccagcc	chr1	100380647	100380661	ATAAAAGTGTGTTCT	Tier three	intron (NM_000645, intron 28 of 31)	53838	AGL	0
101258026	101258036	gagggagtga	chr1	101257992	101258006	AGCCCCTACTGTTCT	Tier Four	Intergenic	72835	VCAM1	0
101639268	101639278	AAGGGTGAGG	chr1	101639249	101639263	GGAACCCTGTGCTCT	Tier Four	Intergenic	62811	LOC101928370	0
101647513	101647523	gatcacaccc	chr1	101647567	101647581	AGAGCACTGTGTGCT	Tier three	Intergenic	54566	LOC101928370	0
101647645	101647655	gcctcctccc	chr1	101647567	101647581	AGAGCACTGTGTGCT	Tier three	Intergenic	54434	LOC101928370	0
102175572	102175582	GCTTCCACCC	chr1	102175499	102175513	AGAGCCCAGTGCTCT	Tier Four	Intergenic	137059	OLFM3	0
102335259	102335269	atgggaggga	chr1	102335186	102335200	ATAACATATCGTTCT	Tier three	intron (NR_110211, intron 1 of 6)	-2303	DNAJA1P5	0
102429794	102429804	GGGGGTGGGA	chr1	102429772	102429786	AGTACTTGCTGTTCT	Tier three	intron (NR_110211, intron 1 of 6)	32991	OLFM3	0
104082725	104082735	tgacccgccc	chr1	104082692	104082706	TGCACAGGCTGGTCT	Tier Four	intron (NM_017619, intron 7 of 14)	14152	RNPC3	0
104381369	104381379	cagggagggg	chr1	104381389	104381403	CCAACAGGCTGTGCT	Tier Four	Intergenic	88911	AMY1B	0
104720383	104720392	gtatgggca	chr1	104720396	104720410	AGATCCCAGTGTTCT	Tier three	Intergenic	104743	LOC100129138	1
106353695	106353705	gtgcccaccc	chr1	106353553	106353567	AGAACTCCAAGTTCT	Tier three	Intergenic	-1245567	PRMT6	0
106574537	106574547	TACTCCACCC	chr1	106574675	106574689	AAAACAAACTGCTCT	Tier three	Intergenic	-1024725	PRMT6	0
106692477	106692487	aacccctccc	chr1	106692606	106692620	GCAACAGGCTGTGCT	Tier Four	Intergenic	-906785	PRMT6	0
106872763	106872772	gtaggggca	chr1	106872859	106872872	CTGCAGAACAGCGA	Tier Five	Intergenic	-726499	PRMT6	0
107457693	107457703	ctcccctcct	chr1	107457647	107457661	AGGCCACCCTGCTCT	Tier Four	Intergenic	-141569	PRMT6	0
107750639	107750649	TCCCCCTCCT	chr1	107750604	107750618	AGAAAACATTCTTCT	Tier three	intron (NM_014917, intron 2 of 5)	67899	NTNG1	-1
108073784	108073794	tatccctccc	chr1	108073798	108073812	GGTACACGATGTTCT	Tier three	Intergenic	157337	VAV3	0
108326036	108326046	ATGGGAGGAG	chr1	108326184	108326198	AGAACAAGGGCTTCT	Tier three	intron (NM_006113, intron 2 of 26)	-94915	VAV3	0
108545678	108545688	tggggctggg	chr1	108545762	108545776	TGGGCAGGCTGTTCT	Tier Four	Intergenic	-38138	VAV3	0
109359742	109359752	TGGGGTGAGG	chr1	109359592	109359606	AGAACTGGCAGCTCT	Tier Four	non-coding (NR_049760, exon 13 of 14)	39979	AKNAD1	0
109498288	109498298	agatccaccc	chr1	109498415	109498429	AGAACTCCAGGCTCT	Tier Four	intron (NM_015127, intron 1 of 11)	-5223	CLCC1	0
109677541	109677551	CTCTCCTCCC	chr1	109677387	109677401	AGGACAGCTAGTTCT	Tier three	intron (NM_001284352, intron 1 of 20)	20961	KIAA1324	-1
109841318	109841328	TTAGGTGTGG	chr1	109841212	109841226	AGACCAGCCTGGTCT	Tier three	intron (NM_001010985, intron 1 of 8)	8340	MYBPHL	0
109880533	109880543	cactacaccc	chr1	109880451	109880465	TGGCCAGGCTGTTCT	Tier Four	intron (NM_002959, intron 10 of 19)	-30875	MYBPHL	0
109932101	109932111	TTCTACTCCC	chr1	109932250	109932264	AGAAAAATCTGTTCA	Tier three	intron (NM_002959, intron 1 of 19)	3873	SORT1	0
110113168	110113178	cggggtggga	chr1	110113198	110113212	GGAACAGCCTTTTCT	Tier three	intron (NM_006496, intron 1 of 8)	21987	GNAI3	1
110332005	110332015	TGCCTCACCC	chr1	110332088	110332102	AGATCATTTTGCTCT	Tier three	Intergenic	-25366	EPS8L3	0
110387248	110387258	ttccactccc	chr1	110387369	110387383	AAAACACCTTGTTAT	Tier three	Intergenic	-65980	CSF1	0
110443980	110443990	agccccaccc	chr1	110443918	110443932	AGCCCAGGTTGCTCT	Tier Four	Intergenic	-9248	CSF1	0
110687631	110687641	GAGGGTGTAT	chr1	110687727	110687741	AGGCCAATATGTTCT	Tier three	Intergenic	-5496	SLC6A17	0
111025357	111025367	ATGCACACCC	chr1	111025294	111025308	GGAACAGAGTGTACC	Tier Four	intron (NR_003599, intron 1 of 8)	1974	CYMP	0
111045342	111045352	GGAGGCGGGG	chr1	111045302	111045316	AGAACAGAATGGTCA	Tier three	Intergenic	-12467	LOC440602	0
111103321	111103331	ATGAGCGGGG	chr1	111103284	111103298	AGAGCCTGATGTTCT	Tier three	Intergenic	-41529	KCNA10	0
111174262	111174272	aggggtgggt	chr1	111174215	111174229	AGAACGGGTTTTTCT	Tier three	promoter-TSS (NM_001204269)	-171	KCNA2	0
111279951	111279961	AAACCCTCCC	chr1	111280093	111280107	AGAACAAGATGGTCT	Tier two	Intergenic	-62301	KCNA3	0
111280194	111280204	AGGGGTGGTG	chr1	111280093	111280107	AGAACAAGATGGTCT	Tier two	Intergenic	-62544	KCNA3	0
111320997	111321007	GGAGGTGGGG	chr1	111320876	111320890	AGTACACAGTGTTCT	Tier two	Intergenic	-92819	CD53	0
111570243	111570252	atgggggca	chr1	111570262	111570275	CAGGAGAACAGCAC	Tier Five	Intergenic	-63682	LRIF1	0
111683010	111683020	TGGGGCGGGT	chr1	111682996	111683010	AGGACTGGATGCTCT	Tier Four	promoter-TSS (NM_178454)	-177	DRAM2	0
111933643	111933653	TTCCCCGCCC	chr1	111933763	111933777	GGAGCAGGGTGTACT	Tier Four	Intergenic	-1175	PGCP1	0
111933737	111933747	TTGGGTGGTC	chr1	111933763	111933777	GGAGCAGGGTGTACT	Tier Four	Intergenic	-1269	PGCP1	0
111934751	111934761	ATGGGTGTTG	chr1	111934781	111934795	GGAACAATTTGCTCT	Tier three	Intergenic	-2283	PGCP1	0
111970475	111970485	acacacacCC	chr1	111970526	111970540	AGGCCAGGTCGTTCT	Tier Four	promoter-TSS (NM_002557)	-81	OVGP1	0
111997301	111997311	ggatccaccc	chr1	111997268	111997282	AGACCAGCCTGGGCT	Tier Four	intron (NM_001688, intron 3 of 6)	-5476	WDR77	0
112005522	112005532	GAGAGTGTGG	chr1	112005507	112005521	AGCACAGGGTGCTCT	Tier three	Intergenic	-11077	C1orf162	0
112048609	112048619	TTCCTCTCCC	chr1	112048752	112048766	GGACCACACTGTGCT	Tier Four	intron (NM_001081976, intron 1 of 5)	-1871	ADORA3	0
112265853	112265863	AGCCTCTCCC	chr1	112265782	112265796	AGCACACCTTGTCCC	Tier Four	3' UTR (NM_198926, exon 2 of 2)	16188	FAM212B	0
112545224	112545234	CTTCCCACCC	chr1	112545368	112545382	AGAACAGCAGGTGCA	Tier Four	Intergenic	12039	LOC643355	0
112714972	112714982	tttccctccc	chr1	112715005	112715019	AGAGCAGTTTGTTTT	Tier three	Intergenic	181787	LOC643355	0
112913255	112913265	TCTTCCTCCC	chr1	112913123	112913137	AGAAGAATTTGTTTT	Tier three	Intergenic	-25540	CTTNBP2NL	-1
112936857	112936867	AAGGGAGGAG	chr1	112936911	112936925	AAAATAGCTTGTTCT	Tier three	Intergenic	-1938	CTTNBP2NL	-1
112939663	112939673	TTTTCCACCC	chr1	112939799	112939813	AAAACATGGTGTTAT	Tier three	intron (NM_018704, intron 1 of 5)	868	CTTNBP2NL	-1
112939724	112939734	GTGGGTGTGT	chr1	112939799	112939813	AAAACATGGTGTTAT	Tier three	intron (NM_018704, intron 1 of 5)	929	CTTNBP2NL	-1
113243261	113243271	ACCCCCTCCC	chr1	113243338	113243352	AGAACAAGATTTTGT	Tier three	TTS (NM_175744)	6412	RHOC	0
113243424	113243434	AAGGGTGGGA	chr1	113243338	113243352	AGAACAAGATTTTGT	Tier three	TTS (NM_001130079)	6249	RHOC	0
113371470	113371480	aagggtggaa	chr1	113371450	113371464	TGAAGATCATGTTCT	Tier three	intron (NR_103746, intron 3 of 6)	21790	RP11-426L16.8	0
113439188	113439198	tgtctcaccc	chr1	113439072	113439086	AGCACAGCCTGTGGT	Tier Four	Intergenic	-26779	AKR7A2P1	0
113510195	113510205	GCCCTCACCC	chr1	113510342	113510356	AGAACACCCAGGTCT	Tier three	Intergenic	11163	SLC16A1-AS1	0
113534158	113534168	TTGGGCGGGG	chr1	113534226	113534240	AGAACTGGCTGCACT	Tier Four	Intergenic	35126	SLC16A1-AS1	0
113720353	113720363	ctgcacaccc	chr1	113720484	113720498	AGCACTGGCTGTGCT	Tier Four	Intergenic	28517	LOC643441	0
113752938	113752948	TAGGGCAGGG	chr1	113752911	113752925	AAAACAGGCTGTTCC	Tier three	Intergenic	-4068	LOC643441	0
114390464	114390474	aaccccacct	chr1	114390440	114390454	AGACCAGCCTGGTCA	Tier Four	intron (NM_012411, intron 9 of 18)	-8788	AP4B1-AS1	0
114730650	114730659	tctgcccct	chr1	114730551	114730564	CTGCAGAACAACGA	Tier Five	Intergenic	-34183	SYT6	0
115679568	115679578	GGCCACTCCC	chr1	115679696	115679710	AGCCCAGTTTGTTCT	Tier three	Intergenic	-47452	TSPAN2	0
115911145	115911155	GTGGGTGAGG	chr1	115911075	115911089	AGAACACATTCTTCA	Tier three	Intergenic	-30293	NGF	0
116033145	116033155	gtgggcggat	chr1	116033054	116033068	AGAATAAGCTTTTCT	Tier three	Intergenic	-151424	VANGL1	0
116134085	116134095	caaccctccc	chr1	116134000	116134014	AAAACATCCTTTTCT	Tier three	Intergenic	-50484	VANGL1	0
116160796	116160806	tggggagtga	chr1	116160748	116160762	AGAACAGGATGTCCT	Tier two	Intergenic	-23773	VANGL1	0
116545072	116545082	cagggtgggt	chr1	116545048	116545062	GGAACCTGCTGCTCT	Tier Four	intron (NM_018420, intron 2 of 11)	25958	SLC22A15	0
116746101	116746111	CGGGGAGAGG	chr1	116746133	116746147	AGAACATAGTGTGAT	Tier three	Intergenic	91730	MAB21L3	0
116751171	116751181	GGCCTCTCCC	chr1	116751133	116751147	TGAACATGCTGCTCC	Tier Four	Intergenic	96800	MAB21L3	0
116925672	116925682	AGGGGTGGGG	chr1	116925590	116925604	AGAGCCCCTTGTTCC	Tier Four	promoter-TSS (NM_001160234)	-315	ATP1A1	1
117119995	117120005	TGAGGTGTGG	chr1	117119961	117119975	AGAACAGGGGGCTCC	Tier Four	exon (NM_001007237, exon 11 of 11)	-6285	CD58	0
117341104	117341114	gggggtggat	chr1	117341134	117341148	AGACCAGCCTGTCCA	Tier Four	Intergenic	44023	CD2	0
117416659	117416669	gtgggaggtg	chr1	117416609	117416623	AGTCCCCTCTGTTCT	Tier Four	Intergenic	-36025	PTGFRN	0
117420136	117420146	GGGGGTGTGT	chr1	117420212	117420226	AGAACATCTAGTACT	Tier three	Intergenic	-32548	PTGFRN	0
118050309	118050319	AGGGGAGGAG	chr1	118050451	118050465	AGAACATATTTCTCT	Tier three	intron (NM_006699, intron 12 of 12)	-98290	FAM46C	1
118178528	118178538	GAGGGAGAGG	chr1	118178630	118178644	AGAACTGAGTGGGCT	Tier Four	Intergenic	29929	FAM46C	1
118201316	118201326	GGGGGTGTGG	chr1	118201451	118201465	AGCACAGGGTCTCCT	Tier Four	Intergenic	52717	FAM46C	1
118324802	118324812	TAGGGTGAGG	chr1	118324945	118324959	AGAGCAGATTGGCCT	Tier Four	Intergenic	147495	GDAP2	0
118347137	118347147	cagggtgtgg	chr1	118347201	118347215	AGAACAATTTCATCT	Tier three	Intergenic	125160	GDAP2	0
118359219	118359229	catcccaccc	chr1	118359111	118359125	GGCACCATGTGTTCT	Tier Four	Intergenic	113078	GDAP2	0
118782788	118782798	ctccccaccc	chr1	118782897	118782911	TGAATAGCATGTTCT	Tier three	Intergenic	-54945	SPAG17	0
118821154	118821164	ctgggtgtgt	chr1	118821292	118821306	AGGAGAATTTGTTCT	Tier three	Intergenic	-93311	SPAG17	0
119154445	119154455	gagggtgtgg	chr1	119154551	119154565	AAACCACCCTGTTCT	Tier three	Intergenic	377729	TBX15	0
119272119	119272129	ctcctctccc	chr1	119272153	119272167	AGAAAACCATCTTCT	Tier three	Intergenic	260055	TBX15	0
119408475	119408485	AGATCCACCC	chr1	119408568	119408582	AGAGAACATTGTTCT	Tier three	Intergenic	123699	TBX15	0
119965293	119965303	AACTCCACCC	chr1	119965425	119965439	AGAACTTTCTGTCCT	Tier three	3' UTR (NM_000198, exon 4 of 4)	7555	HSD3B2	0
119973301	119973311	cagggagtgt	chr1	119973368	119973382	GGAGCAAGGTGCTCT	Tier Four	Intergenic	15563	HSD3B2	0
119976519	119976529	TGGGGTGGGG	chr1	119976534	119976548	AGGACATCATGGGCT	Tier Four	Intergenic	18781	HSD3B2	0
120149209	120149219	gaccacaccc	chr1	120149123	120149137	AGGCCAGGGTGGTCT	Tier Four	Intergenic	-7300	LINC00622	0
120149241	120149251	cccccctccc	chr1	120149123	120149137	AGGCCAGGGTGGTCT	Tier Four	Intergenic	-7332	LINC00622	0
120410602	120410612	agctccacct	chr1	120410488	120410502	GGTACAGGATGTGCT	Tier Four	Intergenic	-23104	NBPF7	0
120501088	120501098	AAGGGTGTTT	chr1	120501181	120501195	AGAACAGAATGTACA	Tier three	intron (NM_024408, intron 12 of 33)	-61946	ADAM30	0
143120085	143120095	aggggagggg	chr1	143120167	143120181	AAAACAAACTGTTCC	Tier three	Intergenic	-406485	ANKRD20A12P	-1
144532437	144532447	ttgggaggaa	chr1	144532391	144532405	AGGACAGCTTGTACG	Tier Four	intron (NM_001278267, intron 52 of 130)	-10473	RP11-640M9.1	0
144882772	144882782	CACCTCGCCC	chr1	144882644	144882658	AGCACAAGTTGTTCT	Tier two	exon (NM_001198834, exon 24 of 44)	49588	PDE4DIP	0
145000358	145000368	TGGGGAGGAG	chr1	145000205	145000219	GGCACATACTGTCCT	Tier Four	intron (NM_022359, intron 3 of 6)	-3252	PDE4DIP	0
145030819	145030829	GGCTACACCC	chr1	145030804	145030818	GGCAGAGCGTGTTCT	Tier Four	intron (NM_022359, intron 1 of 6)	9171	PDE4DIP	0
145040249	145040259	CGCCCCACCC	chr1	145040345	145040359	ACAACATCGTGTTCC	Tier three	promoter-TSS (NM_001198832)	-259	PDE4DIP	0
145048538	145048547	gtaggggca	chr1	145048634	145048647	CTGCAGAACAGCAG	Tier Five	intron (NM_022359, intron 1 of 6)	-8548	PDE4DIP	0
145438263	145438273	cccccctccc	chr1	145438313	145438327	AGCACACCGTGTCCA	Tier Four	promoter-TSS (NM_006472)	-170	TXNIP	0
145453287	145453297	CTCCACTCCC	chr1	145453214	145453228	GGAACAGACAGTTCT	Tier three	intron (NM_001039703, intron 68 of 85)	14854	TXNIP	0
145646750	145646760	gtgggtggat	chr1	145646616	145646630	AGAACAGCCTGTTTA	Tier three	intron (NM_014455, intron 2 of 8)	35765	RNF115	0
145646750	145646760	gtgggtggat	chr1	145646780	145646794	TGACCACGCTGGTCT	Tier Four	intron (NM_014455, intron 2 of 8)	35765	RNF115	0
145646750	145646760	gtgggtggat	chr1	145646616	145646630	AGAACAGCCTGTTTA	Tier three	intron (NM_014455, intron 2 of 8)	35765	RNF115	0
145646750	145646760	gtgggtggat	chr1	145646780	145646794	TGACCACGCTGGTCT	Tier Four	intron (NM_014455, intron 2 of 8)	35765	RNF115	0
145743104	145743114	GCTCTCACCC	chr1	145743136	145743150	CCAACACTTTGTTCT	Tier three	intron (NM_001201325, intron 1 of 8)	15443	PDZK1	0
145749104	145749114	ATTTCCACCC	chr1	145749151	145749165	AGAACAGGTGGGGCT	Tier Four	intron (NM_001201326, intron 3 of 6)	21443	PDZK1	0
146527187	146527197	AGTCTCTCCC	chr1	146527104	146527118	AGAACAGACTGATCA	Tier three	Intergenic	-12593	LOC728989	0
146644881	146644891	CTCCCCGCCC	chr1	146644893	146644907	TGAACAGATTTTTCT	Tier three	promoter-TSS (NR_103870)	-718	PRKAB2	0
146813031	146813041	cttcccaccc	chr1	146813170	146813184	AGAGGAGACTGTTCT	Tier three	Intergenic	98745	CHD1L	1
146813031	146813041	cttcccaccc	chr1	146812992	146813005	GCACAGAACACAGA	Tier Five	Intergenic	98745	CHD1L	1
146813031	146813041	cttcccaccc	chr1	146813170	146813184	AGAGGAGACTGTTCT	Tier three	Intergenic	98745	CHD1L	1
146813031	146813041	cttcccaccc	chr1	146812992	146813005	GCACAGAACACAGA	Tier Five	Intergenic	98745	CHD1L	1
146822506	146822516	CAGGGTGGGA	chr1	146822580	146822594	AGAACAAAAGCTTCT	Tier three	Intergenic	108220	CHD1L	1
146822553	146822563	TGGGGAGGAG	chr1	146822580	146822594	AGAACAAAAGCTTCT	Tier three	Intergenic	108267	CHD1L	1
146891947	146891957	gtgggagtgg	chr1	146891796	146891810	AGAACACAATGTACA	Tier three	intron (NR_038423, intron 3 of 3)	97747	LINC00624	1
146893900	146893910	TGCCACGACC	chr1	146893924	146893938	AGAGCAATTAGTTCT	Tier three	intron (NR_038423, intron 3 of 3)	95794	LINC00624	1
146893900	146893910	TGCCACGACC	chr1	146893998	146894011	TCCCAGAACATCTG	Tier Five	intron (NR_038423, intron 3 of 3)	95794	LINC00624	1
146893900	146893910	TGCCACGACC	chr1	146893924	146893938	AGAGCAATTAGTTCT	Tier three	intron (NR_038423, intron 3 of 3)	95794	LINC00624	1
146893900	146893910	TGCCACGACC	chr1	146893998	146894011	TCCCAGAACATCTG	Tier Five	intron (NR_038423, intron 3 of 3)	95794	LINC00624	1
146991885	146991895	caccacgccc	chr1	146991929	146991943	GGAGCAAATTGTTCT	Tier three	Intergenic	-2191	LINC00624	1
147015553	147015563	GACCACACCC	chr1	147015700	147015714	AGCACACTCTGCCCT	Tier Four	intron (NM_004326, intron 1 of 9)	2287	BCL9	-1
147022888	147022898	tgccacacac	chr1	147022971	147022985	AGGACACTGCGGTCT	Tier Four	intron (NM_004326, intron 1 of 9)	9622	BCL9	-1
147031555	147031565	ACTCACACCC	chr1	147031619	147031633	AGAAGATTCTTTTCT	Tier three	intron (NM_004326, intron 1 of 9)	18289	BCL9	-1
147096508	147096518	CAGCCCACCC	chr1	147096653	147096667	AGAACATCATGATCC	Tier three	exon (NM_004326, exon 10 of 10)	46121	ACP6	0
147096580	147096590	CTCTACACCC	chr1	147096653	147096667	AGAACATCATGATCC	Tier three	exon (NM_004326, exon 10 of 10)	46049	ACP6	0
147204385	147204395	caccacgccc	chr1	147204303	147204317	GGTACAGGCTGGTCT	Tier Four	Intergenic	28324	GJA5	0
147315061	147315071	AGTTACTCCC	chr1	147315033	147315047	AGAACCTGAAGTTCT	Tier three	Intergenic	-59880	GJA8	0
147369707	147369717	CAACACACCC	chr1	147369589	147369603	AGAGCAGATTGTGCC	Tier Four	Intergenic	-5234	GJA8	0
147708954	147708964	gagggtggat	chr1	147708843	147708857	AGAACTACGAGTTCT	Tier three	intron (NR_102405, intron 16 of 17).2	-84358	NBPF11	0
147791122	147791132	TACAACACCC	chr1	147791196	147791210	AGAACAGCGGGTACA	Tier Four	intron (NR_102405, intron 16 of 17).2	15551	MIR5087	0
149105350	149105360	cCCTACTCCC	chr1	149105402	149105416	GGAGCAGACTGCTCT	Tier Four	intron (NR_104217, intron 2 of 17)	4370	NBPF25P	0
149105350	149105360	cCCTACTCCC	chr1	149105469	149105482	CACTAGAACAGAGC	Tier Five	intron (NR_104217, intron 2 of 17)	4370	NBPF25P	0
149105350	149105360	cCCTACTCCC	chr1	149105402	149105416	GGAGCAGACTGCTCT	Tier Four	intron (NR_104217, intron 2 of 17)	4370	NBPF25P	0
149105350	149105360	cCCTACTCCC	chr1	149105469	149105482	CACTAGAACAGAGC	Tier Five	intron (NR_104217, intron 2 of 17)	4370	NBPF25P	0
149182716	149182726	ccacccaccc	chr1	149182817	149182831	ATAACAGGGTTTTCT	Tier three	Intergenic	-27734	NBPF23P	0
149225502	149225512	tcacacaccc	chr1	149225653	149225667	AGAACCCATTGTTCT	Tier two	Intergenic	-53969	LOC388692	0
149860997	149861007	caccccgccc	chr1	149861135	149861149	TGACCAGGGTGATCT	Tier Four	Intergenic	-1536	HIST2H2AB	1
149861003	149861013	gcccccaccc	chr1	149861135	149861149	TGACCAGGGTGATCT	Tier Four	Intergenic	-1542	HIST2H2AB	1
149879406	149879416	AGACACTCCC	chr1	149879260	149879274	TCAACACTGTGTTCT	Tier three	promoter-TSS (NM_001278719)	-868	SV2A	1
149940788	149940798	caccacaccc	chr1	149940844	149940858	TGGTCAGGCTGTTCT	Tier Four	intron (NM_020205, intron 3 of 11)	-32002	MTMR11	0
150034864	150034874	caccacgccc	chr1	150034916	150034930	AGACCAGCCTGATCA	Tier Four	Intergenic	-4481	VPS45	0
150173011	150173021	tggggtgaga	chr1	150172910	150172924	TGCACAGACTGGTCT	Tier Four	Intergenic	34010	ANP32E	0
150205899	150205909	AGGAGTGGGG	chr1	150205815	150205829	AGAACAATACATTCT	Tier three	intron (NM_030920, intron 1 of 6)	1122	ANP32E	0
150254287	150254297	ATCCCCACCC	chr1	150254264	150254278	AGGACGCGGTGTTCT	Tier three	promoter-TSS (NM_144697)	-937	C1orf51	0
150254339	150254349	AGGGGTGGGG	chr1	150254264	150254278	AGGACGCGGTGTTCT	Tier three	promoter-TSS (NM_144697)	-885	C1orf51	0
150432219	150432229	caccacacct	chr1	150432273	150432287	AGACCAGCCTGGTCA	Tier Four	intron (NM_015203, intron 8 of 10)	-27616	TARS2	0
150456187	150456197	TAGGGTGGAG	chr1	150456163	150456177	TGAACACCCGGTGCT	Tier Four	Intergenic	-3648	TARS2	0
150461416	150461426	ATCCCCACCT	chr1	150461481	150461495	AGATCATAAGGTTCT	Tier three	intron (NM_001271896, intron 2 of 13)	1581	TARS2	0
150478666	150478676	TTGCACACCC	chr1	150478696	150478710	AGAGCAAGCTGTGCT	Tier three	intron (NM_001271896, intron 13 of 13)	-1816	ECM1	0
150478884	150478894	GGAGGCGGGG	chr1	150478849	150478863	AGAACAGTTTCCTCT	Tier three	intron (NM_001271896, intron 13 of 13)	-1598	ECM1	0
150503217	150503227	ACCCGCGCCC	chr1	150503362	150503376	AGAACAGGGGCTTCT	Tier three	Intergenic	14989	LINC00568	0
150524230	150524240	ctgggtgtgg	chr1	150524173	150524187	TGCACAGGCTGGTCT	Tier Four	promoter-TSS (NR_036211)	-170	MIR4257	0
150533890	150533900	CTGGGCGGGG	chr1	150533918	150533932	AGGACATCCAGTGCT	Tier Four	TTS (NM_001288607)	9490	MIR4257	0
150661309	150661319	cccaccaccc	chr1	150661377	150661391	ATATCACATTGTTCT	Tier three	intron (NM_018178, intron 2 of 4)	8358	GOLPH3L	0
150661416	150661426	ttctactccc	chr1	150661377	150661391	ATATCACATTGTTCT	Tier three	intron (NM_018178, intron 2 of 4)	8251	GOLPH3L	0
151067775	151067785	ttgggagtgg	chr1	151067657	151067671	AGAAAACTATATTCT	Tier three	intron (NM_144618, intron 4 of 8)	24700	GABPB2	0
151071328	151071338	gtgggtggat	chr1	151071358	151071372	TGACCAGGCTGGTCT	Tier Four	intron (NM_144618, intron 5 of 8)	28253	GABPB2	0
151104229	151104239	CGCCCCATCC	chr1	151104151	151104165	AGAAAATCTTGTCCT	Tier three	TTS (NM_030913)	14906	SEMA6C	0
151117408	151117418	ACTCACACCC	chr1	151117364	151117378	GGCACAGCCTGCTCT	Tier Four	intron (NM_001178061, intron 1 of 19)	1727	SEMA6C	0
151121301	151121311	AGGGGAGGGA	chr1	151121174	151121188	AGAAGAAAATGTTCC	Tier three	Intergenic	-2166	SEMA6C	0
151134310	151134320	ATGGGCGTGG	chr1	151134251	151134265	TGGACAGGCTGATCT	Tier Four	exon (NM_001136543, exon 2 of 3)	4055	LYSMD1	0
151208318	151208328	ccgggcgtgg	chr1	151208181	151208195	AGAACACTACCTTCT	Tier three	intron (NM_001135636, intron 7 of 13)	-18874	PSMD4	0
151211174	151211184	CAGGGAGGAG	chr1	151211113	151211127	GGGTCACTGTGTTCT	Tier Four	intron (NM_003557, intron 9 of 14)	-16018	PSMD4	0
151255206	151255216	GGGGGCGGGG	chr1	151255099	151255113	AGAACCCCAGGTCCT	Tier Four	intron (NM_020832, intron 1 of 8)	420	ZNF687	0
151363964	151363974	CGGGGTGGGC	chr1	151363992	151364006	GGAATAACGTGTTCT	Tier three	Intergenic	-8072	PSMB4	0
151371783	151371793	CTCCCCACCC	chr1	151371829	151371843	AGAACGCTGTGATCT	Tier three	promoter-TSS (NM_002796)	-253	PSMB4	0
[truncated: 18,741 more rows]
